# Supplementary material for: Physiological response and molecular regulatory mechanism reveal a positive role of nitric oxide and hydrogen sulfide applications in salt tolerance of Cyclocarya paliurus
Source: Front Plant Sci. 2023 Sep 1;14:1211162. doi: 10.3389/fpls.2023.1211162 (PMC10502730; doi:10.3389/fpls.2023.1211162)
Supplement: Supplementary file 2 [file Table_1.xls]

index	MS2 name	MS2 score	MS1 name	MS1 ppm	formula	CAS	molecular weight	rt	mz	SuperClass	type	CK_1	CK_2	CK_3	NaCl_1	NaCl_2	NaCl_3	NaHS_1	NaHS_2	NaHS_3	NaHS+NaCl_1	NaHS+NaCl_2	NaHS+NaCl_3	SNP_1	SNP_2	SNP_3	SNP+NaCl_1	SNP+NaCl_2	SNP+NaCl_3
NEG00001	Glyoxylic acid	1			-	-	-	384.872	72.99314706	Organic acids and derivatives	forward	351595.453	421151.3199	362706.4769	372534.9753	418947.5156	396666.9452	613101.1253	608522.2229	504044.2522	246193.9638	234097.5507	362270.9054	287575.8479	561493.7266	442475.4869	431838.2901	353934.1241	353963.0788
NEG00002	Propionic acid	1			-	-	-	291.4005	73.0295512	Organic acids and derivatives	forward	3472796.93	2044360.249	3774726.776	2633062.264	1465611.52	2006742.852	1344726.223	3284674.607	1322310.692	2191531.2	1271682.638	1333089.339	1559682.044	2661184.571	2112733.248	1826611.232	1096717.959	1353253.277
NEG00003	Maslinic acid	0.999949923			-	-	-	52.4067	471.347913	Lipids and lipid-like molecules	forward	45264538.1	39650422.59	41308305.92	52044765.79	38133649.6	44872377.94	14842331.33	17857095.76	14693499.87	41948549.34	37437347.57	41993671.88	44580009.95	48883235.62	30710807.63	22129360.31	20121577.37	21194907.45
NEG00004	Oleic acid	0.999931923			C18H34O2	112-80-1	282.25588	39.66145	281.2483154	Lipids and lipid-like molecules	forward	5505888.026	5611792.864	5564700.511	10894131.51	6901752.767	11996899.38	2923535.259	2645104.985	2728732.315	15820166.9	14522222.34	15631555.67	68746791.67	706764012.7	117126362.7	5082909.678	4970287.635	5123437.731
NEG00005	Esculentic acid (Diplazium)	0.999871385			-	-	-	91.4362	487.3423703	Lipids and lipid-like molecules	forward	87785844.51	71445041.61	73955576.9	243724212.9	165295494.2	220683772.8	6325247.732	8782817.657	6406120.663	93962147.69	81937620.2	92508151.09	31693859.95	34176127.46	26497335.95	61169596.92	52061909.67	54099604.51
NEG00006	Bovinic acid	0.999710615			-	-	-	43.9673	279.2328096	Lipids and lipid-like molecules	forward	34514916.04	29142238.79	32765772.79	65912358.7	29071223.17	41583636.48	8374356.437	12230362.08	11636803.92	50599405.52	77715881.37	59448515.74	98737381.58	137822362.1	196509138.4	21195293.58	21125467.73	21114556.77
NEG00007	Alpha-Linolenic acid	0.999459077			-	-	-	44.6575	277.2170559	Lipids and lipid-like molecules	forward	37608030.85	35011496.21	29209881.32	70940317.07	46912367.31	129360515.8	17056699.44	11624851.49	9263420.449	137273153.4	184136985.2	142227262.6	39054296.4	54049031.57	46564795.45	35925047.64	24792313.58	26204968.46
NEG00008	4-Hydroxycinnamic acid	0.998129538			-	-	-	174.374	163.0401623	Phenylpropanoids and polyketides	forward	18032529.88	18959911.4	24216941.53	125982143.5	62629696.79	148907070.2	2113201.093	4322084.312	2596496.649	27048504.44	32504549.21	74879342.14	18383618.23	13718353.98	14698254.62	62171177.73	48774418.93	36183393.85
NEG00009	Fumaric acid	0.997331077			-	-	-	406.1515	115.003878	Organic acids and derivatives	forward	27319701.72	24191264.61	24857887.54	27330.17931	164697.3326	2342187.595	14794401.47	12168254.59	13546404.02	0	29637.543	103644.6963	46272503.84	51346890.66	37294096.96	7982693.092	7973757.709	9096391.61
NEG00010	4-Hydroxybenzoic acid	0.997023846			C7H6O3	99-96-7	138.03169	38.0154	137.024665	Benzenoids	forward	241215702.8	108716901	109165823.7	594203992.1	440541522.2	538777593.1	232210112.8	198597584.5	213591787.5	240429024.4	324053485.5	322599910.2	186623226.5	261524130.2	33220889.72	275095721.4	290035155.8	344592175.5
NEG00011	Hydroquinone	0.996418923			C6H6O2	123-31-9	110.03678	508.313	109.0296572	Benzenoids	forward	1749979.793	1599853.226	2144062.726	1022217.258	1811317.402	2921348.591	2171442.114	1816322.818	1770660.277	1693549.386	1486590.207	1847413.675	1951641.711	1614114.286	1872268.192	1745167.185	2465776.272	2278087.467
NEG00012	Malonic acid	0.995914538			-	-	-	385.269	103.0038493	Organic acids and derivatives	forward	2231220.989	1538698.79	2025620.464	1630475.242	2072628.912	2513951.109	3168846.06	2941663.251	2413453.029	1680495.142	1881364.755	1845175.522	2110518.916	1676554.871	1931185.349	1493428.77	1786122.202	1728324.435
NEG00013	Kynurenic acid	0.994836923			C10H7NO3	492-27-3	189.04259	183.868	188.0356469	Organoheterocyclic compounds	forward	5589127.136	5197573.11	5679252.513	2019690.674	1833228.917	2001168.194	1844261.575	2076912.005	1686436.627	3488556.836	2609263.623	4229253.169	3782869.099	3975925.409	3726931.516	3155040.25	2981452.604	2923964.931
NEG00014	Methylsuccinic acid	0.993440538			-	-	-	372.924	131.0351179	Lipids and lipid-like molecules	forward	8049092.107	7001655.902	7698603.774	7764143.929	5804795.524	7321650.997	7565966.93	8284433.734	7489620.183	6875220.243	5493753.215	5686898.89	8970707.173	9616892.815	8382089.705	5014500.823	5071517.126	4436414.365
NEG00015	Malic acid	0.993211538			-	-	-	458.059	133.0145814	Organic acids and derivatives	forward	32543864.85	24876725.58	29431970.81	7740786.712	10659903.43	12138422.38	22967120.96	24656000.5	19999840.35	7595668.721	9032617.124	7422648.828	40079316.62	36476407.28	35915631.99	13674553.12	14257285.41	15587444.88
NEG00016	Aesculin	0.991864769			-	-	-	214.203	339.0719712	Phenylpropanoids and polyketides	forward	6895566.737	6696205.438	6822403.746	11047079.44	7292666.475	9657976.833	4216530.328	5775861.085	4911150.584	6817664.768	5448591.992	5307161.235	8644194.632	8462422.091	8027482.369	5602751.671	4586934.746	4430730.441
NEG00017	Succinic acid	0.991727308			-	-	-	387.988	117.0195016	Organic acids and derivatives	forward	42615603.02	35480601.95	40858242.51	30265632.13	19668535.52	25003495.98	31296320.51	36718231.38	34038965.34	23361328.05	19704625.32	19513589.64	56110238.95	65361553.27	52370382.75	30968779.65	28850038.47	28093622.9
NEG00018	Adenine	0.991517846			C5H5N5	73-24-5	135.05449	158.116	134.0474411	Organoheterocyclic compounds	forward	1935528.52	2169841.874	2036227.44	8442651.007	4903795.414	8509939.841	4654022.343	3732495.843	2969117.414	11239144.23	10460449.98	12946582.77	9159520.216	12680129.54	9490802.085	5614729.135	5232121.284	5359721.389
NEG00019	Quinic acid	0.991119231			-	-	-	307.207	191.0562355	Organic oxygen compounds	forward	61095012.31	132843549.3	52711142.92	134538335.9	52035973.52	144698443.8	55118659.63	72808365.35	50127189.69	132778174.5	128696789.9	40234218.08	59335655.77	149418447.1	139946013.2	114628697.4	114621270	39638089.51
NEG00020	Benzoic acid	0.990452308			C7H6O2	65-85-0	122.03678	38.3716	121.0297273	Benzenoids	forward	5588689.928	4458594.94	4779833.811	13589048.02	7457781.027	12390994.31	4569403.096	4485141.607	4685567.548	13294769.71	12099035.8	14037098.17	5456132.466	7113991.907	6364712.049	13955719.28	10216969.2	13424131.01
NEG00021	Ethyl stearate	0.990185			-	-	-	42.0664	311.2956651	Lipids and lipid-like molecules	forward	2923141.714	5508182.088	6282322.142	3424898.224	5840908.237	3348086.886	3707869.605	4077030.008	3629109.047	3501172.9	3819196.898	8270614.063	9924168.295	5785513.284	4617677.991	2861387.42	2910042.412	5603776.154
NEG00022	2',4',6'-Trihydroxyacetophenone	0.989487615			-	-	-	45.19685	167.0351309	Benzenoids	forward	11081286.72	9254106.185	12219646.12	53917121.06	40149550.04	52118199.66	4744888.024	10041151.94	6711741.616	39773616.2	44120020.29	49712443.51	17694583.46	12402181.42	15948203.72	40117412.41	41040409.46	45485557.89
NEG00023	Beta-D-Glucose	0.984885462			-	-	-	294.388	179.0563279	Organic oxygen compounds	forward	44787063.68	40982641.36	45827609.74	64448630.19	30614596.86	56462983.78	49790839.25	45956139.82	50745548.21	48465487.45	37906519.38	35724204.4	57174842.34	84974933.37	51979927.04	50162349.24	41151530.59	37690954.33
NEG00024	Chlorogenic acid	0.983715923			-	-	-	417.189	353.0876231	Organic oxygen compounds	forward	235032563.9	244894598.1	113776998.6	234056803	235603903.6	268269755.2	110607948.6	200779008.9	179385676.9	350739148.9	72969172.55	80080409.44	132360320.8	125176043.3	179991673.8	122634524.5	300392879.8	101628433.6
NEG00025	Pyrrolidonecarboxylic acid	0.983493538			-	-	-	297.724	128.0355655	Organic acids and derivatives	forward	9352709.938	6476387.249	8309721.811	1992015.176	3112154.147	1985635.447	8865635.291	11892570.79	7124416.352	4340133.299	5501619.038	9541431.848	2656320.998	2875946.873	2564005.504	3211144.9	3470089.97	5197839.032
NEG00026	Paliperidone	0.982865			-	-	-	170.209	425.1948675	Organoheterocyclic compounds	forward	4968881.194	3392003.362	3864671.932	35273621.92	33227669.03	38576023.62	1795869.941	1919232.243	1758960.101	11749075.74	10717406.12	14130814.84	46289318.55	44383442.24	46382949.19	7409619.696	6304582.456	6862546.343
NEG00027	Dehydroascorbic acid	0.982268615			-	-	-	145.483	173.0093158	Organoheterocyclic compounds	forward	340553909.2	279335930.5	312874036.3	156283281	98126922.19	151666218.9	328863076.4	331402004.6	351412050	77122179.17	66483335.08	69088672.27	214534401.7	346753993.8	187365493.5	208579412.2	170098320.8	153277692.1
NEG00028	Glyceric acid	0.979376			-	-	-	303.8345	105.0194914	Organic oxygen compounds	forward	2342620.498	3665481.892	2430667.213	2628392.659	1049204.86	2547954.066	2046488.328	2152031.71	1920387.469	3741384.694	3281611.587	2224068.732	5925834.621	7350127.522	6131598.575	2163152.641	2939026.474	3019569.842
NEG00029	Pyrocatechol	0.979135077			-	-	-	575.465	109.0296392	Benzenoids	forward	2452646.542	2097154.18	2889806.205	5359703.77	3758386.143	2730771.325	3771319.641	2852226.493	1963210.347	2937499.447	995504.5244	2639801.696	2749921.87	2520785.049	572511.2255	3662829.41	2550747.938	2332797.782
NEG00030	D-Glucuronic acid	0.978324462			-	-	-	385.281	193.0355564	Organic oxygen compounds	forward	129015170.2	95242321.46	105742150.4	116390952.2	128674072	146494043.5	165832443.3	172523154.5	161362954.2	107865098.7	100652148.1	115772987.3	107776438.9	87295759.43	105549792	90794306.82	92444203.87	97012656.95
NEG00031	Acrylic acid	0.978102			-	-	-	127.4605	71.01388832	Organic acids and derivatives	forward	3801951.403	6730444.092	11103715.03	7287649.76	4736065.336	6952687.968	15467810.62	41881011.49	17811912.39	11708473.45	4508630.388	3973429.22	31140129.51	10736200.46	10842131.81	16224066.25	14193704.77	6460420.037
NEG00032	Astragalin	0.978081923			-	-	-	166.004	447.0931211	Phenylpropanoids and polyketides	forward	1286304140	1167743489	1291549419	755343200.4	553546927.7	728733696.1	571915175.7	641019931.9	569319471.6	732259092.6	679643885.1	780387180.9	2208392039	2071778212	2121363569	669013571.3	569245299.9	590545374.1
NEG00033	3-(4-hydroxy-3-methoxyphenyl)prop-2-enoic acid	0.976971769			-	-	-	160.1755	193.0507924	Phenylpropanoids and polyketides	forward	18409343.58	16919618.5	21171601.01	78697062.36	35983630.62	73392899.93	15380027.38	18330006.1	15936664.15	29924826.43	35922269.2	53675483.98	17703917.74	25368146.35	18758815.06	40572880.14	34669002.4	37136556.44
NEG00034	2-Hydroxyethanesulfonate	0.974982385			-	-	-	157.243	124.9915557	Organic acids and derivatives	forward	10986478.38	9231283.248	9501408.61	12025438.1	10653630.56	12450666.95	8368573.283	8269352.978	8043419.354	15518731.27	13643104.99	15211782.76	14784660.1	18895377.83	14745471.41	12402837.17	11193517.19	11211391.23
NEG00035	4-Pyridoxic acid	0.974821			C8H9NO4	82-82-6	183.05316	41.9647	182.046155	Organoheterocyclic compounds	forward	28205224.08	25992681.4	29457602.86	50575121.2	31410026.65	42314107.71	10893775.42	12434723.55	10840216.48	38728074.56	33624847.63	35730458.19	18500237.34	20755700.7	17738174.72	28044566.14	23335590.19	24472012.04
NEG00036	myo-Inositol	0.974652615			-	-	-	385.878	179.0563216	Organic oxygen compounds	forward	156971740.1	150353865.5	151114358.3	272183952.4	180275324.2	233370012.2	199757912.1	221977039.7	198453970.7	183374397.2	148572673.8	155417735.7	213604567.6	245346860.8	216606881.8	208123169.1	184865353.9	173990125.2
NEG00037	Glyceraldehyde	0.973471			-	-	-	298.871	89.02455016	Organic oxygen compounds	forward	34120034.75	40537078.86	25982377.46	28060739.64	28397697.73	30567798.4	30975428.73	34275677.16	30264511.27	24843323.74	29970350.65	31023802.3	32097912.65	30513281.86	34236529.39	23429140.5	23604819.57	25791963.1
NEG00038	Citrulline	0.973278385			-	-	-	385.8115	174.0885847	Organic acids and derivatives	forward	0	125423.9846	0	0	0	8100.505353	102216.8466	102847.7929	21450.72808	409061.4811	282151.7078	357626.7628	609259.6379	681112.5134	469316.573	290278.0117	0	20007.88936
NEG00039	Pyruvic acid	0.972335308			C3H4O3	127-17-3	88.01604	127.2695	87.00881814	Organic acids and derivatives	forward	14006196.3	19716807.45	16177889.94	13546603.27	16954717.54	13865452.21	33151772.88	37167330.5	19733239.52	4507839.786	13460055.48	20959114.14	47069430.84	22350579.4	19189407.95	14514471.85	15283447.38	19488051.07
NEG00040	Glycolic acid	0.969475846			-	-	-	105.407	75.008843	Organic acids and derivatives	forward	45571078.47	49398764.43	42818139.99	7491966.654	3956929.975	7057068.538	37865643.62	44355830.07	32101848.56	6942262.659	5295477.877	7345752.058	38312843.71	39244411.08	33477229.75	6775741.396	5065980.814	4857775.205
NEG00041	Oxazepam	0.969329462			-	-	-	67.4463	285.0403471	Organoheterocyclic compounds	forward	5389238.428	2505734.99	5186769.93	7740323.483	8348318.549	8270616.038	2888579.407	6243574.319	6981896.027	7454695.312	18523811.6	9694881.789	4888678.721	3333700.531	3186757.38	2938533.539	3461486.289	7077004.652
NEG00042	Ursolic acid	0.963550231			C30H48O3	77-52-1	456.36035	39.64715	455.3533109	Lipids and lipid-like molecules	forward	20977985.89	19715053.66	21132573.71	21345098.2	14500004.14	15237934.96	3188537.832	3281422.697	3546730.433	9288209.905	7900238.223	9264159.23	41583583.1	41786705.06	39568542.95	5406876.381	8023638.721	6029542.487
NEG00043	Epicatechin	0.962988846			-	-	-	109.4	289.0716028	Phenylpropanoids and polyketides	forward	259794648	204333287.5	350831046.2	561744986.3	488195622	566649632.2	16579921.94	37234783.05	24947162.99	303822406.9	241761120.4	216473557.2	114204650.1	104156226	127872116.8	287332401.8	241678675.5	243186985.8
NEG00044	2-Ketobutyric acid	0.961385			C4H6O3	600-18-0	102.03169	440.174	101.0244997	Organic acids and derivatives	forward	2344075.816	1965569.285	2400178.847	2188509.879	1417339.857	2772165.649	2785215.13	2458609.095	2079567.084	2216396.548	1938041.858	1611280.219	2311523.54	3367796.128	5306730.783	2170518.01	1953456.22	1704984.114
NEG00045	Diethyl phthalic acid	0.958768154			-	-	-	71.4128	221.081963	Benzenoids	forward	0	0	0	21708197.59	17194525.66	22114465.86	0	0	0	19351196.13	21032751.59	14684191.37	0	0	0	14776460.57	17388070.41	18485020.55
NEG00046	Ribitol	0.958176769			C5H12O5	488-81-3	152.06847	237.869	151.0613541	Organic oxygen compounds	forward	2969086.427	3012164.857	2973738.873	17706904.09	7226581.617	14516407.85	2982393.03	3269275.571	2882048.451	28510443.33	22238538.55	24332085.32	3015300.005	3608547.216	3485260.865	4610087.794	3680266.486	4594262.208
NEG00047	L-Gulonolactone	0.957707385			-	-	-	49.3533	177.0408103	Organoheterocyclic compounds	forward	26981221.98	20409491.22	24640873.33	2669968.993	1474556.378	1750243.932	37617945.4	43628760.5	23215116.95	2053413.668	1558288.071	1739953.745	20403355.53	24761237.67	15440489.87	3897278.506	4337333.224	4090992.434
NEG00048	D-Malic acid	0.957373769			-	-	-	406.292	133.0145794	Lipids and lipid-like molecules	forward	183377885.4	163036305.4	179423068.1	40396154.55	37521013.15	55492221.22	98268576.48	126450499.5	87865117.48	30964786.95	31560158.27	22678188.48	311132811	346008022.1	259384399.4	70053339.53	65891069.9	68493223.02
NEG00049	Gentisic acid	0.957179385			-	-	-	72.5752	153.0195429	Benzenoids	forward	27124376.19	13746477.63	16014134.94	159732624.7	93881932.9	132041022.7	10375708.55	18094870.96	11455612.9	55775179.82	55346555.8	90879899.97	23464969.84	23489859.4	15384307.92	61504592.2	58398229.55	69148725.43
NEG00050	L-Malic acid	0.956094615			-	-	-	424.522	133.0145731	Organic acids and derivatives	forward	74418130.39	50936236.34	54046422.75	12982895.59	17881388.43	16885990.38	70459698	42132921.93	26216030.42	9205946.178	10364763.31	10417473.04	65789262.5	60438207.84	57730132.98	23081198.74	20466509.78	23049156.7
NEG00051	4-Dodecylbenzenesulfonic Acid	0.955182308			-	-	-	27.8001	325.1840148	Benzenoids	forward	27425514.37	27562324.8	27766883.35	14570247.58	11714566.69	14204153.69	28353921.91	22918870.28	18826808.74	50215658.68	38058335.51	55411650.77	19628478.99	18782310.96	15886401.77	23830101.49	17909816.59	18646633.71
NEG00052	Gluconic acid	0.954013538			C6H12O7	526-95-4	196.0583	423.389	195.0510963	Organic oxygen compounds	forward	3715752.249	2383778.671	2816159.455	3281994.041	5356395.415	3898353.518	7239379.143	10616790.85	8342945.73	3510604.162	3872803.888	4525751.765	5298828.23	5485543.581	24302127.91	2819701.503	2956445.602	3664941.227
NEG00053	Uridine	0.952188923			C9H12N2O6	58-96-8	244.06954	159.486	243.0623263	Nucleosides, nucleotides, and analogues	forward	3335935.459	3130409.84	3634269.162	4943220.257	3169806.569	4701441.089	2893270.67	2629286.743	2369268.359	5678920.886	5101829.865	5706444.571	7054983.594	9409221.499	7258740.028	3300898.057	3075893.932	3041099.536
NEG00054	But-2-enoic acid	0.948140308			-	-	-	60.1159	85.02963066	Lipids and lipid-like molecules	forward	22827427.6	17453857.54	16969924.41	5475872.793	2400961.71	3379506.21	17232263.82	16392954.9	19966303.38	3390441.879	3475770.219	4059093.714	11703003.44	10828007.73	15564044.44	9596026.69	7395530.093	3955703.897
NEG00055	Phloretin	0.947476462			C15H14O5	60-82-2	274.08412	40.89975	273.0770256	Phenylpropanoids and polyketides	forward	12772907.26	11904308.17	16335490.31	36778806.67	16948315.49	38487839.26	5003461.822	8884357.884	6007719.43	29256481.17	34567779.27	54952893.1	4659166.18	6436114.316	4531000.039	32149793.04	26805050.62	30702277.24
NEG00056	Quercetin 3-galactoside	0.947325231			-	-	-	219.803	463.0877759	Phenylpropanoids and polyketides	forward	45456175.8	11654074.13	52297456.46	74107932.12	34315824.13	61952811.57	11262361.08	17516951.86	12524502.53	32087872.25	22754976.52	25582570.9	28154821.37	78671304.5	80700536.91	31786350.57	26351514.97	19892741.18
NEG00057	Fasciculic acid B	0.938762769			-	-	-	189.425	635.4182409	Lipids and lipid-like molecules	forward	541833624.9	490140323.7	479591521.5	398521805.1	241068425	374556911.2	227872530.8	251564797	214792573.2	393324577.2	348396928.4	420213392.1	688296530.5	584659579.1	574241998.7	263433455.4	235365816.2	230711474.1
NEG00058	L-Glutamic acid	0.936774231			C5H9NO4	56-86-0	147.05316	394.615	146.0462255	Organic acids and derivatives	forward	4109277.444	3691013.901	3808868.398	7430614.708	5558373.134	6638391.599	5470957.9	5873168.807	5341016.245	9664158.965	8420202.408	8056574.407	15975611.04	18104947.76	14560211.29	6135256.35	5534847.054	5752469.784
NEG00059	Beta-D-Galactose	0.935083154			-	-	-	257.85	179.0563187	Organic oxygen compounds	forward	17729460.81	16404060.79	16354191.74	61524988.56	39004989.08	56064104.57	30587876.62	31711486.78	28713665.28	37895461.78	34999905.45	47836073.09	79470395.4	87464178.85	86130320.1	25113364.63	21555489.89	25530072.02
NEG00060	Succinic anhydride	0.933739615			-	-	-	41.03165	99.00886908	Organoheterocyclic compounds	forward	5390204.371	7679409.416	8110759.964	3314342.235	2561392.543	2904059.007	7594754.814	10936804.76	8854848.748	3093769.755	2756871.382	2665783.461	4616478.062	4263768.75	3672693.812	3056254.586	2804346.62	2981728.567
NEG00061	Threonic acid	0.933068231			-	-	-	330.787	135.0301394	Organic oxygen compounds	forward	100793574.3	128823406.4	105188447.6	19379370.43	15855791.75	38921168.65	62405131.94	77695223.57	51998371.43	10621535.72	6014783.166	4190438.684	85910872.03	79913176.26	65990729.25	33516032.56	15851782.37	15058859.82
NEG00062	Taurine	0.932493538			-	-	-	640.3855	124.0075662	Organic acids and derivatives	forward	7661350.861	16892799.48	16502404.39	10666487.08	9589924.095	27902735.15	12857136.9	32489415.99	15868749.24	26170861.28	15674185.55	18884270.31	13197141.82	14952358.15	45728937.02	44857422.04	16982682.59	6309263.612
NEG00063	4-Methylumbelliferone	0.931169615			-	-	-	34.1292	175.0400965	Phenylpropanoids and polyketides	forward	435818999.2	240748569.9	350782527.1	1166902867	1047139224	1133986329	450519932.6	438390295	511359057.7	853251098	1164681136	1149257584	531205650.7	348208006.2	387912360.8	889639500.9	1140459921	927134671.9
NEG00064	Isoquercitrin	0.930559769			-	-	-	527.488	463.0877219	Phenylpropanoids and polyketides	forward	2040939.417	1827102.15	2187696.065	3180989.186	2155897.456	2449748.519	1070325.417	1174658.541	1331303.619	1875928.028	1667760.556	1780014.4	3661321.821	3826308.458	2747781.181	1465603.65	1577489.298	1469150.938
NEG00065	Hydroxypropionic acid	0.929340923			-	-	-	96.781	89.02455487	Organic acids and derivatives	forward	100765241.5	87684132.62	88511118.55	39849352.9	65231818.73	43658712.43	201647817.6	151586283.1	191135384.6	39087771.11	51692810.78	60555538.95	73771026.65	71030915.97	95867195.96	83860835.74	99207480.62	83491253.51
NEG00066	D-Xylulose	0.926704692			C5H10O5	551-84-8	150.05282	291.412	149.0456577	Organooxygen compounds	forward	36849233.79	59403291.01	47180334.36	70583240.95	6457955.113	34447865.31	14608712.96	14166598.85	21867241.82	27285143.46	10505021.34	5063553.014	52488368.81	124059477.7	57787068.87	47575801.75	25171733.37	9789420.131
NEG00067	5,7-dihydroxy-2-(4-hydroxy-3,5-dimethoxyphenyl)-4H-chromen-4-one	0.921190923			-	-	-	40.5567	329.0668619	Phenylpropanoids and polyketides	forward	10477655.04	15263456.92	16357711.48	7231834.862	4031186.115	6443639.202	19209650.86	33221023.77	20391820.08	16323020.78	22755538.66	18500247.91	140639124.1	250940237.7	147226485.5	4167383.327	2667232.66	3710552.565
NEG00068	D-Proline	0.921020846			-	-	-	304.732	114.0562503	Organic acids and derivatives	forward	169557.5174	292967.7153	270409.3903	1118109.122	645718.8114	1139586.093	344631.2705	351964.1788	336399.9538	5762705.735	4810037.973	4809217.903	3264711.945	3779799.862	2939078.473	700127.5533	539107.048	605526.1623
NEG00069	Gamma-Linolenic acid	0.919562692			-	-	-	278.111	277.2170537	Lipids and lipid-like molecules	forward	1299971.16	1300372.514	1465147.256	1511996.016	1193710.175	3270592.111	1337938.58	1574149.631	1169245.472	1387262.11	1199505.846	1346509.03	1505060.642	1485251.694	1320270.591	1335643.129	1310939.474	1348747.213
NEG00070	1,3-Benzenediol	0.919269692			-	-	-	479.1535	109.0296742	Benzenoids	forward	1254156.164	1120634.095	1393770.736	1582322.785	1190716.371	1637534.238	2421484.799	1179719.027	805051.9628	1715790.89	1132897.771	1297376.472	1122250.841	1423639.706	1521836.706	1304341.728	1319244.259	1182266.839
NEG00071	(R)-lipoic acid	0.918038538			-	-	-	366.431	223.0201381	Organoheterocyclic compounds	forward	3138705.253	4098238.496	5421183.963	3606830.07	2428944.705	2111435.041	4066422.182	478995.2949	1873739.031	2539990.272	7649519.81	2112861.926	2322738.428	2679252.819	1564000.44	2608765.238	3166437.741	2475484.458
NEG00072	4-Hydroxybenzaldehyde	0.912380462			C7H6O2	123-08-0	122.03678	121.999	121.0297084	Organic oxygen compounds	forward	11033437.29	10593209.71	11419388.16	18200030.52	9679902.765	14836327.74	5341991.558	5273950.297	12542579.3	9114916.241	8577429.082	10403411.02	19091246.69	18432800.18	7445081.75	11329543.71	10521186.14	12118612.93
NEG00073	Luteolin	0.910983769			-	-	-	45.38505	285.0403566	Phenylpropanoids and polyketides	forward	45919002.13	41362562.13	47979966.66	68126033.81	40931946.05	59693440.11	74417234.84	83600382.46	65939359.33	50549995.11	54540214.86	74266769.43	41489926.25	44477888.13	36295104.01	23611353.84	21289334.98	22878277.74
NEG00074	Galactinol	0.888744846			C12H22O11	3687-64-7	342.11621	457.69	341.1091977	Organic oxygen compounds	forward	38626688	32352497.22	36383607.43	15602412.83	13524888.32	15475545.1	20100385.97	21836642.31	19219114.74	10649293.44	9025051.092	9340316.143	12746671.36	14156471.73	12166599.24	19134959.81	18136181.94	18931033.89
NEG00075	Quercitrin	0.881619846			C21H20O11	522-12-3	448.10056	220.0435	447.0930142	Phenylpropanoids and polyketides	forward	1919418.2	1740451.794	1872432.164	2221463.104	1259566.635	2459467.228	749697.0054	812814.3394	711071.4382	1301785.346	1109078.17	1259236.8	2494451.728	2901378.421	2300593.581	1237226.72	1084314.572	1063390.145
NEG00076	Cis-5-Caffeoylquinic acid	0.879259231			-	-	-	55.3285	353.0876315	Organic oxygen compounds	forward	16064134.64	15356999.11	17953631.25	21364503.26	16085666.4	18358154.47	9460323.71	10379830.91	10115775.66	24531592.2	22204748.85	21070271.54	14386955.35	14219959.71	13185114.45	18169620.54	16494212.15	15023172.55
NEG00077	Hypogeic acid	0.878166077			-	-	-	46.48785	253.2172073	Lipids and lipid-like molecules	forward	2233368.842	2126797.245	2682975.665	2242902.036	3226084.704	5153159.329	1520942.097	1268029.595	566718.1302	7319350.726	6620745.338	3488181.699	42110796.5	212190587.1	62558248.52	1341769.09	1429906.886	2811644.188
NEG00078	2-Oxovaleric acid	0.877752385			C5H8O3	1821-02-9	116.04734	103.408	115.0402764	Organic acids and derivatives	forward	28108673.82	24734926.94	26498826.16	48919145.09	32127544.97	50206663.9	44035158.71	47272120.31	41715326.63	87897553.56	78587937.97	90963515.89	27970859.52	5973355.215	25995923.8	13552767.65	11846567.22	12059147.45
NEG00079	Sucrose	0.876992385			-	-	-	360.782	341.1092477	Organic oxygen compounds	forward	1252148355	1137412810	1254211879	1555426268	1265025783	1379967687	986308109.9	1139446800	1091258538	1361868003	1253435735	1250420214	1612494298	1728328732	1567660237	1300345321	1236285109	1209790109
NEG00080	Bergapten	0.870663538			C12H8O4	484-20-8	216.04226	258.124	215.0329707	Phenylpropanoids and polyketides	forward	48939184.3	53609106.6	48109571.97	182121430.8	112460697.3	180973629.1	83817942.7	87851909.08	81141928.7	126478587	108999260.6	121686498.6	213274064.2	240141706.4	246031873	75703281.52	68265242.09	64199025.79
NEG00081	Neotrehalose	0.841413385			-	-	-	431.677	341.109166	Organic oxygen compounds	forward	1148501.126	1051683.887	1088972.436	3773972.501	2858391.669	3361642.639	1056103.023	1193433.159	1064890.121	3597099.377	3198619.757	3393216.556	4699252.852	5407771.269	4188894.261	2420782.515	2205101.809	2315964.749
NEG00082	2-(3,4-dihydroxyphenyl)-3,5,7-trihydroxy-3,4-dihydro-2H-1-benzopyran-4-one	0.839694923			-	-	-	70.8296	303.0507553	Phenylpropanoids and polyketides	forward	2124400.354	2472729.783	3171041.234	16866008.71	10415310.98	20414647.3	1759425.976	1676602.485	1360815.092	9797682.31	7039835.631	12983231.05	1936993.622	3122496.499	2037186.478	14053148.7	8416278.889	13269889.3
NEG00083	Sakuranetin	0.836300615			C16H14O5	2957-21-3	286.08412	282.027	461.0718907	Phenylpropanoids and polyketides	forward	119447732.9	133465713.3	131977201.2	255543600	107489835.7	198558776.4	78799405.19	111540504.8	79703252.82	98750679.61	68194037.65	75296231.31	63758056.24	75445714.44	57767055.42	80072758.62	58140563.79	44246033.25
NEG00084	Citramalic acid	0.833305538			-	-	-	290.447	147.030012	Lipids and lipid-like molecules	forward	1785572.686	1475322.275	1534371.191	1044092.775	736285.5694	1773028.018	1777820.228	1522699.687	1859908.364	1334706.807	916623.6787	678794.7125	1819631.014	2548983.416	1811471.18	1635162.581	1224431.117	886444.805
NEG00085	Maleic acid	0.831082769			C4H4O4	110-16-7	116.01096	136.348	115.0038588	Organic acids and derivatives	forward	17302718.52	9922961.306	15647901.45	1987317.935	0	3135851.981	22180972.37	21066312.8	24910244.52	3425466.97	2193644.186	799172.9426	16046881.33	15959326.5	16227701.1	7190259.813	6334752.098	6631509.194
NEG00086	Salicylic acid	0.825199846			C7H6O3	69-72-7	138.03169	92.4	137.0246726	Benzenoids	forward	37408242.41	33282369.25	36285529.88	46961697.18	37362499.77	42559934.96	11735341.54	12106774.03	11785274.26	13954614.24	12729760.83	12938246.68	6084454.23	4726116.158	4730375.135	24389255.97	22482103.35	21114142.58
NEG00087	Sedoheptulose	0.824223077			-	-	-	326.4105	209.0669005	Organic oxygen compounds	forward	19431577.35	18097028.63	19359164.85	13400532.64	12026415.57	13165546.64	17917414.16	20179757.04	18731626.27	11385506.75	10374435.29	6855745.129	31203650.73	37083489.65	29686112.23	13672976.73	11576795.05	11618169.05
NEG00088	Raffinose	0.817570923			-	-	-	431.6475	503.1623304	Organic oxygen compounds	forward	473255.2484	3061245.005	441192.2813	607917.1542	431949.2593	567141.7431	2381735.792	329954.6334	279136.8348	564350.2355	517705.4307	601244.0424	9306323.346	9964665.833	9036796.619	583274.3265	495452.295	518055.9717
NEG00089	5,7-dihydroxy-2-(4-hydroxyphenyl)-6-[3,4,5-trihydroxy-6-(hydroxymethyl)oxan-2-yl]-4H-chromen-4-one	0.814224769			-	-	-	202.013	431.0988822	Phenylpropanoids and polyketides	forward	1211045.319	1212116.863	1215318.664	1249424.775	816952.3146	1166493.892	1386297.589	1700960.283	1422443.27	2060220.499	1743909.365	2079988.959	3703984.572	3791487.542	3532735.878	549414.4117	461204.2835	480606.2976
NEG00090	Phlorizin	0.811704154			-	-	-	171.1675	435.1295776	Phenylpropanoids and polyketides	forward	2331956.304	961810.6734	1610667.828	7809233.799	8355292.126	8305535.963	936142.8305	1379868.373	1180632.923	3506169.738	2687456.087	2460056.021	1908210.216	1666971.669	1739733.691	1615962.627	1745117.696	1557779.729
NEG00091	D-Mannose	0.810948231			C6H12O6	3458-28-4	180.06339	202.928	179.0563709	Organic oxygen compounds	forward	1430114.75	1720563.579	1555724.502	2891596.345	1859314.899	2571547.333	1193649.087	786421.7854	964305.9533	2075211.988	1286099.433	1437576.774	1891346.735	2263374.597	3671613.193	1585432.855	1251409.63	721177.778
NEG00092	4-Methoxycinnamic acid	0.810742615			-	-	-	39.88695	177.0559788	Phenylpropanoids and polyketides	forward	15583923.21	10062547.88	10331874.32	102588002.2	52360950.01	93604697.01	19750184.55	11736741.57	18060254.3	86088982.43	84991032.78	106403288.2	28234157.3	53063085.96	35765271.19	41291662.1	39177377.44	43806204.27
NEG00093	D-Xylose	0.810739923			-	-	-	343.8235	149.0455672	Organic oxygen compounds	forward	4418171.575	3972067.188	4649073.001	5954279.342	5064798.459	9254136.329	3953160.972	3271216.33	4174421.102	9167054.819	8584577.317	4959782.83	6026753.567	4214839.775	3853376.05	4586008.689	6027217.86	4192607.178
NEG00094	cis-Vaccenic acid	0.809231538			C18H34O2	506-17-2	282.25588	713.9985	281.248316	Lipids and lipid-like molecules	forward	1838158.422	1814634.725	1905426.022	1401485.095	1565460.71	5012931.468	2476970.519	1587771.552	1408146.061	1815983.404	1020852.897	1325051.523	1600985.035	3345131.617	2057875.681	1535243.392	2474158.033	4470600.968
NEG00095	4-Nitrophenol	0.806454692			C6H5NO3	100-02-7	139.02694	37.29835	138.0199758	Benzenoids	forward	12416000.28	11268931.78	13406268.03	51707170.47	26335803.25	47790297.77	13527956.97	11675068.29	10266652.06	39187608.37	35791116.41	54765119.47	13915639.64	18085254.63	12643799.07	21246222.05	19587164.32	20357321.81
NEG00096	3,5,7-trihydroxy-2-(4-hydroxyphenyl)-3,4-dihydro-2H-1-benzopyran-4-one	0.803071231			-	-	-	49.5796	287.0558861	Phenylpropanoids and polyketides	forward	16278663.59	16153461.51	19260920.06	65751876.76	31577454.7	65335763.29	25573218.09	20680970.54	17528590.31	49591432.14	54372954.28	89254113.9	12297445.48	19791915.62	11283830.53	57773137.2	48846819.85	57359926.78
NEG00097	Isocitric acid	0.796630154			C6H8O7	1637-73-6	192.027	444.7725	173.0093105	Organic acids and derivatives	forward	2412245.425	2067109.632	2115751.757	2439874.275	2518795.53	2499992.173	1564114.303	1246108.775	1090724.437	2210391.578	2348642.149	2738826.814	2871226.136	3021605.662	2646751.428	2252303.388	2030221.76	2271841.839
NEG00098	L-Alanine	0.795688769			-	-	-	340.672	88.04047513	Organic acids and derivatives	forward	442379.6145	474130.2582	522715.774	633601.4661	463215.8374	694198.715	490075.8358	449377.9248	410119.0361	908517.1097	739505.0772	860759.537	644355.1928	718026.0272	741428.9457	494566.2686	459892.3048	469882.9991
NEG00099	3,5-dihydroxy-2-(4-hydroxyphenyl)-7-[(3,4,5-trihydroxy-6-methyloxan-2-yl)oxy]-4H-chromen-4-one	0.793085923			-	-	-	148.333	431.0987514	Phenylpropanoids and polyketides	forward	46363879.6	4332443.386	55854990.42	93264904.59	10010129.37	80169579.96	4639840.519	3098437.397	4903970.231	3413405.511	2087149.961	34829943.4	90157061.63	89932171.11	13090193.38	39066969.93	1148797.815	27596358.01
NEG00100	4-Coumaryl alcohol	0.785211846			-	-	-	175.274	161.0245205	Phenylpropanoids and polyketides	forward	278229185.8	248364432.4	289717790.9	439854704.3	512356083.5	470021479	412862806.9	444871859.3	400872654.7	851800767.8	890998735.1	901445745.3	217922931.1	158009144.6	195669264.9	815952096.1	785752938	899506718
NEG00101	Quinaldic acid	0.775812231			-	-	-	65.0803	172.0406835	Organoheterocyclic compounds	forward	93879550.73	25734686.83	31478375.56	53448810.49	105682510.2	60998299.75	3648809.829	6903842.618	7440028.24	72883811.32	63645966.37	39523241.45	66818660.87	50119615.27	23832465.65	45107119.52	48249138.36	57138740.92
NEG00102	Secoisolariciresinol	0.769714154			-	-	-	53.95515	361.1660773	Lignans, neolignans and related compounds	forward	961618.9522	646499.1875	729469.2682	19478681.65	11747192.65	19014956.66	341817.5791	543218.6437	503989.6344	33859142.97	26562002.2	36705468.32	3022555.976	3899959.264	2735847.507	6588471.415	9576787.506	7626692.269
NEG00103	2-Furoic acid	0.759215154			-	-	-	85.1742	111.0089958	Organoheterocyclic compounds	forward	154075770.1	137831935.1	146369757.6	140332330.9	108059212.8	125199924.6	73902718.24	203505968	53918566.6	121933352.5	110352615.3	113307649.7	127528282.5	140920673.7	122794330.7	116352249.1	115950172.1	116854288.8
NEG00104	Succinic acid semialdehyde	0.758595692			-	-	-	343.107	101.0244758	Lipids and lipid-like molecules	forward	2617072.057	2291764.441	2673391.483	2864938.43	7672297.916	3402004.764	1651811.963	1676511.351	2481377.455	3026023.679	1694795.651	2145954.544	2898730.502	2486636.797	2570893.028	2488731.656	2486805.704	2483344.754
NEG00105	5,7-dihydroxy-3-{[3,4,5-trihydroxy-6-(hydroxymethyl)oxan-2-yl]oxy}-2-(3,4,5-trihydroxyphenyl)-4H-chromen-4-one	0.758572615			-	-	-	197.162	481.0984106		forward	721393.762	652072.3112	725182.2709	1395010.618	1109243.392	1390062.529	328845.6722	360070.6825	309132.9736	569657.7016	582105.7991	689575.0205	499428.426	473179.6542	495332.0249	1106498.177	975080.6476	1024934.092
NEG00106	Aspalathin	0.756738308			-	-	-	424.39	451.1231505	Phenylpropanoids and polyketides	forward	581718.972	468822.5934	496814.4082	527850.633	765037.9599	686727.4598	294377.3292	342526.1138	269171.0831	311382.8884	304345.4028	365198.4936	139023.7781	71759.52773	87443.52402	384854.3871	320925.6821	439567.5689
NEG00107	Rhein	0.749697			-	-	-	254.2215	283.028282	Benzenoids	forward	1450415.729	532969.2922	1058188.124	769521.1297	2120388.754	1981110.887	1637548.945	2379800.052	1409522.195	1851046.167	616930.5391	1125737.258	546134.5128	1509494.677	2175622.014	740089.0916	553924.2309	1942559.209
NEG00108	Dopamine	0.743082			-	-	-	215.328	299.0775223	Benzenoids	forward	2374400.278	2460220.956	2470204.409	3892646.891	2434970.062	3428014.08	1207912.408	2420716.24	1859955.964	5658759.124	3980913.638	3557672.11	4170329.13	3800074.387	3943710.168	5585663.258	4072127.62	4072942.925
NEG00109	4,5-Di-O-caffeoylquinic acid	0.724965462			-	-	-	290.093	515.1190053	Organooxygen compounds	forward	461697.176	549688.6175	618290.9418	1116090.242	311567.8696	573289.79	214088.0438	210270.5892	238889.5463	639108.4489	369535.4053	290046.6941	633694.1586	1235555.724	652300.2425	768539.5465	599246.4941	300717.9419
NEG00110	Cefditoren	0.718516923			-	-	-	49.986	619.1104253	Organoheterocyclic compounds	forward	1692532.673	1698153.321	1994666.195	435784.1854	236787.9407	495460.0877	6940195.914	7619287.575	4927983.579	519822.7552	33873.1505	503921.6139	3920184.9	5206823.465	3126738.265	23877.41327	0	26059.97229
NEG00111	Gallic acid	0.714245692			-	-	-	31.97355	169.0144719	Benzenoids	forward	20275599.38	15356930.85	16425304.7	53274180.38	40527259.22	55462535.09	9828956.828	12497762.96	10062341.76	54430649.31	47148812.37	59873860.18	19089486.37	18784691.5	16687899.8	23224593.22	19999427.59	27001045.16
NEG00112	Cholesterol sulfate	0.703916923			-	-	-	25.4584	465.3046218	Lipids and lipid-like molecules	forward	567900.4472	220692.4404	200373.5971	147028.0436	132763.1577	176141.3236	25791.36971	33291.53567	58894.44139	330548.157	295308.3826	488024.7009	13938091.87	10233058.25	12839066.65	217448.7915	235926.6222	202745.318
NEG00113	Lymecycline	0.700612846			-	-	-	68.4278	477.1042694	Phenylpropanoids and polyketides	forward	84615763.18	74013515.19	83260731.24	70201428.46	51480650.94	63168617.45	9267592.939	12701085.56	9294886.258	22561836.89	19174877.24	19618002.44	30548721.57	30021982.41	27431937.09	48742287.63	46430818.34	43416132.97
NEG00114	trans-Aconitic acid	0.681777462			-	-	-	352.5155	173.0093224	Organic acids and derivatives	forward	2587826.526	2397804.709	2642882.139	3224850.21	2168070.757	2618357.806	3004589.146	2617886.271	3020755.547	3515035.746	3225570.849	2621259.82	3724825.235	4322154.64	3673566.264	2533182.449	2352036.514	2196858.211
NEG00115	Quercetin 3-O-glucuronide	0.679578846			-	-	-	423.773	477.0672471	Phenylpropanoids and polyketides	forward	1420994.221	940306.2914	1249006.91	2321203.661	1640176.747	1277723.443	760825.5551	1437767.574	1176779.588	1117826.921	949408.7523	1186940.353	1455094.8	1063898.439	1249991.011	872392.353	702373.3401	867102.6954
NEG00116	3-O-p-Coumaroylquinic acid	0.670421077			-	-	-	177.379	337.0927012	Organic oxygen compounds	forward	902597284.1	414229938.7	507007240.9	701056147.2	647015432.1	780361794.2	194542457.9	362419325	212516104.5	735847675	517511260	657504164.9	769840132.3	548343416.6	572502354.6	646998526.2	718193295.6	846871324.4
NEG00117	1,3-Dimethyluric acid	0.669694462			C7H8N4O3	944-73-0	196.05964	573.219	195.0510929	Organoheterocyclic compounds	forward	14894225.43	11630591.77	13665682.16	13525548.08	17194444.42	16053738.37	18860419.06	17501621.77	17933328.41	13958801.8	14944236.7	16351732.69	16627350.3	15550842.53	15004627.5	9164736.337	14033507.62	13714577.74
NEG00118	Citric acid	0.669485231			C6H8O7	77-92-9	192.027	170.4025	191.0199332	Organic acids and derivatives	forward	27483608.59	22599062.79	25183477.75	17714198.15	13622034.79	15961659.43	43318076.78	48179537.32	42055226.38	10747328.1	10179343.91	9835116.189	20672556.87	13225058.83	20632137.47	14869830.45	13671669.45	14645873.61
NEG00119	Theophylline	0.668115154			C7H8N4O2	58-55-9	180.06473	331.506	179.0563243	Organoheterocyclic compounds	forward	23898098.23	39816246.31	40109105.78	19258853.44	16925929.21	36197447.71	20237490.65	23302096.19	26074500.68	9832638.612	4007837.521	7744810.663	48089730.41	46823930.77	33834729.97	22332257.91	12550145.9	19293867.21
NEG00120	Isorhamnetin	0.667351462			-	-	-	49.81	315.0510503	Phenylpropanoids and polyketides	forward	3902383.983	3199849.939	3081292.711	4361496.508	2798623.991	2265048.763	10955863.6	6561025.002	8753615.177	3662348.248	3691009.168	4649909.44	42601409.7	37479805.53	39331988.26	3446241.306	3464533.954	3023504.14
NEG00121	3-Hydroxyglutaric acid	0.658987538			-	-	-	154.805	147.0300195	Organic acids and derivatives	forward	69852458.42	63419782	70195209.63	40002037.29	35790879.74	40249378.26	38337196.88	42424413.82	38535179.66	31993096.07	10448399.95	28669859.28	28089789.57	26767017.17	31571433.73	51234154.66	49263213.54	46419407.87
NEG00122	L-Erythrulose	0.657012154			-	-	-	292.475	119.0351867	Organic oxygen compounds	forward	11113967.28	11430712.44	13069958.7	20785509.29	9673323.158	16831297.08	11565846.42	11399119.04	12748113.32	15018507.44	11011380.54	9793827.529	16023181.32	23004612.91	17021303.37	15316467.03	12630806.39	10045749.43
NEG00123	Malathion	0.655661538			-	-	-	488.6985	329.030093	Lipids and lipid-like molecules	forward	8295651.744	7165730.192	17265790.6	8509963.569	6040552.663	10369405.92	6371705.264	14643191.11	7609260.854	7177165.307	5958652.554	18747552.21	8098154.965	6319942.111	6612572.685	6734484.338	15118170.28	5757176.394
NEG00124	2-Pyrocatechuic acid	0.650966923			-	-	-	50.5139	153.0195328	Benzenoids	forward	17397260.48	16774264.65	21893402.42	31115929.58	19459757.56	28418054.81	4875636.935	12168075.45	6062158.342	19652249.19	14556521	18086140.1	21149675.52	13105940.48	15196901.94	14197340.04	13017914.56	14147180.25
NEG00125	N1-(2-Hydroxyethyl)flurazepam	0.639857923			-	-	-	153.436	331.0672883	Organoheterocyclic compounds	forward	320392451.2	276997092.1	298579427.7	980106170.2	800045671	958087681.1	88466296.75	114853699.5	104967165.8	80669833.15	71154538.73	149441147.4	189053131.3	162229994.9	170735040.3	292982052.8	269585428.1	285753587.1
NEG00126	7-Methylxanthine	0.638325385			-	-	-	311.7185	165.0406086	Organoheterocyclic compounds	forward	7939001.349	7620351.78	7399233.346	8803849.623	4998104.336	7643610.085	12061610.7	14733660.04	12612381.28	7919320.183	5728905.32	5076752.429	13193681.81	15562257.94	11756339.97	6163812.137	4599729.606	4480536.412
NEG00127	D-Ribose	0.637946308			-	-	-	385.941	149.0455624	Organic oxygen compounds	forward	3647485.068	3354095.886	3609257.884	5762590.434	3999399.848	4741064.531	3206876.212	3749345.967	3246241.532	4079011.162	3446073.733	3831388.039	4090083.469	4636719.325	3924217.055	4043091.792	3749447.035	3728222.554
NEG00128	Bovinocidin	0.631953385			-	-	-	121.382	118.014758	Organic 1,3-dipolar compounds	forward	12597696.78	13289092.81	20907041.4	345850.4662	3186868.441	4493163.973	20294781.61	35568919.61	22181888.07	2999789.989	6596092.981	1692305.543	10750030.73	8082717.958	9501576.096	12518071.05	9842244.369	9847558.545
NEG00129	Procyanidin B2	0.627407769			-	-	-	66.2789	577.1363861	Phenylpropanoids and polyketides	forward	83551404.2	71791130.8	109869276.8	84469072.31	81826943.57	84462835.71	97154077.23	124640181.3	115088848.5	93241768.64	76490911.66	99165772.77	309029351.1	156970512.6	267034971.9	47716882	44545429.44	52555388.15
NEG00130	AICAR	0.619373308			-	-	-	300.448	337.0547726	Nucleosides, nucleotides, and analogues	forward	837670.3989	417394.6978	565256.6621	63757.87246	593770.7881	287011.6189	630695.0105	839412.3857	517738.7749	62984.92278	393138.5585	1074150.151	746571.1761	169708.3234	627028.2082	197417.2884	65455.742	611360.3528
NEG00131	Oxoadipic acid	0.615773			-	-	-	137.242	159.0301632	Organic acids and derivatives	forward	15256112.38	13704610.64	15077277.04	3313039.037	3347383.696	3751699.472	87557806.94	93357932.55	89232863.26	5886799.964	5523429.523	5599320.206	16993544.44	17100919.47	16490878.76	5664112.71	5676483.632	6321682.471
NEG00132	Carboxytolbutamide	0.607874538			-	-	-	92.7177	299.0675786	Benzenoids	forward	8213031.996	7469006.265	8720453.601	9301589.552	10013933.16	8454166.33	9641141.11	13975158.98	10280112.61	486590.9458	792285.2005	90991.02449	17873939.19	16708970.72	14561103.33	5033121.429	4887425.954	4714501.045
NEG00133	Gluconolactone	0.607340462			-	-	-	105.4535	177.0407555	Organic oxygen compounds	forward	47445621.39	66164799.85	43184465.69	27410117.9	23751766.04	27823120.3	123109957.3	89182145.31	68703232.62	30589334.89	27774220.04	29589654.4	116723734	127689692	69794754.09	26179571.44	24213874.64	24138160.01
NEG00134	D-Glutamine	0.598367385			C5H10N2O3	5959-95-5	146.06914	369.0435	145.0620228	Organic acids and derivatives	forward	489843.652	1044479.456	827005.6149	2722150.963	1611706.156	2743090.088	0	39096.89949	75968.81775	5599610.257	4846096.976	4892570.645	2453471.035	2049800.861	2022081.293	1565973.041	1274030.653	1590986.603
NEG00135	D-Glucurono-6,3-lactone	0.590989154			-	-	-	385.174	175.0249831	Organoheterocyclic compounds	forward	4864914.946	3721296.453	4094113.036	4616094.597	5218664.281	5401108.843	5841912.805	5864123.289	6069598.909	4257786.179	4082546.535	4420679.581	4687226.647	3907999.9	4413226.974	3677308.464	3205471.927	5442829.994
NEG00136	N-Acetyl-glucosamine 1-phosphate	0.582562308			-	-	-	83.3961	300.05116	Organic oxygen compounds	forward	21365339.38	8699080.825	12357963.15	3130752.569	18745242.69	11954016.91	20576500.86	18123472.67	20887938.96	5554250.552	15345811.6	18601959.06	13791636.74	4984779.25	9859857.964	5523737.712	8691033.235	12111481.73
NEG00137	Itaconic acid	0.566784077			C5H6O4	97-65-4	130.02661	444.799	129.0195388	Lipids and lipid-like molecules	forward	3703873.308	2920625.502	3228695.275	4844383.661	2806535.901	3145716.038	4494006.814	4703469.14	3884118.069	3486258.454	3192516.272	3116543.021	5455796.57	5387377.899	5159473.321	3098279.769	2880464.482	2941033.23
NEG00138	N-methyl-L-glutamic Acid	0.563834692			C6H11NO4	6753-62-4	161.06881	259.5315	160.0617796	Organic acids and derivatives	forward	4276040.337	3558405.83	3610941.75	8017443.153	3088889.047	5415838.585	3494805.549	3440299.861	3167207.868	3033791.566	2341946.518	2956200.645	6587759.087	10779278.92	6821376.742	1500179.898	1380790.244	1217575.272
NEG00139	3-(3,4-Dihydroxy-5-methoxy)-2-propenoic acid	0.551928154			-	-	-	163.396	209.0455957	Phenylpropanoids and polyketides	forward	6257613.438	4260978.309	5785803.83	33795671.26	18833747.65	33956482.88	7426949.773	13415594.25	6228497.099	34517551.8	43876213.76	58968503.57	7393932.605	9977381.445	7250526.6	36564692.54	33028231.25	34996976.77
NEG00140	Bilobalide A	0.549897231			-	-	-	324.365	325.0932359	Lipids and lipid-like molecules	forward	5319476.176	4479984.134	4958424.414	7555985.83	6688989.351	6579693.131	3157332.946	3114734.503	2898795.359	2244471.242	2014100.181	1979679.297	2778573.884	2822871.352	2703947.752	3989959.349	3619941.065	3916413.547
NEG00141	3-Hydroxymethylglutaric acid	0.544679385			-	-	-	435.242	161.0457623	Lipids and lipid-like molecules	forward	3747924.118	3453900.597	4144723.229	5078966.738	3202703.89	4618837.735	3529456.125	3669881.366	2779600.859	4259748.156	3430328.733	3213703.082	4053948.861	5007179.109	4081821.46	4095770.122	3972651.48	3215305.606
NEG00142	1H-Indole-2,3-dione	0.529377077			-	-	-	374.349	146.0249687	Organoheterocyclic compounds	forward	843801.7213	367126.7628	372577.6477	455619.6021	352754.808	535551.4431	1023315.476	952127.5772	546697.2755	609137.4484	418842.9047	389239.732	336957.7828	252383.6964	328519.7989	335015.7625	559474.5643	686632.7092
NEG00143	Jaceidin	0.525855692			-	-	-	192.135	359.0745469	Phenylpropanoids and polyketides	forward	1068161.113	814949.0124	962313.8498	633143.105	670136.3445	572808.5846	1172224.265	1655680.303	1369815.571	152115.646	123393.7776	216704.4988	800793.4233	767621.8292	673528.1317	487477.3713	473913.5123	388272.2752
NEG00144	Uridine diphosphategalactose	0.516214846			-	-	-	443.052	565.0483097	Nucleosides, nucleotides, and analogues	forward	329025.3235	273059.6697	318013.0372	139871.6756	190639.1953	166650.1953	327105.8955	392499.9705	330222.3009	106294.1762	101554.6004	69532.37931	394564.2829	306484.2991	395747.6843	124162.8759	167081.53	164731.2723
NEG00145	Mulberrin	0.502025923			-	-	-	142.83	421.1637598	Phenylpropanoids and polyketides	forward	3521315.616	2924637.058	3300937.909	5213877.952	3654320.439	4649660.977	1854004.141	2076636.298	1746835.203	5723671.084	8217446.241	8706025.586	2087330.508	10758732.82	1869843.866	4876856.031	4193303.531	4440723.903
NEG00146	2-hydroxypropanoic acid	0.5			-	-	-	30.05935	89.02456023	Organic acids and derivatives	reverse	3584024.434	2558169.882	2845491.872	3887217.7	3287821.478	3646361.298	2888050.063	2744444.859	2587876.881	3478839.505	2444789.105	2946995.795	3267419.203	2436502.527	2570953.423	2911464.355	2894921.811	2792929.312
NEG00147	3,4-Dihydroxy-trans-cinnamate	0.5			-	-	-	31.9411	179.0352497	Phenylpropanoids and polyketides	reverse	4734700.728	3772261.748	4474780.216	7909240.941	5395805.916	5604249.934	7469600.374	7502067.379	7446817.065	7878422.877	7611865.755	8797072.957	6368197.96	7148136.991	6149349.162	7050980.165	5405995.528	6202763.392
NEG00148	Indapamide	0.5			-	-	-	23.9727	364.0457651	Benzenoids	reverse	195916.8221	185522.31	96767.72473	0	0	0	588081.7303	828383.7044	623791.2896	0	0	0	132796.7866	2983089.053	99010.68561	0	0	0
NEG00149	Protocatechuic acid	0.5			-	-	-	25.6259	153.0195574	Benzenoids	reverse	24316579.54	18896116.04	21587898.06	23960484.21	19067627.64	21127146.12	4290052.525	4123741.105	4810103.05	9071608.572	11732241.82	11394203.65	5242126.401	6897371.585	5164198.144	13447875.43	15692722.53	18016727.38
NEG00150	Pyroglutamic acid	0.5			C5H7NO3	98-79-3	129.04259	18.61875	128.035659	Organic acids and derivatives	reverse	1469776.033	1102662.43	1246378.598	1636202.235	1469693.89	1435139.047	1218423.942	1222478.509	1104338.436	1274146.851	1244718.188	1508117.378	1310902.095	1156865.24	1059552.669	1278560.568	1374826.046	1375157.996
NEG00151	Tricetin	0.5			-	-	-	27.1637	301.0354224	Phenylpropanoids and polyketides	reverse	1092078.048	991560.6818	917176.6376	566750.0419	773271.6722	672966.2084	2164137.909	2938765.441	1618098.787	550103.0533	523773.5444	573736.978	995879.4815	368300.321	729381.3192	364305.7795	408159.7837	612105.8525
NEG00152	Umbelliferone	0.5			-	-	-	32.7395	161.02451	Phenylpropanoids and polyketides	reverse	9469257.876	6006730.777	7490087.211	14326937.13	13364092.36	13835250.98	3495653.986	4685686.137	4549705.992	14850433.17	17377239.91	19621470.36	5357339.083	6315565.408	4481235.115	13634996.35	13249522.35	16023156.85
NEG00153	1D-myo-Inositol 3-phosphate	0.499926923			-	-	-	24.21325	259.0274271	Organic oxygen compounds	reverse	402433.5135	2640403.148	345107.244	2614114.6	2120616.91	2055753.125	319871.0017	126345.8267	292073.5233	7841855.324	8019216.027	6940473.952	1005886.028	135307.2159	78141.71895	1447986.941	334298.8759	580600.5188
NEG00154	Kaempferol 3-glucuronide	0.499707923			-	-	-	17.4883	461.0720788	Phenylpropanoids and polyketides	reverse	138702.8663	123267.0487	166595.7002	136851.4284	80131.35428	144195.2022	398418.6823	371919.6192	278764.4603	69660.19878	67453.48892	136555.8288	270604.5476	230373.2659	217374.736	5823.01655	12989.88277	12067.06768
NEG00155	2-Keto-3-deoxy-D-gluconic acid	0.499084615			-	-	-	33.7015	177.044255	Organic acids and derivatives	reverse	1778332.31	870521.8954	1465339.791	4158581.33	3279292.256	3890898.465	1478411.821	1576403.958	1900764.826	3347866.319	4196605.217	4093813.611	1928123.203	1185115.122	1332639.543	3006719.679	3758918.141	3395365.803
NEG00156	M-toluic Acid	0.498183231			-	-	-	39.591	135.0453924	Benzenoids	reverse	6873756.404	6409241.994	7398656.405	11440101.22	8402190.847	10765385.06	4646759.005	5219320.331	6103005.822	14779935.78	15661954.87	16431156.56	7219338.373	7276959.884	7549710.833	13655752.72	10810943.88	12170030.91
NEG00157	Xanthylic acid	0.497933923			-	-	-	25.0596	363.036379	Nucleosides, nucleotides, and analogues	reverse	419841.2217	620181.7839	369770.8683	6212.10785	0	35958.06638	170545.9638	182719.2226	224788.0489	143296.2983	0	0	1932980.403	4498319.872	2477337.698	33714.15595	0	0
NEG00158	Shikimic acid	0.493981308			-	-	-	353.5615	173.0455367	Organic oxygen compounds	forward	6524708.351	6127805.045	6630214.832	6961280.092	2752508.603	4895110.362	3068203.903	3671353.618	3579787.148	6496620.221	8381163.019	4383864.789	7624496.317	9692636.994	6899222.75	5834103.428	5962310.407	4644943.166
NEG00159	3-O-Feruloylquinic acid	0.493827692			-	-	-	148.86	367.1032369	Organooxygen compounds	forward	22988354.56	20887159.53	22005919.87	17741035.55	13654273.66	17919501.2	8033514.31	11906104.19	9329913.92	15138301.7	13122311.61	15894951.29	30623553.1	26943260.37	26496742.98	26607043.79	23372556.75	23329009.71
NEG00160	Silibinin	0.493414154			-	-	-	58.3428	481.114778	Lignans, neolignans and related compounds	forward	4243917.192	3138926.988	2968879.52	1389810.422	1814025.496	2435728.411	785465.0234	3169083.764	871514.3856	1443306.836	1433032.999	1860321.005	1446598.731	396856.6169	1136712.743	2003481.942	2109995.874	2621520.557
NEG00161	Inosine	0.492240846			C10H12N4O5	58-63-9	268.08077	386.44	267.0718795	Nucleosides, nucleotides, and analogues	forward	35793096.68	35035916.54	33887393.57	64765271.75	42782595	55642324.82	25218893.28	28202644.1	25863827.6	52789354.82	42641626.67	43920280.15	47589923.51	57587994.2	46481384.74	47968810.79	40692154.08	37192481.33
NEG00162	Malvidin 3-glucoside	0.486162538			-	-	-	160.8105	491.1189518	Phenylpropanoids and polyketides	forward	8801920.505	6965699.556	7796473.323	13318374.28	11949343.22	13264251.73	1756040.66	2044875.402	2071334.287	6248728.96	6013928.613	6377274.881	7981399.68	7552384.779	7606404.838	6144560.507	5052589.582	8243611.516
NEG00163	Coumesterol	0.481214308			-	-	-	28.5361	267.0299925	Phenylpropanoids and polyketides	forward	198353508	192200630.7	234161856.9	40557000.64	44316748.77	79577624.48	199640626.5	242300328.7	182030084	66467955.45	36443702.79	41610883.67	226917307.8	344147566.7	208668765.2	59388441.71	54782858.7	61394540.16
NEG00164	Diosmetin	0.479774923			C16H12O6	520-34-3	300.06339	40.68425	299.0565536	Phenylpropanoids and polyketides	reverse	2010308.694	1663424.789	1325380.115	473905.1462	87085.01608	128138.5627	6204527.518	10275077.84	5922296.027	3578030.27	4890081.838	3614263.102	5012796.166	2716778.82	4726512.092	38360.83546	558265.2938	699614.1745
NEG00165	Phenylglyoxylic acid	0.473542962			-	-	-	32.0927	149.0244842	Benzenoids	reverse	8984639.762	7416478.638	9040693.349	48295636.16	25469899.65	38880763.38	10157420.16	10818579.03	10284031.11	85607562.15	73227450	84261091.43	23160929.59	23148311.77	19138590.45	31344027.26	25809399.04	28484758.09
NEG00166	PE(16:0/18:2(9Z,12Z))	0.472361462			-	-	-	142.394	714.5104021	Lipids and lipid-like molecules	forward	2588269.974	1984069.299	2413471.381	2929981.747	3269941.034	2453343.821	1945916.67	1795927.896	1961188.465	2404327.185	2837732.929	2136318.776	1369876.743	1712654.363	1335492.441	2069032.993	2325739.925	2756744.216
NEG00167	Glutathione	0.426383538			C10H17N3O6S	70-18-8	307.08381	386.081	307.0819276	Organic acids and derivatives	forward	2365146.221	1819517.42	1908961.71	1558658.788	2126693.674	1402562.114	1840722.452	2552625.86	2152828.172	1835588.882	2212872.705	2234373.825	2424971.999	1834517.08	2260605.26	1964147.944	3995771.13	2624194.516
NEG00168	N-Formyl-L-methionine	0.413968538			-	-	-	427.874	176.0403527	Organic acids and derivatives	forward	283309.3962	503877.8783	547256.4755	459267.7174	240921.3269	304361.1504	136912.9606	136996.4557	246968.4098	453747.1948	343195.6523	392637.9514	420407.5949	440632.792	473946.8335	352449.3609	375516.4976	6288007.854
NEG00169	1,3,7-Trimethyluric acid	0.404923385			-	-	-	386.0405	209.0668796	Organoheterocyclic compounds	forward	897552.8092	910722.542	819922.0961	1223238.977	1015016.817	984480.2536	1006824.975	1293718.695	1143863.88	1035645.108	962855.2022	1049067.447	1594381.284	2220428.751	1746863.004	1060154.602	900452.7372	1051495.251
NEG00170	Ethylmalonic acid	0.389911538			-	-	-	291.317	131.0350909	Lipids and lipid-like molecules	forward	13969320.78	29441808.77	31445834.31	40944373.41	27829453.56	25264080.45	16348134.91	16634856.5	15342347.2	18281495.2	16117128.71	14674785.09	17712875.95	24472647.35	16877431.25	17636262.24	13990672.54	10562087.38
NEG00171	3-Methylxanthine	0.384577308			C6H6N4O2	1076-22-8	166.04908	423.124	165.0405971	Organoheterocyclic compounds	forward	7487938.775	5123083.073	6206126.578	8990943.814	10654819.42	9532897.727	5373474.135	6823176.95	5845967.177	7019611.305	7061307.756	8606145.354	21074012.41	20966534.73	18601207.47	6171527.325	5674738.362	6898959.63
NEG00172	Daidzin	0.373945154			C21H20O9	552-66-9	416.11073	166.645	461.1091691	Phenylpropanoids and polyketides	forward	10748220.48	8642436.197	10184004.4	9372950.992	8090127.246	9060815.208	1716276.939	2168178.724	1692858.305	4616878.261	4321593.461	4582191.122	7209944.682	6617293.911	7136424.093	5655823.312	4840693.984	5064186.407
NEG00173	Fructose 6-phosphate	0.362971154			-	-	-	170.141	259.0222583	Organic oxygen compounds	forward	1564917.958	16634516.98	8970416.273	3884770.842	1905301.841	513001.102	19953406.81	23478928.23	17644750.48	1942135.566	1448186.752	1591920.902	17164092.24	16186478.58	19748008.51	3456987.804	2749538.569	2739838.353
NEG00174					-	-	-	22.69385	483.0723259	Phenylpropanoids and polyketides	reverse	104387.5712	51211.48292	47645.28604	51581.12571	15772.91245	31619.97973	62219.84949	36921.6822	27579.21705	119263.5363	59746.59047	71525.42747	207263.1628	268602.3104	214849.3007	46402.64033	27228.67684	66127.89506
NEG00175					-	-	-	55.2556	485.3280718			16475469.89	15089584.4	12560778.78	57887739.89	40348055.86	49161981.54	1266085.192	2487677.897	2276706.672	20138187.33	21551308.55	20857813.27	11092035.08	12099850.84	7645675.905	13402752.7	12904264.21	14629830.72
NEG00176					-	-	-	117.638	489.3586577			85942912.51	79873718.25	80821433.38	60811649.95	35077335.08	60648983.27	28472042.83	31168297.25	28323739.63	49181461.17	44932921.98	59332013.49	102642834	100364330.2	99407802.84	36360537.07	32507624.91	32625372.65
NEG00177					-	-	-	3.432475	183.004853			3513602.917	1593597.211	2888283.788	2108841.339	3285407.337	2766269.31	2019430.31	2147300.348	2384556.809	1824456.875	3247163.84	4598084.887	2743049.735	1586418.432	1943051.314	1587148.887	2269447.734	2382020.815
NEG00178					-	-	-	34.55805	173.0244837			466681435.7	303079753	403154267.6	909457202.9	688687435.3	847500924.4	595844217.4	621608850.7	648551333.2	744563562.7	706565439.4	737698626.8	403924741.4	392697290.5	413843379.3	744870009	910989912	897135826.6
NEG00179					-	-	-	209.7465	431.1570753			0	0	2104.108711	97357.08469	57661.81887	126075.0121	0	0	0	262234.6347	259567.4353	0	0	0	0	153681.7621	128494.4076	115077.3538
NEG00180					-	-	-	28.957	371.0558405			3733467.812	3578133.395	4377201.844	1491883.474	701336.3428	1362767.71	3904029.711	4421046.839	3352114.837	1073199.14	1649609.323	2035368.7	4973743.759	6418366.564	3748057.495	1004028.902	1474621.964	940271.138
NEG00181					-	-	-	95.005	415.28522			1284888.821	1409915.588	1395798.416	3964400.16	2254346.263	3907740.515	2054515.538	2571001.438	2086316.393	6147471.178	5210299.282	6511685.2	1348428.321	1488019.59	1320143.663	3520038.029	2803008.212	2483863.677
NEG00182					-	-	-	200.008	365.0880572			1879172.026	1731924.099	1731725.232	1912472.108	1529330.654	1549304.462	1835812.353	2554092.348	2131223.918	2859158.888	2328120.975	1947921.217	2274393.142	2486638.375	2117500.016	1896102.074	1673815.515	1624252.484
NEG00183					-	-	-	148.222	235.0613384			24656400.93	11292917.12	15223432.16	19150683.61	10276185.09	18373873.9	1565675.336	2575283.669	1986768.654	10230972.01	7820819.203	9058697.499	7329392.247	6035974.215	5588230.34	6713813.483	5926848.798	9301539.202
NEG00184					-	-	-	192.577	429.1615937			7326.338536	7361.301746	12521.50507	460854.2039	277448.2323	385977.8163	2391.824332	2972.994939	50929.82381	111917.6791	113438.6183	80051.30999	0	11331.5656	3482.118755	30406.78453	29747.1006	24376.0715
NEG00185					-	-	-	171.4725	359.1112833			4377037.124	3451763.797	3455042.51	8829146.961	7085712.645	9979701.511	5759759.498	6608008.869	5351920.247	1391663.639	1462649.046	1525362.858	11135608.57	10808650.71	10593649	5361945.611	5546633.753	5309240.109
NEG00186					-	-	-	189.707	651.4055785			2118593.572	1825865.813	1861866.447	2418239.574	1414021.402	2289809.151	5348596.69	6295337.065	4881261.661	3567342.278	2949674.42	4182975.992	3197143.147	3090808.822	3249218.653	1393860.023	1130308.682	1180276.746
NEG00187					-	-	-	212.13	441.1898424			6545710.901	7018326.713	6221722.745	14548269.26	5835992.877	12364798.39	2508327.56	2794407.977	2443462.837	17391686.3	13224421.24	14716022.73	4698660.309	6013475.783	4798871.004	8561118.785	6225517.317	6207701.733
NEG00188					-	-	-	168.546	423.1794372			307689.8108	88522.58716	589392.5952	611858.0876	271726.2377	656400.7306	1260564.788	1014611.484	446120.6367	575384.8097	681886.4658	2566355.836	780747.0379	951018.4664	957996.9344	761984.087	592755.4279	778039.07
NEG00189					-	-	-	57.4343	415.3212999			1173339.092	2606887.943	2337168.22	2859165.596	1215261.707	2164722.102	131646.9202	123881.74	90564.48134	1417484.156	1200376.054	1022008.582	1526376.725	1475757.981	2210985.493	2250554.326	2010758.578	515008.0599
NEG00190					-	-	-	159.357	417.0791662			386560.8329	409860.3698	446826.7215	493654.5219	214029.5075	390903.3474	0	0	63937.85067	220640.6808	133794.3381	126014.1515	367530.8048	308448.7588	182835.9561	285179.6029	119205.64	152626.8302
NEG00191					-	-	-	126.0725	385.1137634			31191851.94	27177948.7	31710016.16	75094793.88	68514818.87	72452159.97	2554124.265	4517979.53	3320219.896	28528982	25899408.49	26234978.98	14956946.58	10254035.5	12112862.05	34701928.59	27921418.63	30567904.38
NEG00192					-	-	-	31.5821	195.0300962			42392856.06	40641832.55	37739544.79	22186335.39	10728007.51	17602356.45	36914056.68	43556655.4	34246667.83	23847165.81	20351776.85	24064216.08	52326398.91	64888416	47987356.65	17299554.08	13756631.15	14984865.68
NEG00193					-	-	-	122.206	147.0300296			174639968.4	98862202.81	168968205.7	73018227.75	63856113.13	73194600.42	160553249.6	196933901.8	163710081.8	36226559.49	52826285.12	51896696.52	76052750.2	72597339.03	67063893.57	120100128.2	76961414.86	108836639.4
NEG00194					-	-	-	159.044	477.1042061			7819758.583	6568273.927	7361991.503	7838013.9	6384064.172	7161801.619	2008871.134	2355104.908	2159352.172	3938014.369	3707948.596	3785427.923	5816709.103	5911921.426	5419358.244	3703088.621	3793419.941	4014974.866
NEG00195					-	-	-	130.5475	593.1311658			21098703.98	19145011.19	22180485.82	11628249.05	8871111.285	10865972.22	4211739.297	4830308.531	4125725.858	5340761.72	4596436.571	5193713.661	12844966.29	12204926.44	19477962.85	9626890.45	7657052.505	7761941.721
NEG00196					-	-	-	193.5565	437.1098495			1137384.988	857466.2079	880232.0065	938882.4362	604561.9476	771500.8456	3858959.224	3864702.23	3281019.143	627254.0216	202247.1299	238735.5031	6614277.461	6810654.232	6910614.818	737770.6179	425038.215	202460.6965
NEG00197					-	-	-	224.62	436.1105842			25843.95738	22964.70022	30754.0568	55047.54961	50887.92819	62424.78341	15256.73873	43344.32162	24083.10121	79524.98382	60332.04386	76229.21423	64875.72532	99379.63574	46202.57413	59879.24914	59408.02296	38724.01176
NEG00198					-	-	-	25.5244	265.1481857			9325630.171	7655411.211	7773235.804	6334028.498	5218807.941	5636073.729	8641605.986	6724525.827	3829263.896	19095351.79	14255413.98	19542904.98	8104269.578	7130253.553	7027575.748	13790791.71	12407302.01	11020646.73
NEG00199					-	-	-	134.111	579.2094119			3521610.224	3262000.054	3824196.704	3745633.113	2230483.49	3497441.21	264423.1786	216324.8282	245917.1659	2458847.287	2424655.309	2460921.306	1355352.947	1430759.967	1289828.273	2566547.632	2278471.837	2546947.237
NEG00200					-	-	-	28.6052	297.1529657			5695030.275	7584112.445	7306496.524	3987748.763	3466955.692	3748274.541	7237292.595	5222232.051	3884123.865	7078421.954	5222468.965	9098709.658	6057260.619	5604545.221	5483907.108	5143849.614	5776995.725	6298993.038
NEG00201					-	-	-	314.8855	477.0672892			222106.2375	644228.5493	2192926.61	6895134.091	6576546.744	2166925.723	4335610.854	1391612.89	3342613.331	3708458.036	1106232.647	5000650.713	2546402.263	1833036.686	1884425.385	4692949.385	1539852.023	1027914.291
NEG00202					-	-	-	65.7818	405.0848024			2509644.644	1868710.013	2131805.427	184443.3494	259309.3146	386530.5609	11648779.36	12010763.67	10620317.19	728174.1355	556562.9408	645186.5508	12300063.11	13965942.66	12700844.2	3273268.232	3047937.565	2910838.768
NEG00203					-	-	-	238.309	133.0509429			5257051.148	9904267.078	9112014.48	5880398.451	6142015.897	9219005.439	2922159.599	3354289.393	2899319.392	5996877.037	2910058.894	5404974.035	7797717.437	7480422.97	6865491.929	2006804.658	3186594.719	2707744.147
NEG00204					-	-	-	186.375	633.4026006			2674712.671	2327950.321	2046064.746	2016987.575	795237.5058	1924260.061	782039.8168	772176.5239	641043.7253	2284648.184	1501340.848	2386894.587	3073209.826	2838750.664	2921934.18	1252353.787	1146540.508	1038863.857
NEG00205					-	-	-	87.4073	445.296299			739295.9613	822177.0727	509757.5898	2522928.822	1567970.98	2383686.762	524847.1695	1191412.537	473506.0834	3113351.466	2859986.429	5136062.039	1115823.598	1145574.961	1147352.75	2681503.898	3498071.207	2280997.421
NEG00206					-	-	-	71.11645	611.4093942			2740256.301	2169889.852	2826313.579	3000085.824	2921165.356	2698157.616	1917171.595	1893714.811	1916559.636	2710412.531	2988701.661	3112745.495	1976365.024	2379835.296	2065236.912	2399332.097	2539839.455	2690636.729
NEG00207					-	-	-	22.7222	415.0466381			17248461.85	13630074.97	12994105.24	19724064.88	16169195.41	21611432.39	17421784.49	19208374.39	14807622.51	19763498.26	17615701.5	19348854.59	16127184.5	19118966.15	14784383.67	12083332.59	10020324.14	11462183.58
NEG00208					-	-	-	185.7425	619.3866292			1539434.556	5473212.04	3913686.411	5005327.866	2545070.5	4464719.284	1780421.731	2146224.499	2635334.616	2389553.845	1869787.103	2798160.544	1954080.425	1752608.285	1857474.962	1768159.447	1679839.679	2072520.839
NEG00209					-	-	-	237.1815	487.1459041			1142729.283	1208189.001	2037896.331	3395046.051	2084769.886	1708709.024	258229.7113	739441.6569	268083.7943	2042259.274	654644.8669	883697.3206	508682.8805	458853.3416	427629.3504	788506.4284	1446322.026	1522674.053
NEG00210					-	-	-	77.0386	451.0891689			8501107.655	9378279.229	10605305.72	11006916.83	12711140.95	15898877.14	23205013.31	22429685.5	21576435.38	10516972	12485393.78	14000803.96	9793722.594	13638838.71	11994797	9688072.691	9421260.247	12255591.83
NEG00211					-	-	-	313.767	357.1189721			1332437.111	1445407.808	1507158.037	3701179.278	1870529.473	2668538.539	1527361.049	1984524.816	1738438.441	2782004.937	1784928.556	1752061.413	1419922.901	2048951.586	1257188.051	2895785.582	2138924.758	1863427.104
NEG00212					-	-	-	40.5678	809.5018407			5648888.587	4291539.227	5066438.613	6670992.494	6270131.343	6393276.543	4084404.737	5587556.874	4502084.681	4587472.696	3934753.121	4336197.766	4479364.878	4607869.311	3980751.529	7095604.216	5940477.147	6041078.572
NEG00213					-	-	-	53.115	291.1969441			855005.2985	1332563.13	1228967.981	6582522.304	3630145.68	5718289.392	921371.7511	286675.9623	603725.7823	10561411.4	9589573.068	10988598.1	4086893.251	4606759.183	3490703.882	1879758.353	1287646.644	1489852.542
NEG00214					-	-	-	203.3275	377.1005029			2867721.024	2341169.14	2443069.4	2245387.459	1695102.952	2195683.342	2893727.724	3097245.202	3039146.101	2919877.618	2993905.094	2612669.3	9537309.343	11046781.85	9724857.131	1564897.04	1288410.355	1562961.65
NEG00215					-	-	-	23.36485	677.169462			4757872.071	5454749.375	5642683.997	283572.5073	48314.33807	103473.6461	6206752.274	6466274.829	5676352.834	5404.492272	0	29132.5247	317442.9795	331622.6322	322796.6629	402618.6174	148272.6282	270929.34
NEG00216					-	-	-	139.373	433.1137451			7405368.637	6852666.912	7896116.854	30159360.76	23214602.13	28693808.6	0	0	0	5148707.406	4633566.423	4287112.634	1117044.125	976259.5262	874247.4287	12194209.74	10536888.16	11372427.13
NEG00217					-	-	-	175.61	421.0448934			5138578.749	4701890.42	4304034.847	1196017.697	2285611.587	2443294.861	2005127.846	4616913.413	1833068.805	883083.6725	2329325.508	1563737.448	3648411.376	2155301.87	3701760.467	1486487.673	1936956.361	2482593.572
NEG00218					-	-	-	30.5176	449.074028			2047878.382	2701183.449	2025612.019	0	132871.3684	7956.361721	6138643.2	6346643.252	4252099.357	0	11476.37051	0	4989103.6	5261101.662	4005871.744	33554.52242	4840.757437	0
NEG00219					-	-	-	189.431	637.424262			50225667.46	45515343.55	44330576.9	35731976.9	21878066.79	34111780.09	19997010.64	21951245.07	18839855.84	35300670.06	32062641.39	38289190.12	53070376.42	51621999.88	52220027.89	24505650.15	21988413.33	21448719.16
NEG00220					-	-	-	172.38	669.3778556			1007861.308	1676488.362	1237448.787	654331.1698	627637.5489	1037009.938	544788.8489	890707.0581	660457.7437	431803.3415	1001642.716	1564674.985	1376273.272	1558171.514	2243821.992	978446.9151	1200149.21	771523.8661
NEG00221					-	-	-	338.051	545.150133			1892456.78	2000602.267	2033472.563	1118676.613	728365.3726	1053935.532	1457440.941	2123843.762	1875371.059	706112.9499	633851.0983	679895.4703	3412188.915	4152570.583	3208527.97	1476653.121	1140708.938	1103247.149
NEG00222					-	-	-	23.41315	549.0825382			104209573.1	86815155.16	90600663.04	10851955.38	11492930.48	25170397.98	57220611.84	76191460.82	55578032.63	20980241.43	8761130.209	10835243.06	102986586	133221284.6	86942963.76	13867899	11054607.12	13704984.43
NEG00223					-	-	-	94.3851	340.0758951			10995865.27	10013289.08	10676526.53	16962822.56	12766977.13	14955575.93	3549007.021	4079824.923	2889306.016	27666432.2	22829885.29	25665991.12	2678418.638	4039696.634	3827915.092	7299957.736	6283690.686	6513298.744
NEG00224					-	-	-	167.795	385.1137893			56456967.66	53199037.76	56818756.4	35825276.41	36327987.6	36945709.27	6576956.417	18857806.12	10612028.31	15883961.83	14639666.12	16221119.37	64024670.67	40413719.82	49177146.38	19206434.53	16663564.32	18357886.74
NEG00225					-	-	-	127.19	521.3481654			2783324.296	2276073.786	2367403.414	2617495.666	541928.2917	2151419.946	7731234.435	5562276.661	7299678.234	6570583.52	5983589.011	7502782.596	2084448.941	3457878.757	3080356.669	1132872.362	447033.9867	720547.5136
NEG00226					-	-	-	24.9019	635.0842784			933004.4941	896222.8628	552865.6079	14765.13127	10451.14966	0	1748937.931	2519976.532	1322219.438	13585.28268	13493.2358	17274.09872	1243258.402	1294237.224	786850.545	6909.324394	29975.79693	4541.218941
NEG00227					-	-	-	172.438	521.3114194			2011001.138	1884370.239	1977060.23	1862346.432	932393.6574	1835563.045	687953.0741	754051.7286	612302.163	418398.581	354430.8116	544365.7156	1946750.679	1776480.788	2050049.963	1861011.208	1716385.813	1826727.046
NEG00228					-	-	-	198.3895	299.0901061			4219399.376	4690895.671	4619867.043	6352831.858	2402752.807	5526682.284	1042847.503	1133613.506	816670.6208	2585785.219	2324135.905	1983590.507	139344.9533	0	389784.7815	2253568.464	1909419.997	1424651.923
NEG00229					-	-	-	49.8356	271.2279729			1669612.132	1403280.392	1751943.349	1954227.999	1257106.464	1866516.152	1243453.494	1530352.138	813999.9416	3932071.438	3510113.717	4098998.635	7162097.565	6600310.56	6691700.274	1605512.254	2293238.719	1781993.39
NEG00230					-	-	-	158.361	190.0359757			44029654.92	37971322.87	48460781.71	18598372.31	23186121.08	26828822.11	59309237.17	55710430.82	91209599.93	58964066.51	25403305.35	50877746.02	37675680.5	27077137.29	35704540.2	129386696.2	118096614.3	122058534.4
NEG00231					-	-	-	231.595	521.2606064			233625.9235	256895.9	257292.2355	1644396.467	1120773.148	1567818.036	1991.111787	31922.70227	1624.936592	931330.9881	775473.8813	892110.1169	1338307.324	1305373.863	1169353.075	109437.6356	134211.7974	43065.79179
NEG00232					-	-	-	255.773	337.0925705			1251338.136	976975.1686	1049814.101	801667.4328	713853.6236	704163.0207	2158200.781	1287784.843	1868332.516	1310472.054	1021389.68	1308541.778	2473231.23	2562716.077	2039942.644	1054898.196	269308.7115	916458.2984
NEG00233					-	-	-	26.9506	355.0462648			6156895.005	4297151.237	5206437.726	7706296.323	8119826.689	9991024.271	1428123.888	2593183.097	1947875.72	7203793.274	6665534.808	6259012.832	4152310.842	4085882.278	3327949.708	6002533.286	6945467.266	7083195.537
NEG00234					-	-	-	141.426	399.0936078			9483063.477	9317646.149	10297503.94	1812871.7	1297663.474	1760596.168	2231132.29	4113581.138	2725777.844	3923941.718	4152036.446	4366421.312	15282366.83	15616894.05	14192631.29	5283446.081	3956306.853	4595231.952
NEG00235					-	-	-	196.223	665.392061			377080.1427	428193.6466	484018.3571	518088.2553	278348.8144	577715.74	319385.4288	149600.1965	195005.5575	470351.1405	586823.3909	779613.0785	470980.7921	691849.4823	360124.8231	502237.5801	427776.4735	403869.0374
NEG00236					-	-	-	166.7955	367.1033209			80757417.79	69926159.06	81343403.41	62128752.42	50809721.54	64101630.79	30091993.82	40501938	30956263.83	75152683.63	78470715.62	82597532.63	138359435.9	116754617.5	122483611.3	100395243.5	88878140.95	100338806.7
NEG00237					-	-	-	173.202	417.1535332			3780830.949	3472268.802	3351881.383	1877242.403	1607191.158	2096831.883	285993.7547	258786.2212	290395.007	2631141.52	2707345.296	3052800.195	2778578.374	3041195.834	2647834.722	2555253.084	2266198.367	2651357.894
NEG00238					-	-	-	139.6775	205.0356671			15905046.17	49108598.39	19937085.87	16338441.22	870868.3478	8910718.092	22709376.62	26298028.45	24738022.98	3249896.573	6340841.597	6124140.875	24596901.4	20528360.88	35878319.39	6421135.874	12461842.73	3892290.544
NEG00239					-	-	-	306.037	365.098653			2945960.056	2819525.62	2725591.961	1552745.742	1807080.467	2038318.948	4793157.307	5981854.884	4733752.885	2090371.276	2083688.679	2287603.499	3570403.897	2646224.18	3689088.586	2042816.28	1845303.106	2338775.408
NEG00240					-	-	-	73.60775	747.5187473			82498947.92	65554021.83	78409530.99	27483861.57	26387950.26	26060726.42	124418196.6	122238748.3	115109820	36068924.15	33834604.64	37472574.55	135357987.5	157294246.4	131533920.3	42276909.44	44238529.38	43927821.26
NEG00241					-	-	-	190.147	549.3432126			171377.1466	128602.8406	112038.4236	635641.2182	299575.0396	611551.995	60432.85998	213158.6851	168067.4262	651675.6558	608755.5726	740220.1602	145525.1205	184100.7339	99873.94393	53194.15955	37602.5233	34986.85721
NEG00242					-	-	-	172.102	379.1170886			1622830.214	1552208.146	1733901.968	3623897.195	3503666.072	2870842.917	416085.217	667479.0007	468231.5564	2115914.8	1908157.362	2168752.71	573660.7552	624704.6958	782068.7423	1697170.82	2724945.038	1525471.604
NEG00243					-	-	-	122.757	347.0254801			362757749.7	258366280.9	265195621.5	87474880.1	29606166.23	83205612.9	396889222	423086786.1	409439068.5	29488197.76	21069401.05	20372178.42	172091195.1	220866842.6	156590303.8	212356174.9	159589516.8	180380183.3
NEG00244					-	-	-	121.051	421.0452146			4070889.936	3269202.797	3113548.491	4900987.753	5136347.043	5251382.388	465484.878	907655.8453	375953.2936	5176268.711	5577618.019	5237821.581	4797378.596	4733775.733	4122014.501	2247377.051	2416964.072	2792123.379
NEG00245					-	-	-	116.195	467.0751937			12144190.7	11240583.54	12809772.5	23726780.28	21809253.8	23716980.48	5799706.898	6375692.732	6474956.841	9887900.552	9937954.485	9898055.898	22332034.27	24740112.21	23224839.44	9150946.337	8067450.894	8737844.729
NEG00246					-	-	-	366.398	375.0700242			1610919.648	1417840.432	1157921.247	939349.0765	1569483.911	1904761.786	898519.0171	1463180.939	713739.8114	1709330.934	1583233.888	982955.3617	1427905.408	1879022.052	1677085.862	1459228.086	1857175.027	1943740.589
NEG00247					-	-	-	241.394	593.1525648			359048.3266	347198.7917	404726.3596	0	1773.429951	0	437617.8379	556527.828	407436.4697	1431.253072	0	2084.269317	2383577.024	2591274.837	2198635.628	83965.20037	85791.08001	69457.00137
NEG00248					-	-	-	64.77455	138.9707573			72612461.61	54598484.99	58320117.86	101754040.9	67511835.78	60335936.82	74373512.06	29038599.99	70725869.79	64899450.92	58746891.12	33183033.69	70073785.37	85481554.12	56826399.85	55833287.72	57793011.97	69677049.89
NEG00249					-	-	-	163.757	663.4135777			6380414.464	5581282.632	5609052.962	11015481.3	6306226.669	10222337.4	28176531.88	31211380.58	25602333.28	19644974.82	17377464.89	20275538.43	8853233.186	8957465.029	8004467.059	8095843.153	7329183.159	7203054.116
NEG00250					-	-	-	457.708	377.085834			7340634.444	5874448.147	6602414.857	2648574.424	2911254.704	2886504.485	3706012.866	4283113.388	3648413.313	1810836.794	1711781.309	2007415.06	2313892.372	2305981.747	2183652.308	3384271.208	3377330.313	3775062.138
NEG00251					-	-	-	72.4613	745.504158			198358008.2	154724085.5	184438075.3	129759691.8	112406724.5	118438674.9	406256070.7	396424665.9	365934841.4	110920229	113555137.8	116690977.9	382955836.2	443119074.5	351132486	183770117	175917332.9	170029866
NEG00252					-	-	-	259.206	411.0952473			0	0	0	0	0	0	101344.1315	52695.28269	81726.05354	0	183901.7268	0	83904.14724	204308.2019	87949.30296	0	0	0
NEG00253					-	-	-	194.236	859.5384436			367746.2295	402357.384	474785.1361	660015.4823	587043.7776	684490.4283	623752.6003	593831.6379	587004.4881	516304.653	498759.3282	474555.5303	733417.6803	808355.7129	812734.3482	477111.2743	500591.3979	409606.9582
NEG00254					-	-	-	173.9315	451.1369369			941259.9753	757802.3095	788664.4655	2975702.336	2568490.511	2731684.134	688630.6269	551942.4796	560071.3502	1497883.711	1896244.865	1884243.355	508748.4013	736334.0942	473882.4854	1198947.899	935100.5059	1491284.816
NEG00255					-	-	-	152.6155	459.1997831			392094.7854	408916.1862	431728.7692	2348001.687	1422106.894	1952503.157	558462.5818	555419.5673	724046.1279	1376864.011	1285566.742	1606210.424	6132354.568	4187726.089	4417488.187	437973.4878	282370.1805	460816.0388
NEG00256					-	-	-	38.1878	687.2705807			209073753.8	198226202.2	224088320.6	25877125.73	14587350.01	31143675.4	112751162.7	113980530	94887328.56	12019513.47	7711256.401	10175126.9	116213673.8	94247987.46	100108781.4	22213265.43	21035525.4	13134946.79
NEG00257					-	-	-	33.6009	442.1056589			16320574.15	21149917.03	21011294.28	10117429.11	5391833.328	6700696.088	21664711.46	24355376.66	22633200.38	2152561.083	2854319.773	2854777.827	3522844.32	2801973.754	3726269.249	6316195.542	6808963.914	5905987.038
NEG00258					-	-	-	74.0796	469.1501045			523364.2351	401933.4341	277860.3996	1269836.441	947063.0508	1083144.975	1295690.515	2139272.373	1481256.486	1165862.708	1010970.739	1060660.086	237828.4491	346699.4023	270151.5576	497118.7607	577672.9746	479777.6479
NEG00259					-	-	-	136.62	661.397485			4086367.793	3235648.788	3583082.543	7056898.146	5419599.942	8026091.497	14898630.29	19060717.82	14883641.17	17347761.79	17773976.22	20463285.23	4831928.667	4248969.521	4344533.597	6532288.573	6013643.667	5977324.325
NEG00260					-	-	-	140.262	738.510736			2694843.551	2078591.159	2590691.683	3268747.187	3696245.478	2852275.063	1135514.17	1268548.034	1284537.966	2174500.632	2263530.987	1936697.699	1537453.45	1828482.343	1335258.724	2197746.022	2440129.513	2815532.102
NEG00261					-	-	-	153.883	325.0935407			289694076.1	230228232.8	264704007.3	248501247.3	211482016.1	251217517.6	24231724.17	32748738.23	22609312.22	123957537	89699663.77	104553222.4	41466462.63	30267235.98	33680175.88	53435355	46237453.42	73911227.99
NEG00262					-	-	-	56.7849	507.1137018			12183229.72	19185236.87	21797894.57	28801726.93	18411088.93	22806913.25	1363713.67	4651729.986	1182188.698	13263281.67	12650597	12993803.16	8806331.469	7502523.096	10654695.19	24368034.3	20983382.12	12964582.19
NEG00263					-	-	-	363.0105	478.0865665			4065159.908	3272283.37	4269634.394	3342434.639	4054345.579	3272810.802	3157706.161	1864835.889	2238425.153	3086054.666	4472801.419	4335940.454	3959867.115	3069667.05	2929156.991	2934464.261	2795294.862	4211848.573
NEG00264					-	-	-	95.856	451.0892209			96570519.4	81448189.22	106876318.6	146291652	148088827.7	161371933.3	11810775.17	22984210.59	17723592.84	96176136.72	84432689.75	87114323.34	60853057.22	53531097.36	44864659.34	92959884.47	88106990.11	78404726.16
NEG00265					-	-	-	223.176	441.1042869			91134.61397	101138.4272	123826.6568	125015.5003	99007.40202	133385.488	0	1607.03524	4195.11422	9421.432499	7642.845609	17506.21079	103335.3773	81463.08167	93332.75737	43792.77005	25814.4004	17182.85636
NEG00266					-	-	-	165.3575	555.2851817			1142725.816	845017.7891	1205400.423	27448139.59	9727023.477	48035878.77	110729.3815	168248.9894	142197.707	84665121.35	81146228.01	71172632.42	4368848.169	6173299.136	3512944.463	6828111.116	3518786.76	1797005.483
NEG00267					-	-	-	197.028	367.1033857			1669684.829	1458553.038	1699862.454	2158173.58	1171543.827	1447829.633	1281903.23	1905114.959	1491005.297	1134759.56	899229.7205	1066783.4	2395359.192	2624008.985	2327987.699	1528106.779	1398307.887	1445217.287
NEG00268					-	-	-	39.84615	440.086624			366435.2593	385797.9004	196650.1389	211569.3291	171406.3012	30929.30321	261826.9665	790164.9154	636121.3408	49519.15981	82732.10495	40855.75513	47196.44469	29015.86603	7389.685611	165242.2111	80925.95131	125887.7857
NEG00269					-	-	-	489.607	665.2168948			1337068.146	1125776.286	1197001.161	3383448.074	3128888.022	3283124.96	720193.4167	882078.0786	792220.6824	2716291.138	2567183.775	2632383.677	3786492.569	4556022.507	3882221.679	1287006.062	1240005.919	1311243.153
NEG00270					-	-	-	103.5405	847.490878			2631119.789	3009713.561	2869821.79	2454215.033	1373548.396	1828447.069	3893346.872	3094197.669	3544131.099	1141683.375	844103.029	1159909.672	4588819.837	5113238.764	3898652.28	1095081.234	764305.378	1057876.938
NEG00271					-	-	-	103.885	451.1028912			214674762.2	173285090.9	234379699.9	447526672.8	339116485.1	388164202.4	16527980.44	33518190.35	28900803.63	288949031.6	326686317.5	242687015.3	151649664.4	106562610.4	56818889.27	106601244.4	142533396.1	78216688.76
NEG00272					-	-	-	312.0955	245.0431195			3286642.169	2756404.739	3097271.79	4046461.813	3743171.237	4087377.059	3205941.23	3330872.929	2986074.439	1508741.025	1455509.392	1572843.241	4363657.331	3912345.299	3766358.353	1500886.501	1535858.177	1570669.968
NEG00273					-	-	-	165.9875	577.2679679			0	0	0	3605442.998	1375180.831	7056710.697	0	0	0	11195030.06	10356837.96	9178750.285	344204.2188	429628.6239	85494.5527	722276.6242	381139.7024	158947.933
NEG00274					-	-	-	45.38505	461.1092216			14745479.57	12434565.69	14712387.83	7504054.887	4933339.619	6508404.213	1506190.926	1851365.08	1209517.481	4564562.938	4072128.744	4211062.671	548744.0098	828994.9193	370901.152	7869292.65	7337709.09	7860994.356
NEG00275					-	-	-	30.14645	254.9968177			7809979.656	5578777.471	9147952.327	14380953.59	9643289.801	17988161.53	12121259.12	18803393.96	18480181.99	16880484.93	12507345.31	13256961.78	7685138.641	11659034.24	7418834.685	22717499.78	12762297.18	11842056.44
NEG00276					-	-	-	343.95	593.1731325			204915.3802	162262.9312	189977.0886	423758.8474	392642.966	475559.0121	119514.4558	186394.6995	127129.2156	349598.3852	320001.1468	382154.4246	215730.6538	196393.1486	173682.7887	286600.3627	274215.9744	269251.8642
NEG00277					-	-	-	241.331	669.4229864			248253.3537	359040.1708	310447.5628	327507.5006	166926.7745	290578.4227	92773.86202	144956.5445	112855.2653	243551.2667	157032.9635	224967.7769	660430.4346	526121.2708	529868.2372	223053.6005	198422.0088	164525.9346
NEG00278					-	-	-	187.486	554.3465093			135796.3233	105482.702	118922.1696	556776.327	392002.1689	675800.1036	67259.7135	65321.76509	51974.41967	881864.0191	845223.9566	1275290.223	144444.4217	119825.7348	175500.1117	281814.8358	267448.0144	282064.8301
NEG00279					-	-	-	48.8172	736.4953857			2549293.449	1863713.668	2377098.941	5186446.187	5300987.477	4858088.923	988044.8693	917400.9968	815985.423	1964118.237	2076362.917	2163114.34	1473470.297	1469953.115	1218048.376	3829737.217	4013195.635	4260717.422
NEG00280					-	-	-	155.213	340.11205			30224829.19	25033183.1	29651427.89	38276212.77	30457223.78	33716184.72	12068487.92	11482154.28	12342020.38	22001286.14	20203090.97	20910835.9	42878934.61	44755743.52	44412835.08	18986518.76	17331780.17	18809294.82
NEG00281					-	-	-	291.374	367.1047787			3091204.563	4271460.907	3867432.022	12057516.78	144807.9348	7844459.786	13931153.91	1745401.394	4535910.217	6691684.134	3246906.508	43208.97703	5811196.253	14598708.86	7032642.188	7733446.135	4807736.988	1765260.357
NEG00282					-	-	-	133.664	535.2552031			5942354.882	5717247.849	5821300.507	10661937.8	7920138.43	10128407.99	1058243.422	1243038.3	981766.6181	4258705.597	4115369.551	3894485.647	4000031.848	3926733.146	3435350.369	6313121.584	5048002.18	5410987.336
NEG00283					-	-	-	146.7425	599.344832			5194327.601	4418722.509	5085670.17	9595146.634	7842873.79	9799347.644	8741.618876	0	0	124850.4721	106724.0873	156157.7126	0	0	0	3936204.007	3138771.137	3657716.167
NEG00284					-	-	-	77.69055	431.1201163			1448450.661	1109492.302	1220952.531	1288429.362	1335251.832	1060123.141	108148.3312	269516.8872	199532.6189	892289.5868	844483.1522	888300.2687	15516213.56	14365700.19	13862128.23	1178419.269	932089.9472	1024217.224
NEG00285					-	-	-	152.551	493.2081154			861145.9388	542015.2111	670244.1357	1550227.212	1998170.023	1395950.884	141755.3973	279567.5261	170126.1963	5812510.765	6201201.802	5953665.292	292041.1416	264971.4112	247837.5125	1433421.278	1511999.044	2221031.193
NEG00286					-	-	-	138.87	814.5628489			2106894.143	2077544.636	2151438.757	3481327.238	3090987.905	2932657.524	1010940.844	1051161.018	1118022.839	2775767.222	2932554.827	2497212.45	1572889.275	1703165.678	1400456.529	3422169.467	3397323.975	3683685.228
NEG00287					-	-	-	47.5188	435.0930585			58337996.34	44468725.54	51903053.62	33234955.09	23539438.93	28094959.04	1822356.856	2058078.053	1429702.39	6482976.163	6288620.253	7972955.744	35368929.66	31187866.24	30365348.58	28117693.97	26179066.53	28685665.55
NEG00288					-	-	-	159.7	497.1083847			4412886.862	3807392.5	3772656.831	5812808.731	5816023.559	7374467.08	1860508.798	3990334.852	3366783.114	6324940.013	4373961.482	5881019.783	1042342.623	622388.5116	5687083.037	6566989.643	6329691.357	7433259.98
NEG00289					-	-	-	179.724	193.0718182			5335250.405	3315148.098	3813534.055	5827411.771	10398110.96	6143653.817	2417108.949	3353514.876	3915606.016	1784303.965	2437246.335	1383047.756	8994378.271	5476113.99	8429275.663	5143190.407	6225167.732	6556801.818
NEG00290					-	-	-	342.655	489.181677			96810.39476	84372.15116	100502.2295	112915.8253	164290.8255	129350.8415	124449.7438	166824.9468	106425.9879	189559.9373	163963.7848	136272.1811	306141.213	274161.2881	285053.4636	223413.086	196720.8024	154406.0393
NEG00291					-	-	-	141.9265	461.2031936			2228149.812	1961266.008	1991046.424	7920735.796	2009190.008	2869558.369	399602.6687	340537.7861	329784.1748	1224976.163	1227581.567	1258612.58	3451469.985	3282362.648	2790059.495	1559102.253	3293768.68	1461610.347
NEG00292					-	-	-	214.173	281.1397716			5585477.879	5178971.154	5340561.302	2151861.241	1318804.629	1984813.484	4521659.775	4979114.845	4372583.488	5188918.427	4093102.957	5196061.374	12242423.67	13312739.4	11774354.1	3722997.939	3078289.102	3068161.968
NEG00293					-	-	-	136.2435	695.4032419			1914586.182	1402740.572	1211425.244	2493631.371	2271692.078	2782428.065	10348336.19	13433701	10163077.18	6255843.326	5966618.454	6802353.229	2802102.324	2247499.821	2092797.501	2190200.823	2203885.996	2223872.202
NEG00294					-	-	-	70.4801	283.0548869			944244.4151	3662649.703	3405858	2462381.597	0	75475.13224	3599222.568	7813232.029	4521688.791	269518.7415	0	0	4504195.605	5480403.971	4819374.189	6880926.239	5443657.776	2172026.457
NEG00295					-	-	-	23.3936	487.0312963			1876065.042	257504.7735	2107642.847	0	0	0	1496328.099	2632099.31	1919593.559	0	0	0	231449.9088	559963.9013	80332.2113	0	0	0
NEG00296					-	-	-	281.7715	413.1086468			798791.2881	945751.5268	986821.4388	1697469.993	492181.2424	970045.0981	103827.1798	296672.9849	141785.3932	1980988.728	1028898.891	1222578.738	453651.5028	596265.3154	358716.5912	912033.7188	855303.3529	454484.6293
NEG00297					-	-	-	33.3637	269.0821717			23658535.71	29249215.04	33520868.85	18510624.11	8666964.286	8912854.713	32514311.29	29567255.16	30112707.07	3356678.533	4491073.083	4562855.309	3400374.536	2528467.723	3483184.17	13761863.24	12935938.68	13039928.88
NEG00298					-	-	-	289.89	689.1754071			182527.0125	209985.3173	267648.012	473921.8297	491733.9283	237120.7321	683544.734	627613.5257	362519.2361	364172.8058	258362.2256	459956.1664	1938965.583	1840246.114	1542993.157	513259.39	626138.3639	222419.6962
NEG00299					-	-	-	72.58075	485.1459354			876337.6665	1531339.266	1358053.433	160157.5725	381970.3181	439087.7476	137830.2831	333274.0675	267945.9673	126726.7553	548143.0543	664146.3459	581956.8906	458646.1915	787199.8217	421936.015	515695.2638	316599.3874
NEG00300					-	-	-	157.283	521.2018341			9440095.871	8714935.335	9713678.088	16656413.99	14740929.19	15265600.89	3101177.02	3423622.086	3425746.243	7669748.363	7219139.176	6230130.023	5228435.925	5425533.994	4594631.35	5392352.362	5320790.917	5304372.039
NEG00301					-	-	-	222.533	755.4261409			128801.5902	129872.1591	101034.0309	239545.4569	113019.593	231815.4986	64346.56531	87731.89723	64729.6043	151560.3523	129293.2877	198842.4483	208245.5458	224086.9138	203057.9347	308874.1194	325335.4514	225315.9132
NEG00302					-	-	-	48.29375	152.9961489			2723779.153	2345545.568	2271280.676	5635374.448	3987342.477	6376518.807	1413224.974	2743519.154	627219.3885	2037778.947	2353398.569	2210128.688	2640503.117	1606999.444	1754931.873	2107928.228	1878552.341	2577693.366
NEG00303					-	-	-	221.147	435.1510494			529673.5172	524166.6763	552043.0463	772163.6682	589174.2255	675343.1225	381670.9115	449189.2752	398258.0861	907365.0047	833068.4176	793814.1495	683683.2089	787792.2754	653714.0752	476605.6472	411826.5887	352091.6031
NEG00304					-	-	-	25.21655	275.0196687			80343554.32	64569527.2	77416231.58	5992357.627	6201287.594	6999641.015	140113758.5	194460418.2	138521590.6	4943071.45	2032286.622	1632344.856	44897456.09	55374012.7	37152752.71	13874479.66	13325708.42	9800762.924
NEG00305					-	-	-	305.952	367.1149906			7228413.643	5402988.487	5500139.241	1882337.046	4456418.286	4271028.49	15250182.3	21898572.64	15136344.16	4382200.917	5254752.282	6344257.928	9179820.488	5127199.474	8691145.545	4293633.175	4437292.831	7038646.017
NEG00306					-	-	-	143.86	667.1902904			6039868.785	3939200.986	5611244.84	5562230.448	5351399.553	4844169.354	126845.3065	356169.009	232127.4224	2747753.562	2541249.603	2369967.909	3620893.346	3127711.226	2130774.352	10131489.53	8829517.176	8788495.836
NEG00307					-	-	-	81.4926	875.5212266			1090121.19	1526064.391	1367669.311	2056221.138	975561.4105	1173746.043	1653655.625	1016360.723	1580897.332	827396.745	802568.5959	805916.3056	2246810.236	2705724.917	3098817.563	660737.4473	401512.0973	489544.9417
NEG00308					-	-	-	369.104	281.0874653			3195569.617	2611309.13	2942019.227	3949204.192	3284819.466	3757968.168	2537254.472	2734454.716	2591420.1	5295366.941	4956463.589	4859155.683	7380662.995	7578218.073	6259049.635	2796401.423	2601463.397	2678145.333
NEG00309					-	-	-	152.23	447.2233297			1129824.949	5761646.239	1135931.945	20699965.38	16431963.27	18269768.23	4159141.7	4449354.875	1692944.832	1821195.856	1492483.336	3771340.079	18889467.4	16520211.9	16565590.11	20093331.41	17118706.98	18743649.13
NEG00310					-	-	-	127.2925	769.5492092			1260614.271	900865.7696	771476.764	358091.0098	585437.2024	430695.6865	3701202.455	2948697.823	3275336.417	565174.2295	1172262.346	492302.1102	3019621.539	3414592.727	3588054.181	709774.2959	687932.5897	738979.1048
NEG00311					-	-	-	59.3718	477.0672355			608830.1399	372964.5037	3103823.128	247592.9919	54761.48927	101999.7286	3539468.192	2228827.434	1650031.794	5255867.571	3764584.085	127087.0873	288983.2871	420651.8639	1208946.078	2196818.556	241849.8451	90295.70294
NEG00312					-	-	-	75.2899	377.0519547			11850497.93	8473492.809	8975670.087	6791275.212	6003570.056	6068730.766	15910815.99	20406597.45	12863175.61	7146506.508	6442762.009	7060802.849	8296721.251	7966447.668	6532325.426	7402592.244	7624055.671	8546184.989
NEG00313					-	-	-	619.7775	309.1708035			4883639.892	3692438.611	1928257.404	4963913.594	4156162.506	4153109.254	4275988.133	3804916.175	4105456.028	4319489.937	3968760.985	1279953.019	4248295.342	3006083.749	4080343.846	4810152.287	1140217.097	3923684.779
NEG00314					-	-	-	54.3003	333.0615892			4276123.111	3327584.137	3541687.982	2256676.791	2800368.243	3623808.493	9058495.544	6625784.71	8004474.539	3060496.97	3481716.803	4246810.771	6582950.739	5221767.662	6689765.578	2521004.668	3930657.935	3148701.855
NEG00315					-	-	-	114.037	449.1457228			324807.2355	658889.4352	614117.6692	1463754.71	1287292.744	1347634.862	5618769.633	2712981.617	2773045.434	1186349.75	1230990.242	1127163.416	595541.8621	552318.6426	262985.7963	765451.5598	619418.7409	744610.505
NEG00316					-	-	-	234.931	489.1610817			1735371.001	1664889.39	1632483.273	2123063.67	1969308.744	2421506.25	221498.6201	248948.1834	166746.3952	2076404.192	1575460.794	1807407.916	1565570.656	1559254.032	1331406.783	1350140.721	1679077.538	1020012.711
NEG00317					-	-	-	188.484	505.2644758			3888718.765	4193843.223	4372125.395	8249953.228	3611796.674	4407582.318	1290602.68	1373117.266	1215921.539	6484930.757	5791204.71	9295410.654	2404805.048	2075789.749	1923025.921	2440845.709	1957124.933	3736775.525
NEG00318					-	-	-	153.8635	551.2486003			23245289.49	30174584.71	22837295.71	30295570.75	22165599.94	28645012.22	4047273.449	5885833.454	4551297.497	21488466.85	16651530.52	18894815.7	8816565.941	7864086.488	7162882.688	23915855.36	19939632.1	19591685.79
NEG00319					-	-	-	720.3335	221.0818537			9073274.52	9675903.745	14856801.01	3091294.82	15754438.3	9732678.348	1194249.045	16426038.55	14613246.31	12339683.62	15360535.79	1335020.777	11971056.02	8808208.034	19614728.83	10601551.88	8933726.09	13655573.36
NEG00320					-	-	-	720.0075	222.0851421			2783793.683	1443816.08	1771868.805	1999678.719	2009056.579	1707190.868	1390324.303	2080866.106	1978227.457	1434888.246	1476241.585	1486826.688	1690234.786	1154113.85	1155584.771	800513.5461	858351.8727	1602047.279
NEG00321					-	-	-	719.179	293.8909179			304738.3719	208254.0364	271919.1908	247769.4249	359551.0876	212568.2439	245175.1963	317065.2372	359238.4608	259926.1962	277113.4963	357193.3393	167008.9247	210363.7651	240093.6269	230642.3284	207984.4641	342971.7796
NEG00322					-	-	-	719.161	303.0846066			645980.8341	953554.2198	438895.1344	0	0	0	0	0	0	0	0	0	0	0	0	466504.3872	872934.8661	0
NEG00323					-	-	-	718.352	165.0195001			1020986.515	1530177.104	1544029.589	1838144.278	368993.0542	1736176.067	815891.3651	638351.9126	981009.161	1637549.945	1315115.868	473427.9656	1470801.276	505503.4412	1380985.99	1529020.396	1465754.009	1101480.639
NEG00324			Phosphate	-24.98667169	-	-	-	717.6815	95.97630358			53043591.99	46859630.88	58089470.38	0	36121228.04	0	28924998.54	26329399.98	0	13395858.51	0	48255358.03	39596093.32	83889032.89	38699685.06	41913769.98	45173465.35	42160444.03
NEG00325			Tetrachloro-cis,cis-mucote	17.07956279	-	-	-	717.677	280.901757			463379.5955	395973.5118	455524.5215	372933.7787	427021.9581	405701.5109	374981.5597	279684.9364	216993.5519	423680.3675	362040.427	330088.2779	423989.5387	344079.1529	434024.2463	383719.4647	424266.7233	400758.8318
NEG00326					-	-	-	717.023	332.8842358			518125.8585	1058427.193	461512.7604	464211.6273	355020.192	590982.381	462728.113	681608.1321	501775.6934	86866.02597	403703.9656	426325.7351	639539.0212	264464.8801	448832.431	340533.7108	74481.77866	908029.1882
NEG00327					-	-	-	716.686	80.96526198			42498352.97	81105651.2	93641029.61	14961356.97	65269190.38	27469504.62	72537481.54	18706613.82	30844923.03	111695808.4	100266350.1	83135852.03	89469761.11	45679592.78	17849827.42	86264488.71	86439291.88	7375445.025
NEG00328					-	-	-	716.6765	157.1236653			1747863.997	1558292.257	1308985.033	1926939.379	1568550.077	1687385.967	1356859.069	1622472.622	1544952.75	1737615.624	1532809.996	1589081.811	296363.8983	5848627.146	1653939.991	1714815.418	3321482.569	1606240.185
NEG00329			Nifurthiazole	11.37866889	-	-	-	716.669	255.2327693			1322086.176	1090709.71	1226508.153	1392441.426	1167872.306	712828.3591	1101715.534	1136718.705	1087040.784	1258490.717	1984353.428	1114047.517	1229495.252	1390937.385	1185996.161	1212177.297	1191274.622	1139284.072
NEG00330					-	-	-	716.34	133.9918378			617323.6591	546008.1634	629182.5827	488681.3548	551028.5465	599829.9075	518782.026	544742.8213	526507.3559	576476.427	539453.5807	528357.0188	916558.1974	674243.2664	252306.6374	426567.0344	913936.4996	587278.7556
NEG00331					-	-	-	716.02	121.9919259			2153910.27	1340748.514	2151673.496	3251972.225	1738280.974	3115398.2	1710651.961	1603022.877	1744919.128	1811122.305	1811679.493	1721934.29	1888473.126	2095052.672	1599903.324	574682.0098	1302063.414	1086884.127
NEG00332					-	-	-	715.726	374.8947383			483672.2376	451177.9248	437412.3654	389363.1555	649739.9258	216386.387	123003.4238	281718.0666	466152.3566	379008.4523	91139.74591	448912.183	94187.79585	974697.3688	372771.9085	715496.3345	205731.1772	550909.2685
NEG00333					-	-	-	715.699	137.9669915			50447832.68	23624412.82	22906818	29969378.74	24430525.66	24179886.26	12244797.8	23469814.85	23332958.92	26935258.87	23569893.71	23377093.35	25247367.55	30568829.15	33159706.38	25953808.33	25356795.31	25912894.4
NEG00334					-	-	-	715.688	354.0918455			1913917.422	1876086.136	1617530.778	2191521.15	1360056.219	1769967.549	979221.7457	1559573.473	1188422.023	1736902.25	1447961.042	1463118.331	1746954.078	2055825.513	1597248.628	2053002.707	1754968.613	1497557.338
NEG00335					-	-	-	715.351	161.0457313			1635133.396	1424548.195	1659061.774	1976419.71	1432728.27	1952445.784	2019378.416	990749.1954	1414220.533	1814891.213	1424425.576	1484817.384	1980730.194	1777082.02	1770654.819	1642775.659	1544168.936	1478989.504
NEG00336					-	-	-	715.3475	149.0027511			3404071.184	2422888.461	2580894.601	2778166.229	1974317.591	1877167.468	3137723.799	1981287.029	1616825.2	1717162.915	1729865.988	1787066.605	432713.4722	4277432.149	2234739.913	2553445.595	1055363.858	1639368.81
NEG00337					-	-	-	715.1875	264.0042598			1381851.78	1796005.391	732453.781	875338.9333	1016568.361	838726.3691	855629.3909	615546.1427	575377.5586	695053.8154	1199929.081	640726.3309	682549.7426	966334.4686	137151.188	1107583.26	1136790.521	769264.0084
NEG00338					-	-	-	715.023	310.1411223			3764290.765	2447322.189	4778600.685	2530328.842	4935950.716	1818985.288	2278512.229	4089672.713	2404631.163	1749874.092	1546493.561	2185776.614	5104830.727	2061472.111	2077373.577	2416384.376	2643028.881	3956885.505
NEG00339			2-Aminoadenosine	2.789828507	-	-	-	715.019	283.264064			1528103.162	1277453.329	1395250.522	1473586.149	1672676.047	1352983.947	1239924.109	1169042.773	2318021.353	450758.4939	1350071.978	1384119.128	1304913.908	1422171.744	977351.076	1339066.414	1321930.487	941173.8405
NEG00340					-	-	-	714.356	136.9745421			53380790.32	12945851.37	17285521.37	13374695.43	0	66259920.08	55270106.09	46936887.79	27484128.34	28885976.54	37334586.72	16085560.45	37943870.22	14378340.39	43822339.69	12911937.08	18463585.5	30476250.93
NEG00341					-	-	-	714.354	123.0566365			2009496.069	1627397.342	1837180.164	2581678.101	1713443.212	1857329.264	1785404.971	1624330.211	1638254.919	1804651.379	3037857.19	1708395.637	1851754.134	2218834.176	1394542.434	1788549.193	1741667.514	1811040.555
NEG00342			Vinyl bromide	-0.003511471	-	-	-	714.123	107.9564762			7108946.077	2296426.888	1562427.143	2767233.486	1701121.462	3420077.757	439063.6778	2162295.073	3858081.275	269080.6893	7530211.006	3097586.967	1226097.215	7807943.878	2129820.527	6296976.493	2896103.66	3355880.223
NEG00343					-	-	-	714.017	138.9707094			33019188.39	23623249.19	32420778.58	25469263.62	19201127.93	25548584.22	19040217.38	22195976.99	15714218.32	26112327.05	12302094.21	17576440.54	4543353.06	20331581.2	12659849.15	21656163.8	30379673.34	27460983.53
NEG00344					-	-	-	714.012	241.1193141			1773656.899	941622.1631	953142.1986	1350869.693	1719119.524	1356257.558	714570.9493	1024690.62	1480230.749	1395922.486	1516724.197	1774244.793	1531223.767	772116.5048	1407587.265	859480.8314	972976.1223	1794099.405
NEG00345					-	-	-	713.8325	199.1706091			499952.4954	420630.2404	471377.6461	469194.7416	428008.3084	479568.5175	421804.7711	363387.2476	404351.0724	466712.7358	397169.6314	404061.6517	452947.4054	537403.855	445389.9062	465603.7059	434014.1506	418556.4721
NEG00346					-	-	-	713.686	109.0044495			1581876.612	1646137.282	1542813.931	2104623.824	1157783.068	1475230.409	1132326.431	1159762.692	1333615.275	2093453.439	884939.3787	1230095.433	1425076.798	2255570.514	1559370.824	1557808.718	1459789.242	1267752.541
NEG00347					-	-	-	713.318	267.0904546			3198616.187	2363676.185	2867589.509	2601874.532	3322147.383	5672601.062	5731307.93	1966789.817	3600364.796	1140372.095	2872534.562	1825652.204	3438092.973	1089201.607	2547715.731	2324085.077	2492196.56	2145559.886
NEG00348					-	-	-	713.1805	171.0302122			882259.4179	966908.712	951054.029	1341558.215	404908.4569	1001108.528	230848.5507	397922.5761	514885.5303	992753.823	677685.0789	296766.0653	839055.5251	1163181.777	913244.855	1064048.513	937533.0833	562570.6779
NEG00349					-	-	-	712.856	118.0300961			5452410.126	3789436.466	3565986.435	4142661.716	5516762.663	5459295.357	4454264.466	5187134.302	4355421.312	3875881.885	4055260.463	5076745.732	3729759.345	2739229.218	3326309.188	3012883.562	3578507.374	3817701.89
NEG00350					-	-	-	712.694	262.9891568			1650204.655	1902181.464	929835.2446	1487285.79	1772552.596	1972397.139	1241607.059	1036832.705	1576059.123	1414731.466	1026384.49	1271915.615	838636.977	1463328.466	1795688.413	833302.7762	3545928.079	2000364.978
NEG00351			S-(1,2-Dichlorovinyl)thiol	-5.283078345	-	-	-	712.688	130.014895			860795.4419	640743.2726	1533738.184	1256462.577	684572.1752	1035321.942	748237.4672	738331.7626	645854.0511	722466.6366	1030270.931	716413.3615	1137150.47	655117.6801	635150.0692	657396.8022	877830.1411	760351.464
NEG00352					-	-	-	712.339	353.0876163			11416704.47	10495019.55	10690309.49	11975523.94	6842751.135	9506686.119	5892246.22	7610924.117	5708408.658	9449823.359	8458416.989	7992413.698	9664764.314	10383110.58	8591968.244	10427397.22	9374915.551	8468380.442
NEG00353					-	-	-	712.201	477.0671493			504235.1173	494910.4644	476553.2406	594073.8198	262123.76	706114.4512	306220.821	252910.8645	498847.85	583378.5038	327566.2514	366376.565	578665.1691	618789.6475	479999.2128	503037.7458	497000.6683	321731.609
NEG00354			2,4-Dichlorophenol	10.96454156	-	-	-	711.695	164.0104638			2287395.486	1527613.205	1805736.027	914332.6749	1856968.005	1210464.583	1618474.074	1094311.716	3270179.685	1682418.612	1736834.427	4632853.203	1598090.603	238522.3215	1478049.763	1388630.202	1466572.274	1586387.487
NEG00355					-	-	-	711.677	463.0877914			326840.1024	331468.9609	309683.898	520139.2695	173285.6135	331387.8231	94431.63862	90513.79856	152764.7836	278033.8777	210488.3059	168659.8783	595187.8517	626236.5902	295658.4295	239498.2243	266678.7087	182156.5383
NEG00356					-	-	-	711.6755	238.030011			345295.5012	351079.7597	438105.8551	749353.8358	296479.2671	548444.3382	237911.3203	221320.5934	278004.772	452120.1358	254902.4327	269847.2241	487726.8044	750078.1147	422857.7512	338996.6756	302618.4132	193675.5778
NEG00357					-	-	-	711.458	314.9278093			1240233.276	2065925.139	1168530.443	1293212.19	1205646.534	1039631.178	1060371.113	1495423.152	958515.8429	1543610.249	1614016.975	1074115.246	738653.9643	272141.1099	1549870.468	1428852.162	836206.1567	1169186.892
NEG00358					-	-	-	710.0135	219.0145481			721085.8395	625829.7977	501664.5951	1163030.419	804218.58	894940.9451	491152.9984	429806.6454	557601.9027	558064.0488	574044.1286	657009.794	527076.1257	407700.8615	417096.1129	394226.3714	450802.2312	441670.3467
NEG00359					-	-	-	709.075	79.95745941			9630985.009	4648610.365	10918864.73	3468646.245	3140256.496	4503592.428	5693200.063	7321959.218	7248837.532	7495063.72	3383320.993	3937429.788	6513736.004	4739956.686	6832609.944	6021462.93	6911175.056	6915809.655
NEG00360			3,5-Dibromo-4-hydroxyphenylpyruvate	21.14268833	-	-	-	708.684	338.9639218			538510.1565	316930.3608	522903.6907	313060.8133	404781.8981	292412.4575	339545.0125	463372.1216	1256880.017	500280.8866	310643.3603	411550.0233	359494.1025	341599.2163	322147.573	286990.6596	303768.9882	311830.2875
NEG00361					-	-	-	708.018	201.9928642			552462.5675	503876.5903	951621.986	488592.1231	413293.8894	440765.5716	528619.8914	431857.8487	404844.5984	547929.2967	127535.0776	459553.56	411970.6081	965255.1532	555106.5804	599658.4986	831581.3259	429355.4784
NEG00362					-	-	-	707.1865	217.0353107			2355348.775	2314461.709	2621592.939	3875150.244	1745780.026	2582430.601	1100361.012	1238547.055	1291750.118	2482828.902	1911815.776	1901518.294	1912265.215	3302454.251	2015772.483	2552255.419	2180076.872	1894186.467
NEG00363					-	-	-	706.702	159.0662892			88636.9791	444336.3417	502742.5178	513274.5475	486786.3883	487079.0144	392164.6962	882212.8395	483874.6315	493908.0391	480934.7971	553906.8474	457968.3817	499248.8964	428575.3216	448728.9685	425826.1647	475085.1894
NEG00364					-	-	-	706.692	297.9609695			2751646.8	1973887.177	2502429.869	2607236.94	3115810.778	3308204.663	3593497.755	3630582.822	3640867.881	2170609.632	3018380.857	5577107.348	3395742.023	3033166.71	2098470.17	1978171.882	3033126.552	2590034.686
NEG00365					-	-	-	706.025	215.0150254			816484.2997	442229.9727	803345.5881	703415.1724	1311048.378	728772.4633	859985.489	881480.7575	856058.8374	521428.6098	1163357.893	1314576.993	733746.9231	663356.3162	700137.372	657942.6798	631767.7729	1977962.432
NEG00366			Calcium bromide	7.247343116	-	-	-	705.689	200.8947252			2117808.009	979974.5441	1146250.408	2044350.187	824590.4507	1333588.226	1383626.277	1008958.329	1170183.612	1002544.522	896833.3255	881589.0391	955490.7693	1756957.855	1163413.604	1080414.373	1682142.252	187533.4515
NEG00367					-	-	-	705.338	221.0818377			35955889.22	17844682.98	4158366.739	25193214.24	23996879.9	20999941.3	18953261.33	17451041.18	16993960.27	7561180.475	18153992.87	29981439.99	24249117.42	37580272.46	25784920.22	17097045	16701819.11	14481402.2
NEG00368					-	-	-	705.027	216.5204591			1407294.106	1422869.847	873826.2696	257245.1662	1078964.445	1018509.067	1407573.106	1445669.227	1123174.408	1077091.649	1067342.34	1183274.371	1311275.901	1205274.763	1510200.606	563469.7772	1188171.749	1245073.141
NEG00369					-	-	-	704.703	176.0403932			37568692.56	10541789.41	18566566.89	15974584.56	11443583.82	10997937.66	9804452.016	10195059.84	17442671.96	20268217.17	12155387.81	11336479.46	21039191.34	3620673.216	29295459.18	13639120.22	13446130.5	23333974.84
NEG00370					-	-	-	704.696	183.0048522			4227244.031	1655040.924	3408260.241	1098193.776	2146340.421	1490873.481	1769637.289	2320756.681	2941029.88	646462.082	2899253.528	1582803.34	1861244.761	1114279.983	1571197.44	118851.9436	1481892.338	1842244.934
NEG00371					-	-	-	704.691	222.0851515			3257917.097	1859508.182	2355989.65	2197682.354	2711860.976	3433707.96	2222876.888	4165958.977	2839240.694	336816.0258	571639.4816	2034586.136	2496690.493	461195.6088	3517729.627	2295713.125	2517862.483	2239753.361
NEG00372					-	-	-	704.1845	179.0352612			2869753.04	2694729.096	2885889.479	3003336.084	1806459.522	2545237.079	1662197.126	1893228.384	1834641.957	2680974.865	2186943.027	2137532.304	2542358.13	3115211.915	2483492.629	1752120.983	2665694.052	2540084.665
NEG00373			Azacozole	-24.0038115	-	-	-	703.37	301.1406721			714345.3128	560958.0275	719821.4138	591383.1802	758490.1304	675846.6775	705415.4935	747022.2959	681697.4688	695843.1164	698886.0741	782518.869	679369.6529	549025.05	636476.9114	557204.413	628233.6117	763125.0576
NEG00374			3,5-Dichlorocatechol	-15.21587712	-	-	-	703.3575	180.0053529			1834385.351	1307992.916	1614520.371	1160086.067	1540780.23	1601272.077	1010809.071	1783022.218	1579528.191	1424165.873	1403653.206	1530874.467	1487749.539	1116034.068	1342756.639	1107928.621	1336689.657	1396651.085
NEG00375					-	-	-	703.011	239.1037845			516752.794	434490.3393	372232.8705	462840.3371	559470.4384	537047.2034	540863.0263	650750.2145	483680.9873	472884.8771	70801.54566	609033.5098	520306.1986	403606.6449	404871.1923	429817.7176	446564.5969	518889.1255
NEG00376					-	-	-	702.6985	201.0201239			687007.8042	689429.1889	738384.6931	628085.583	827534.7168	821192.8429	624132.7813	731023.2874	682700.8823	763995.2013	731098.8709	831064.0529	720686.8383	1367587.53	1008728.296	628142.3923	2128931.323	1303153.567
NEG00377			Nifurthiazole	11.17968461	-	-	-	702.366	255.2327187			1145038.659	949213.3193	1038302.895	1160647.978	926567.6846	559400.977	967528.3625	948447.1176	953938.8523	1442567.812	1497480.895	1317529.451	1028043.95	1123983.814	1067118.98	1073456.485	943210.9905	1029669.536
NEG00378					-	-	-	701.6935	242.1033243			715714.0111	764469.1906	1003396.053	863954.84	1021931.245	911344.5424	934071.3048	1047275.618	1122351.892	810052.6966	894671.3994	622557.6863	905321.9242	1079885.613	823893.2889	737522.992	364162.2831	695875.7713
NEG00379					-	-	-	701.5145	171.1391766			450958.188	955670.1582	1041852.076	1253961.027	920294.231	1094640.541	877725.1415	591438.234	1621733.064	1018538.011	1095609.572	996015.0481	2935131.551	1150552.156	196822.015	927706.4843	973993.0438	1570010.917
NEG00380					-	-	-	701.184	84.00920409			1324829.282	1214201.988	1037724.917	1450327.195	1348281.337	914295.5721	1002685.52	933249.7972	1144147.777	1237923.914	1192273.56	1164987.036	675232.9942	1027741.526	937616.5065	1005408.883	1864808.473	1257718.174
NEG00381			Sodium iodate	-3.181369285	-	-	-	700.867	198.899047			33527663.03	10811353.39	14890115.2	21549264.85	11214198.11	91252845.68	22501764	15258473.85	15787143.15	14408623.53	13889954.92	18321444.35	26789781.78	10085252.28	22019319.28	13830265.68	18047239.45	5489706.794
NEG00382					-	-	-	700.7085	124.0075679			32500871.04	13902425.17	17095349.82	38198159.21	15778273.3	12193095.96	12507285.01	3849776.509	12977105.53	15253324.04	14529690.56	5641325.909	2079377.935	14840361.09	12025922.87	11245236.86	17084173.88	22791559.71
NEG00383					-	-	-	700.3665	149.0027607			355884.9332	1738691.791	1198563.946	2896583.465	2720563.109	1464837.506	2169644.905	1945252.53	3019522.124	2001089.466	1890133.919	1855366.912	2606311.985	4606879.725	3155464.034	2661854.658	2142004.539	1998894.842
NEG00384					-	-	-	700.362	374.8947593			631056.7548	687598.1843	509427.476	416354.6911	635275.3826	260883.4698	1080323.379	735254.3253	643028.3933	652495.2799	1019468.183	906244.8231	715727.9436	545897.5573	539641.9871	428914.8454	667739.9578	511145.0436
NEG00385					-	-	-	700.015	121.9919311			3580859.892	1920931.797	2088082.519	436136.829	1658227.015	3035631.303	1677914.117	1719950.738	1690448.715	4310796.847	1954645.868	2819592.084	1833852.666	2154089.76	278635.3517	1850835.572	2207929.562	1507307.995
NEG00386					-	-	-	699.697	161.0457369			1987314.766	1713880.774	1971942.167	2474410.911	1606349.275	2409340.65	2241787.494	1353750.986	1609109.921	2158069.869	1681591.098	1785748.087	2263656.969	2149552.74	2215448.076	1916618.044	1803442.622	1746509.063
NEG00387					-	-	-	699.3745	87.95491029			22975257.87	9190524.824	11540750.38	3982841.502	42680338.87	20875947.94	18018959.31	33807086.84	11244197.45	16237122.42	14736240	19922138.58	12645660.98	34378547.6	10118726.06	13355194.86	14349793.14	11818409.19
NEG00388					-	-	-	699.357	332.8842207			696949.4887	461461.0485	660423.4466	210257.6932	819143.8355	722925.6581	521706.479	666783.9333	723187.4583	494275.8063	495733.324	841859.7356	280583.3518	1330042.656	469117.1758	414143.5665	224936.0322	429622.4412
NEG00389					-	-	-	699.03	133.9918514			676143.152	589139.0398	612708.7883	814104.3808	598892.0004	655016.5715	552725.5559	121021.0649	570731.0651	707121.9547	673088.3324	649644.3553	605499.8913	1051020.972	850111.0616	571992.3302	568532.6278	586640.0036
NEG00390					-	-	-	699.0295	157.1236576			1075056.041	907413.9787	982070.1214	1178153.36	826256.4668	2610479.388	835966.3062	194791.9974	895608.9132	1011753.91	895290.7869	910858.5409	1466275.781	1949377.422	891041.2699	906094.9617	963751.0418	924198.355
NEG00391					-	-	-	698.8635	125.9505699			2067852.082	1760248.051	1961066.401	2375258.724	1732727.329	2005932.551	1504482.416	1685129.823	1657299.345	2015051.607	1432931.168	1753248.674	1888709.465	1339654.862	1832410.019	1777268.813	1812340.325	1738993.676
NEG00392					-	-	-	698.8485	241.1192668			1367373.288	920320.0064	1052323.633	1078423.043	980361.5124	1169192.465	1042979.388	135401.0248	1128342.002	1037796.924	1173449.831	1465098.515	1150871.458	889191.4077	997246.2501	959490.7602	1135207.838	1245971.515
NEG00393					-	-	-	698.7005	310.1411151			2131916.672	2226455	2754085.134	1759857.675	2360270.638	2905632.837	3042418.291	3457435.792	3095535.702	2141260.684	2294777.941	2864875.48	2941988.797	1915267.371	2434427.203	2168569.848	1818627.496	3146789.072
NEG00394					-	-	-	698.697	354.0918412			2656814.202	2372459.607	2771071.581	2804813.209	1722639.889	2246333.501	1259594.825	2525449.369	1565024.73	2387689.743	1907960.336	1913342.054	2188877.751	2495671.654	2019342.537	2362530.088	2117289.331	1959816.836
NEG00395					-	-	-	698.366	176.542082			5069420.007	2244473.181	1492006.677	3398007.451	1987316.896	3576408.311	1630964.805	2255216.383	5312679.074	1210642.47	1442727.72	1672246.856	3777219.817	3505108.253	2501722.705	3563589.03	272078.9394	2261159.714
NEG00396					-	-	-	698.366	214.8730086			1912138.434	1169683.033	1379779.307	1269116.236	1184885.165	1494997.212	152274.2805	2039822.637	1550026.593	223521.8118	954674.2601	1318445.365	1271849.222	2397197.306	1216686.029	1584156.036	1334517.121	8527081.643
NEG00397					-	-	-	698.1625	256.9611757			3184278.727	1643287.464	2580042.903	2002127.31	3250920.703	2792942.39	2280641.918	3237396.231	2749342.125	1676968.85	3244415.227	3308503.471	2650504.553	1924022.344	2827081.594	2148420.128	1927547.42	1191073.986
NEG00398					-	-	-	697.3815	94.98073561			30628693.43	22573491.49	29465865.45	8463762.888	29617389.52	47363829.42	47238733.85	55919727.07	5095019.164	38278674.02	30304452.02	34917549.4	26823319.12	70448063.32	37836120.19	40376693.73	26814031.05	38263697.33
NEG00399			Tetrachloro-cis,cis-mucote	17.08733996	-	-	-	697.364	280.9017592			313582.3384	228206.5845	245399.8791	261046.2572	216585.114	299833.4295	239219.7192	589205.5915	689677.4249	285537.3778	207962.0765	129206.3263	218321.0145	210499.1309	264605.2713	241960.3782	266254.2054	255556.2114
NEG00400					-	-	-	696.86	292.8915628			3031334.178	1956283.818	2396666.818	2432506.731	3691544.787	2032966.479	2506548.732	2799654.267	2496230.355	2347701.753	2549524.813	3311666.54	2549735.228	2179484.592	2182820.505	1947860.94	2246450.808	2976449.952
NEG00401					-	-	-	696.738	171.0302148			923718.6108	935929.7206	911092.8157	1397537.665	341950.0391	1052660.448	221515.1559	158282.6387	595532.6668	1137482.751	659557.8075	32815.62363	885161.3525	1248740.317	896684.2793	1010476.416	910125.5028	393266.3778
NEG00402					-	-	-	696.374	80.96526255			30025966.54	24353972.05	25950414.65	36925430.68	38074959.73	41959836.61	38571609.55	38204989.26	30692014.66	46849485.31	22624795.56	36176103.93	20815504.56	67710677.3	33432360.67	26070484.75	28142325.27	37850475.53
NEG00403					-	-	-	696.368	265.0746958			2028194.574	1831465.261	3893691.531	761946.2184	2045576.489	1930650.914	3298897.554	2058741.373	1631127.21	2252141.838	1684550.396	2202353.468	2909482.201	1471319.531	2185421.094	533542.3873	1786915.183	1934160.67
NEG00404					-	-	-	696.2045	232.9247308			6839865.724	3997452.2	6785788.829	6692028.34	6437466.1	6271933.738	11010109.2	7981091.24	5205103.398	5913881.507	4337741.665	7106600.978	11113331.74	6870299.263	2094128.672	5881311.245	3902276.544	7449473.676
NEG00405					-	-	-	696.1845	477.0671596			548207.6416	512988.7235	701695.5528	1260586.193	437297.0487	689786.1374	323132.4507	266150.1689	420676.0378	678408.9381	399608.358	401203.3304	707990.97	216789.9265	464614.7812	267122.6959	481931.1399	332365.6108
NEG00406					-	-	-	695.199	353.0876226			10249940.69	9450104.358	9487328.334	10986279.3	6706391.476	9172172.977	10946213.43	8289110.244	6366175.276	8798278.669	7502581.774	7523216.14	8814892.087	9535225.171	7617669.962	9462546.317	8336380.053	7644598.527
NEG00407					-	-	-	694.7	109.0044466			2060080.75	2050885.844	1829073.221	3185415.04	1488042.296	1858192.536	1379131.025	1408492.17	1747453.509	3151424.917	2276217.276	1537356.051	1927320.878	3718377.236	2016059.881	1982886.66	1997293.937	1555695.572
NEG00408					-	-	-	694.537	216.0186			6262280.659	1287587.942	4945505.178	4930810.663	4966048.717	4952090.257	6339208.805	5674991.622	5864649.775	7630162.482	5370616.633	8743284.728	5325496.041	7178602.065	5059497.66	5489692.824	4381406.025	7146829.156
NEG00409					-	-	-	694.357	238.8914497			611026.0393	505057.9223	643758.3754	714751.6674	713575.2361	629998.2596	431474.0631	431169.8226	611459.7418	925467.2713	834588.1128	840790.6485	718311.5454	794207.5495	655238.713	464486.1984	701952.9906	811902.4537
NEG00410					-	-	-	694.355	137.9670023			26733820.2	23216906.42	29040457.67	30235502.57	23079821.97	26399575.33	16596557.93	26064982.84	17113472.99	25784158.39	23205434.13	22932341.7	24598084.72	53394301.74	30204258.92	23221037.9	23621990.89	22953852.09
NEG00411			S-(1,2-Dichlorovinyl)thiol	-5.340854837	-	-	-	694.351	130.0148876			1098763.972	597830.7523	867043.3273	768252.8159	1104749.971	667239.1034	817791.5781	762044.2443	438983.5687	615955.2788	1574370.724	844438.061	1108432.38	654307.9449	825041.5581	735023.011	860321.4757	872782.0407
NEG00412			Endothion	22.62462218	-	-	-	693.203	281.2483168			2395971.402	1757457.953	362024.8906	2466575.407	2355207.691	2347659.699	1619576.249	1692410.108	1564176.097	2342151.141	1823392.913	2833521.616	1960204.442	2585073.933	2631073.604	1649948.042	4108941.244	974615.4548
NEG00413					-	-	-	693.029	334.9385283			596241.6805	407339.176	475821.456	339886.6099	642944.834	467590.4163	55818.92137	669866.6293	495826.1947	431614.839	412970.3309	666947.4866	49167.416	394153.5883	437890.8706	381509.9366	426003.5507	394065.8586
NEG00414					-	-	-	693.025	463.0879762			648020.4691	653502.7022	622352.6589	1170121.566	416743.3091	779154.605	178588.9663	177565.516	384182.1738	633871.2354	457769.6832	471703.8223	1024304.796	1226303.756	534029.7864	543628.6235	528040.1964	396660.7805
NEG00415					-	-	-	692.37	264.0042491			1443666.808	668415.1518	786246.6769	1132269.762	602694.7106	1352946.252	862869.4004	659475.676	750346.8776	881326.2726	1515789.348	1167790.359	1010756.275	1340873.487	644110.7848	1131107.775	835230.6539	729474.8656
NEG00416					-	-	-	691.689	136.9745368			17309432.16	14978307.94	13616378.99	14716023.35	19724107.83	16888216.54	18933025.65	13175074.71	13608710.42	17279740.52	44465727.08	16662877.05	11965492.88	31378464.89	14588687.44	12599453.94	14070725.67	14702075.86
NEG00417					-	-	-	691.367	138.9707025			28963236.93	27471481.17	17686110.48	36960920.56	27385095.8	27729902.18	21416173.67	19450222.95	22946911.57	25134313.4	15947470.88	19868732.29	16804056.87	25049252.5	31047499.92	25336798.19	24621102.62	22504671.3
NEG00418					-	-	-	690.699	295.0856842			483896.3951	323187.0385	596901.8525	411144.3283	483219.5667	493670.8295	328243.8615	439745.9572	410738.9694	379967.135	188012.7037	417886.4723	628384.8688	327783.6473	420376.7558	366138.6004	601343.3399	404292.1279
NEG00419					-	-	-	690.698	222.08519			3011511.632	2108016.606	313745.5017	3120052.063	1767663.771	2695479.354	4970788.735	2829332.456	3220339.068	1703269.52	2091617.719	2078985.409	2088077.687	2495922.978	1931224.702	3573717.772	2161876.873	2999495.753
NEG00420			Vinyl bromide	-0.143452153	-	-	-	690.697	107.9564613			5735386.532	1359611.452	2272837.919	2766465.91	2684601.699	3942056.597	1405683.437	1683689.218	2226700.198	2357416.239	2006333.33	3450120.413	2407690.741	3945455.056	2449562.297	1685266.6	1676181.79	6487132.739
NEG00421					-	-	-	690.695	221.0819158			21335749	26808086.43	2738129.65	20614026.34	17461940.05	59743011.54	16166570.79	14195859.06	13380907.17	18790876.19	28562080.11	36990434.94	30528083.11	19556330.94	26236569.75	37080851.6	22112858.32	27325506.28
NEG00422					-	-	-	690.373	123.0566406			1775829.785	1396383.537	1519509.272	4985456.754	1468890.964	1599117.659	1637745.238	1383696.598	1358698.064	1594810.405	1517305.74	1523764.114	1565062.744	1432799.508	368947.1609	1469081.676	1374364.613	1437642.261
NEG00423			2-Aminoadenosine	2.787068098	-	-	-	690.365	283.2640633			882304.5926	579654.005	911903.9945	1029327.252	728608.6388	985906.0143	1051829.807	886522.5105	793827.4323	871207.5056	620148.2467	958542.9823	884962.8661	135552.8422	893479.1838	933716.8058	851139.6784	1064432.774
NEG00424					-	-	-	690.014	199.1706085			633647.7587	573699.4096	586351.3055	707455.0892	587472.6571	634598.6046	510446.5221	549552.3343	511229.0748	585078.739	523544.9078	575928.276	610630.7085	593563.594	587320.7905	586124.4828	557168.1594	542160.408
NEG00425					-	-	-	688.6945	76.97014563			4541946.438	4291221.667	5462939.42	6447281.87	5683999.314	3846887.412	3012245.517	3862431.467	3939141.165	3206975.423	1865858.713	5385892.574	5439733.871	4330864.401	10156733.11	5523981.391	3693040.007	3930837.156
NEG00426					-	-	-	687.382	201.9928659			577735.1996	471887.7492	1116518.079	929436.0775	479379.422	698751.3061	610798.6483	436392.9892	443492.2186	561723.4508	473374.6936	663229.1853	390665.3	471695.8038	625336.8186	517375.2191	365534.0826	490539.2688
NEG00427					-	-	-	687.1755	293.8910029			658844.7286	462565.5488	491341.1285	520523.9261	677880.8035	590283.0717	511542.6495	621331.4275	486014.5059	531870.6966	528485.5013	600089.5573	358269.8054	502983.2925	478287.5107	464709.6039	479350.3231	468252.6756
NEG00428			2,4-Dichlorophenol	10.92861872	-	-	-	687.011	164.010458			1504406.99	1356093.923	822595.355	793870.4606	1365724.368	2094452.621	2234203.872	1166069.3	1263683.797	2852672.54	978174.0523	1160780.283	2155080.911	340549.6911	1019009.628	784062.4647	1482377.034	1122963.247
NEG00429					-	-	-	686.679	121.991924			2889778.062	1876880.957	2202913.713	1696330.629	2352317.187	3242786.21	1935472.017	2144868.638	2006617.972	2865957.72	1841513.726	2530596.078	2417869.462	2538961.895	2908186.147	2318650.205	1387806.957	1995675.043
NEG00430					-	-	-	686.3715	79.95745636			7577584.287	1988145.594	5041619.517	6030635.731	4489591.419	6141862.926	8647758.752	5241215.452	5672690.721	4462190.733	5162827.277	5173796.366	718294.125	2369487.059	5216119.638	833452.9965	4742899.898	6021628.576
NEG00431					-	-	-	685.359	149.0027605			3511314.369	1334532.483	2370137.686	413250.9888	1830148.837	237933.8974	206050.196	2339445.732	1883546.866	2119487.745	2158078.023	2943238.318	334883.9606	1867239.862	2610212.414	4207330.319	1499730.492	3094758.787
NEG00432					-	-	-	684.686	238.0300043			329242.7068	324663.998	409034.0832	739884.6879	251263.9893	431436.0168	191125.1148	222491.8062	256995.9038	391859.888	248475.9724	210509.6921	438125.2293	214427.6768	396589.6922	238784.9194	292200.518	228078.0398
NEG00433					-	-	-	684.6855	159.0662999			995411.2229	588671.4316	663093.5812	711675.8824	762459.4211	705542.3079	148270.6161	986437.7633	838748.5026	663216.1694	659260.4125	807466.0389	751927.2911	619202.9924	651650.5319	593915.6509	615071.324	741613.7432
NEG00434					-	-	-	684.683	216.5204677			1078382.726	1010729.021	860581.1066	221801.499	1131543.604	1187141.876	1116738.45	1186988.521	1180553.011	1123969.73	1118778.095	945101.6166	1368834.577	1169127.25	1194690.892	1074688.114	755781.3864	1238426.787
NEG00435					-	-	-	684.669	314.9278155			1245494.892	1300374.629	1285924.598	593367.2796	1893718.761	1113235.922	1296725.91	1189468.965	1811246.084	1257803.084	1632625.267	2582391.975	1043216.409	1199007.538	895082.3292	977360.2745	475602.3164	1142706.634
NEG00436					-	-	-	684.369	171.0302134			868329.5982	897076.172	973926.3388	1229743.843	35323.90601	764856.9684	89674.54161	163287.7295	396062.7555	1003088.987	617554.9438	0	599243.6358	1144136.33	825854.5739	1017108.649	800118.0528	266316.8667
NEG00437					-	-	-	684.3565	155.9941783			6380987.494	4696217.421	6460470.732	4868219.437	7121988.282	5427443.538	7041988.675	7512126.558	5558571.298	5422571.286	3596946.356	6086315.656	5523676.513	3452790.935	4446954.243	3785800.363	4429085.997	4488493.581
NEG00438					-	-	-	684.354	241.1192961			1312239.385	794468.427	1036041.769	833563.9147	1276665.084	1135871.67	1024703.521	1166772.341	966670.9709	1359439.744	176851.7642	4055762.286	1015672.186	736284.2247	907639.7358	918159.2454	2212196.523	1061430.397
NEG00439			Calcium bromide	7.280607296	-	-	-	683.6905	200.8947319			1164499.244	899254.3993	970363.2588	1072716.636	963721.3494	1473080.516	905596.3361	1626806.348	1146699.358	1591181.459	1542551.979	1641346.359	1124572.284	225067.7218	1215695.706	1653377.209	841946.8888	1087051.313
NEG00440					-	-	-	683.5275	297.9609463			3749180.544	2369318.328	1478392.415	2265746.718	4109312.446	504787.1714	459809.5491	2454528.145	2617196.785	2062549.856	2558709.89	5821846.407	3744389.339	1903147.231	1573437.883	2182758.849	1647285.564	2970434.515
NEG00441					-	-	-	683.347	161.0457443			2213538.122	1820966.144	2082834.528	2656644.41	1754327.02	2549201.81	1854739.311	1156847.282	1791388.765	2428418.443	1887739.612	1859590.552	2465671.49	2184185.036	2347014.283	2038613.933	1991208.381	1880278.87
NEG00442			3,5-Dibromo-4-hydroxyphenylpyruvate	21.14607991	-	-	-	683.012	338.9639229			644173.4631	346899.0535	444117.5271	412174.5448	472275.2491	446706.4689	395599.4471	361028.1578	340438.5682	508623.6763	826806.7874	515634.9994	413186.654	340241.6353	385134.9987	329350.4015	233250.3474	531853.0234
NEG00443					-	-	-	683.011	217.0353053			1388600.527	1366451.846	1476935.69	2217085.356	1015978.335	1474589.925	660761.4363	710934.9092	740426.3539	1483049.288	1109438.461	1053485.554	1148327.187	1771955.794	1239391.881	1519569.675	1321914.012	1081450.987
NEG00444					-	-	-	682.1745	176.0403932			21570454.66	25283795.09	10090561.42	15900244.62	6076140.984	19050684.69	7736054.193	15555448.13	835886.428	13526535.01	15467977.75	20077991.29	26780524.66	11903151.76	9154203.034	13296491.95	13155116.22	11867258.3
NEG00445					-	-	-	681.855	215.0150244			826128.2806	684591.6872	750394.6046	672552.6048	862756.0694	779922.0243	779364.6698	1396668.521	702558.9321	491295.2663	687300.5664	865221.7972	1597097.747	640221.0629	529485.1694	1000629.63	1387550.11	835517.4704
NEG00446					-	-	-	681.176	239.1036163			666720.414	411622.678	521707.7	467053.8225	480457.8301	522144.7153	555108.7115	576669.6259	506524.2641	486263.3765	604766.2043	636609.7129	550819.123	425243.4781	493919.319	465243.9975	480036.9927	589794.1005
NEG00447					-	-	-	681.166	80.96525745			25186241.82	24002019.95	41002709.87	29895257.12	22091856.32	37962731.74	52387282.77	26558205.57	21002710.96	38154784.49	17464007.71	12265145.84	40929647.58	19065688.93	48262867.03	30542797.4	47091518.12	34524682.21
NEG00448					-	-	-	678.9665	374.8947393			1096067.547	547776.6485	2226416.085	543670.886	588005.4715	920597.52	476685.617	690612.504	379067.6141	593314.8208	660351.0412	786264.2908	844942.8776	353922.3205	550423.1719	630951.2983	747299.3624	518533.6243
NEG00449			Nifurthiazole	10.97060886	-	-	-	678	255.2326656			1684301.242	1420200.311	1557165.14	1775991.122	1517276.038	1271143.586	1389581.173	1412103.802	1416275.903	3432723.496	3425356.297	1534371.726	1528768.447	1707668.169	1478955.265	1527425.74	1350669.794	1445837.593
NEG00450					-	-	-	677.1675	354.0918629			2492035.26	2425958.978	2787771.256	2639989.019	1678212.345	2260783.345	1205304.75	201488.5325	1477758	2268036.579	1782869.669	1792666.935	2145334.918	2564379.35	2013609.823	2402301.216	2141654.706	1775380.075
NEG00451					-	-	-	676.176	133.9918102			667682.6834	539443.1722	637160.0305	608054.0244	541306.4392	690218.1817	466291.1347	860072.8518	571050.2726	651000.8429	595743.6269	646826.3044	661320.6112	125365.9049	621166.2965	1161348.839	615114.8722	582988.8411
NEG00452					-	-	-	675.68	221.081829			21369363.92	20623001.44	1885342.844	15995752.2	18131962.57	17644842.68	10152786.7	3565072.166	12102518.19	15066233.3	13058233.33	13713470.61	28545205.99	27192238.06	21807625.99	24947637.64	23946930.48	32915356.35
NEG00453					-	-	-	675.666	222.0851318			4733989.367	3379455.979	423112.11	4192623.966	2186229.334	2961857.601	1570572.581	2148915.978	3425511.843	3827506.812	1808843.951	2661892.992	2110954.951	3857943.515	763752.7923	3154459.651	3094173.28	3729901.469
NEG00454					-	-	-	675.3255	201.9928992			667635.402	473734.307	616843.2902	581527.089	514569.9381	621276.5356	409644.9547	530626.859	713467.1409	485234.2385	462851.1038	505655.1496	518428.9595	900145.1604	359742.5037	560121.0795	507270.6869	524128.6575
NEG00455					-	-	-	675.1535	477.0671635			511001.9036	493064.0781	494725.5314	804950.0331	29836.06416	581236.9458	306237.4591	237233.5612	337476.9657	582338.245	442668.075	865241.088	598945.1037	1205682.38	329262.7152	469030.9401	426779.4128	299770.3614
NEG00456					-	-	-	674.314	353.0876128			13277237.14	12201734.47	12857853.34	14131665.87	8002248.874	11725483.73	7206745.029	7717701.278	6621859.722	11771074.65	9233621.685	9196692.618	10894121.66	12325957.41	9974220.515	12172103.44	10781980.82	9693339.821
NEG00457					-	-	-	674.306	262.9891334			976633.718	760722.95	1121596.453	226270.169	1062204.079	2461537.629	1178761.352	1032757.654	837513.8089	864676.7564	1218581.188	1662154.583	1064996.44	1994633.562	971078.5004	1267184.239	1071880.883	318155.6946
NEG00458					-	-	-	673.662	201.0201383			735802.0856	672739.4344	100669.4329	786399.3886	1510921.685	709416.0488	745511.7462	670546.3205	1095717.949	894067.7446	622325.4373	820352.4084	755489.638	480232.4026	1082062.006	416533.8366	1285049.595	768212.2175
NEG00459					-	-	-	673.16	332.8842376			475835.1892	709915.281	588929.4391	534886.9677	1051507.5	636021.3653	72297.75685	655037.3677	528941.5959	459735.1865	832815.1847	928035.6908	792969.8511	133966.0203	686849.9982	994075.0016	697785.6834	539334.1046
NEG00460					-	-	-	672.647	256.9611856			3703561.691	2130225.337	3014911.996	2716966.9	3781100.349	3112277.756	3244433.118	3755323.897	3143536.496	2332782.614	2996161.588	4165495.791	3131313.192	2441520.912	2635315.474	2485107.43	2553560.365	3405580.63
NEG00461					-	-	-	672.639	310.1411213			7221789.66	2856166.396	3009141.039	2505228.674	4192259.096	3138299.929	3027402.271	3341003.526	2347230.914	2657194.085	4018544.888	3652054.861	3093233.943	3871912.047	3312559.894	2623636.85	2613871.012	3333875.108
NEG00462					-	-	-	671.797	292.8915758			2618836.685	1620841.955	2309885.154	1882670.388	2342728.964	2044514.818	2077856.344	2341433.97	1996875.061	1945568.56	1992395.495	2507757.892	2056119.898	1690081.778	1794961.768	1758085.689	1759518.391	2187369.674
NEG00463					-	-	-	671.654	95.97628583			34793524.34	54137309.42	48929181.27	14687366.76	32691356.23	39882546.34	29782301.11	31110823.49	33187980.49	19978315.97	35078007.88	35991192.9	35690616.71	46484042.71	29011969.32	38917308.53	37729386.47	33367105.84
NEG00464					-	-	-	671.644	87.95491316			16946200.39	24204767.94	16494664.79	11700583.27	14454283.46	12826363.22	4294723.16	15914607.02	13839846.11	20171691.99	19848938.09	13707418.34	14137914.44	9305499.729	13388439.36	18387394.57	14257553.52	17839597.53
NEG00465					-	-	-	671.634	121.9919242			3290519.925	4647136.916	2358937.598	10084515.1	1982936.113	1877976.921	1804061.527	2009645.288	1955898.816	1312593.443	3086750.871	1341010.777	2175248.695	3495683.705	2543868.317	263063.2927	2405611.803	1767605.891
NEG00466					-	-	-	671.3295	171.0302043			397749.6185	643217.0838	651530.7202	1015332.596	32793.16277	628964.9765	53836.80767	0	229425.7011	775255.3807	129058.5868	44123.08368	404374.5749	831967.4866	553970.0837	673800.4333	550030.5109	159051.2242
NEG00467					-	-	-	670.633	183.0048503			2186150.467	1517213.368	2009713.284	1125953.629	2162570.133	1646489.745	1595906.772	2502546.071	2015286.372	1619657.977	1843766.183	1329115.536	1794179.646	115320.1253	937564.8649	3733499.825	2143708.974	3782096.625
NEG00468					-	-	-	670.011	463.0878325			576528.336	594771.6193	582098.2429	964698.8083	368259.8518	659927.6307	183818.2839	200646.6876	350156.6459	539049.9454	408060.3462	364171.1883	834093.8892	1114405.855	937107.4341	460916.0875	453855.911	339511.2828
NEG00469					-	-	-	669.773	176.5420808			6966524.953	2931278.728	4315243.924	2438352.498	2492197.552	3384757.581	1602458.629	2195022.019	1610311.582	7239196.203	2625343.882	2797600.942	1094337.779	3453220.313	2528908.766	4754970.534	2956221.252	2650739.797
NEG00470					-	-	-	669.485	179.0352504			2744654.365	2485196.25	2560587.313	2859284.183	1691178.478	2387002.424	1406388.921	1739801.157	1657909.368	2419661.162	1884698.5	1935524.125	2254442.07	2178184.649	2146630.92	1809234.874	2399271.55	2105651.961
NEG00471					-	-	-	668.638	219.0145236			764898.2195	832231.0663	1286522.907	1374636.05	1432640.581	908128.7051	2283676.347	1215182.409	972562.3423	993788.5985	921957.1257	1041761.779	836821.9184	747440.2695	683030.5327	768314.0784	741357.8864	696237.3397
NEG00472			3,5-Dichlorocatechol	-15.16248061	-	-	-	668.603	180.0053625			2584235.281	1747372.737	2155139.165	1592360.969	2163979.429	2186420.706	1748390.792	1137481.029	2202718	1851833.001	1860866.116	2045713.732	2092183.351	1521269.416	1759354.535	1527808.471	1644084.981	1719227.184
NEG00473					-	-	-	668.3065	267.0904109			2076464.063	1506694.217	1776916.901	2150100.439	2826702.895	1849209.857	1901510.572	2184930.751	1761214.386	2121091.667	1750429.419	2202398.704	1825140.113	1397716.25	1536676.162	1454637.168	1591476.502	1938312.248
NEG00474			Sodium iodate	-3.172091243	-	-	-	668.286	198.8990489			9339198.949	8109021.31	16380177.48	8959190.845	3112717.484	11889273.59	20204216.81	12820870.62	3237440.437	15158901.9	12011415.83	11366391.96	11707370.05	10274199.22	11857375.02	8120566.405	27216834.46	13034030.72
NEG00475					-	-	-	667.793	125.9505685			1543825.415	1269560.95	1414030.449	1701612.649	1203876.078	1437112.134	987301.892	1268809.342	1304002.554	1395668.639	178477.4179	1320746.931	1364617.727	1686016.66	1274734.218	1361097.263	1287893.325	1327313.648
NEG00476					-	-	-	667.6	241.1192563			1936847.485	901241.798	1100902.396	1322635.05	4035726.023	1541037.088	2378863.114	1412120.347	2821363.707	1241602.752	938213.7395	1687144.243	1453282.376	1209893.759	1234834.793	954936.5833	1138735.744	1718742.193
NEG00477					-	-	-	667.3455	176.040391			25354647.48	11083756.9	23802957.85	17821409.94	17697420.54	12892894.72	10178180.68	18577998.09	11971766.73	20860807.75	16779371.61	20147436.9	22472331.69	17373248.8	14394075.5	25323349.6	15965869.4	19789916.8
NEG00478			S-(1,2-Dichlorovinyl)thiol	-5.52153356	-	-	-	667.275	130.0148643			235164.1295	602240.0607	1071997.048	191515.0403	574693.2303	790964.7017	939628.4781	626291.568	798245.9569	646239.5282	772430.089	747888.848	975678.1064	1275860.991	600879.5349	1010424.668	746901.2887	682869.8755
NEG00479					-	-	-	666.979	123.0566412			1362505.269	1229698.873	1385688.239	1300038.914	1143561.344	1332594.348	1238405.071	1247192.145	1318491.667	1387835.727	1375501.395	1255151.553	1384499.741	1576649.878	1325724.781	1320618.04	1271652.135	1349699.191
NEG00480			Endothion	22.63775469	-	-	-	666.926	281.2483205			2492921.387	4149386.462	1460606.432	1591045.8	1831253.862	1725313.422	921462.711	901379.4249	1684024.284	1363882.827	221429.7615	416047.2807	2565462.837	2198460.898	1547946.989	1485828.645	1973535.623	2403196.102
NEG00481					-	-	-	666.6235	94.98073463			39289811.44	42932890.28	70635147.23	67428530.48	50848981.7	37990662.86	50935812.97	45926023.36	46432565.29	38627194.93	45300882.45	33863919.93	36044992.64	17613030.21	47992640.31	54772054.64	51973296.1	40069253.02
NEG00482					-	-	-	666.473	124.0075607			30229702.26	25586201.51	19440598.49	9976602.277	32338023.34	10078728.5	15990951.34	12968744.23	2341086.555	3433435.971	15919235.87	6895329.447	11410542	23017609.98	2146359.386	17711978.66	15609560.19	12989579.64
NEG00483					-	-	-	665.004	214.8730026			1035558.532	1265384.755	1538598.149	1674661.093	469802.0182	1586572.365	1461691.309	1172887.433	1128556.431	1151566.15	2059086.741	951595.0446	2710590.167	1282800.277	175430.5283	233821.7013	1966428.086	1516331.324
NEG00484					-	-	-	664.946	79.95745993			12370608.73	5390685.681	6985972.684	4866884.345	4047843.112	3954728.762	8683111.491	9769626.913	10825285.26	3525483.857	4834474.19	945947.5479	5390951.429	5883642.819	4271811.422	5031293.555	5236975.682	7289135.737
NEG00485			Calcium bromide	7.158953544	-	-	-	664.912	200.8947076			800407.5298	879943.7763	1784829.312	798159.4313	680033.3586	821073.0471	1322461.566	1108950.151	2237786.162	153091.7694	233196.7419	1133672.707	1319911.963	250315.5555	1135880.336	892654.2331	1139978.443	862342.6173
NEG00486			Vinyl bromide	-0.099352711	-	-	-	664.783	107.956466			2281555.965	1559475.888	2230605.956	2947344.973	1981352.266	2190382.357	2178870.215	2429182.459	1645992.767	2070471.482	2019948.605	1334838.633	1567775.114	2307044.077	487860.3104	1963481.256	1953560.864	2056231.193
NEG00487					-	-	-	664.561	137.9670056			70576940.64	25514254.78	35324806.84	32677800.73	25854725.05	28485357.22	43367673.34	25024273.52	24458379.04	28060015.76	25506202.89	27672024.06	29054618.67	29716988.7	6806968.018	28229505.25	25630031.26	26718438.1
NEG00488			Nifurthiazole	11.88348453	-	-	-	664.561	255.2328977			1563225.157	1202298.679	1423760.84	1582111.26	1466448.139	1597587.315	1250804.734	1412034.72	1360461.241	1455521.993	1160955.576	1296877.176	1478313.849	1583046.595	1350838.919	1355582.295	1321558.692	1348946.623
NEG00489					-	-	-	664.2445	238.8914474			776336.8804	508518.7283	643262.1229	998018.5142	547947.9191	599482.6894	550922.9131	582379.6395	764147.4364	632181.5448	623174.1904	590916.9187	631786.6982	475498.4937	608677.3167	904094.6961	373463.0776	578213.9221
NEG00490					-	-	-	663.9045	84.00920367			944211.7087	1123701.655	868577.3593	1161664.651	748121.7487	1772013.04	700895.7249	893596.9266	1395255.588	965289.1161	804728.3806	1156357.242	735813.2643	802473.4495	754763.9474	793097.817	611719.362	804883.5386
NEG00491			2-Aminoadenosine	2.688108175	-	-	-	663.759	283.2640353			1536608.014	1207129.19	1379921.419	1678449.45	1431297.648	1493282.285	1264335.051	1418585.726	1285354.093	1344543.192	1341645.629	1494616.654	1451893.445	1399459.021	870149.8462	1306602.678	1218415.717	1388546.96
NEG00492					-	-	-	663.453	216.5205239			1114281.818	1356492.443	1093781.722	1039468.374	1104237.225	1050762.515	1055364.758	1212203.995	1189435.12	1184196.73	1269496.674	1144647.614	1195096.8	1235505.818	1217508.143	883866.8322	1005992.894	1150058.231
NEG00493					-	-	-	663.255	138.9707083			19871361.35	14975052.36	12689895.56	19828541.51	38771799.25	28655045.69	3838026.646	14464002.46	11682116.68	4702514.959	10479429.21	56055332.05	23353275.56	37337024.29	17108554.28	19203371.65	4056914.734	20142455.36
NEG00494					-	-	-	663.247	264.0042198			854925.2369	417798.4352	598426.9713	504293.2793	712029.0235	490867.4961	543778.3703	260223.5839	594177.0004	470120.1215	749357.9318	1012097.485	768444.3377	681036.5834	71309.02729	1006660.157	1074142.905	514764.9621
NEG00495					-	-	-	662.7975	136.9745303			21187160.71	3331808.524	19546717.53	13594966.38	28031895.18	14103862.65	11668032.08	12666796.94	12682825.86	26653312.16	12767724.36	11567898.7	13983471.57	11886220.85	13800261.9	19445636.8	13557174.99	13617896.7
NEG00496					-	-	-	662.621	149.0027521			1720435.461	2043935.139	1154322.214	1419064.226	6201662.768	1828839.458	3051480.55	202467.0209	1548375.239	2262276.752	309400.5372	2227555.299	2191685.379	2999348.175	2395653.472	5368457.335	382719.5217	1543798.464
NEG00497					-	-	-	660.938	238.0301692			254153.2219	285260.1625	333257.601	605636.1043	238102.9571	391757.4638	155906.6472	180901.0482	217147.2581	295239.6996	244231.5429	206456.6681	343065.5726	430248.6108	327390.8406	213308.5872	234461.3145	137363.0787
NEG00498					-	-	-	660.848	297.9609496			3079836.577	1774152.995	2417124.078	1454462.779	1862643.409	2760132.107	1714595.362	2326962.614	1800122.421	1301557.138	6540294.292	3348844.554	5662093.467	2685897.39	1828944.549	1741827.858	2514108.18	3129877.577
NEG00499					-	-	-	660.5995	221.0818486			32518266.96	21461672.02	30880230.78	17598759.31	10360174.18	11667781.13	19760385.05	22825230.13	1519819.806	28029772.05	28293192.29	50242531.59	36119575.08	31158813.09	7829384.326	13783142.7	11526435.36	13041892.7
NEG00500					-	-	-	660.493	265.0746525			2696013.599	3643498.943	3412532.358	1999571.993	2726890.006	2248781.2	2823007.192	2885898.453	1946148.016	2199546.233	2378823.573	2935493.095	2736049.717	1937684.644	1487946.739	2104049.294	2041575.9	2308247.102
NEG00501					-	-	-	660.3655	161.0457578			2371555.516	2076376.718	2483119.288	3151284.787	1994499.604	2977433.422	2050960.044	2644555.485	2097089.109	2780402.681	2171076.609	2133694.267	2873878.805	2588586.215	2581003.293	2531677.437	2247611.607	2106027.684
NEG00502					-	-	-	659.586	109.0044431			5144783.9	5459511.367	4903148.74	6926133.675	3467038.995	4933985.402	3177649.387	3477373.439	913349.4186	11502710.09	614695.6336	3874679.517	4790627.427	4940894.154	6043246.567	4763957.804	4453819.293	4140604.807
NEG00503					-	-	-	659.3795	215.0150102			695512.8334	756881.7804	770215.0703	818061.0035	1768854.155	911478.319	1412251.934	1806957.022	208705.0113	1130045.597	858436.9293	996927.872	1358041.107	640001.2663	794197.7911	92515.14196	228083.9191	1163094.653
NEG00504					-	-	-	659.162	239.1035794			531004.1916	379132.4506	827493.5856	438648.4663	635010.2739	492262.5806	481450.8246	1279476.126	439615.0615	433081.4511	470795.9188	802380.5018	442527.9008	384682.2285	405907.4779	569222.7482	366395.2005	623051.1076
NEG00505					-	-	-	659.1	217.0353001			539327.5586	572802.4369	606707.1626	797558.1573	424992.2737	598332.6132	262194.5354	309036.3537	308963.3783	645947.6523	435448.7915	427717.8054	473045.3585	782798.7609	493781.6193	571419.0392	577581.3332	481323.8503
NEG00506					-	-	-	658.927	222.0851525			837496.171	1171588.907	1556846.921	3939389.272	324901.086	2932121.91	1477574.603	1365145.475	1885045.192	3402234.616	1260858.296	1989756.93	1748254.94	3982620.65	1999824.37	1542673.267	3204563.53	2644375.027
NEG00507					-	-	-	658.81	354.0918428			2900345.447	2857558.255	2965104.298	3394349.925	2102889.429	2703813.081	1596112.141	2052798.491	1835614.647	2813673.859	2246804.702	2331515.453	2767322.291	2976055.424	2325012.27	2950973.68	2618546.731	2290748.505
NEG00508					-	-	-	658.3375	119.9762221			4160251.429	3672140.602	4014995.559	4092827.85	3619174.173	4154672.857	7600309.501	2510809.912	3745667.635	3957152.805	247956.7382	2671915.531	4070372.48	4018325.948	9000882.7	2816764.972	3561977.379	4069430.558
NEG00509					-	-	-	657.894	80.96526517			28304728.73	33962411.31	24305238.05	33699021.06	29220512.02	28780209.2	21896891.38	25449326.77	22244599.88	27414477.49	5682816.053	57312796.66	43891517.41	4532030.02	20653763.16	36928014.74	8948921.133	24112998.56
NEG00510					-	-	-	657.757	201.9928733			547692.2418	457714.0189	419425.047	569890.4899	494089.0343	414300.9512	535912.7468	474210.588	459228.2077	530377.0222	636182.2263	350875.8644	545945.6191	815898.7807	435738.5404	510402.8342	710741.5587	507573.7142
NEG00511			2,4-Dichlorophenol	10.82695254	-	-	-	657.3415	164.0104414			1495962.476	1394255.083	1636590.186	1304655.636	1557719.818	1383909.185	1449236.122	2013544.357	1422780.042	1152417.837	1766330.603	1795974.095	1152502.095	945906.1353	1342618.876	1285811.477	1657952.599	1384438.275
NEG00512					-	-	-	657.2355	216.0185867			11566063.07	8516523.5	8944437.547	8610815.826	9017832.895	9001383.138	9254330.76	10563631.81	9801707.7	8644234.952	9439821.737	9760229.839	9653475.273	9039268.007	9133943.444	9148216.252	8083289.4	7977898.088
NEG00513					-	-	-	656.804	87.954919			15876902.2	23371209.4	13023999.7	19611893.89	18738377.39	16366483.75	12974640.97	16546715.3	25132464.01	28005576.11	18044229.39	14792442.58	14739240.16	25855443.09	17174705.39	14023261.88	2574745.881	19015234.73
NEG00514					-	-	-	653.131	133.9918143			585005.6323	548371.5398	563426.04	546742.1335	503062.6551	601098.0366	142729.4915	426745.5326	477688.6473	574018.8406	543475.8312	545545.4337	477780.2376	519465.0097	628606.01	446063.0936	379035.9961	555808.7659
NEG00515					-	-	-	652.867	121.9919207			1405896.368	1463261.966	2474656.168	1529173.363	1316743.482	2832380.041	1229603.066	1262687.155	1247510.869	1979149.52	1449214.612	2059045.029	1399458.748	137529.4051	188537.7329	1490220.794	2901229.62	1340725.018
NEG00516					-	-	-	652.155	334.9385832			609038.1544	436531.087	539094.5261	422886.0634	915609.4859	534955.4442	992787.8951	1529001.351	559437.2566	452844.14	1081005.512	823606.0906	631224.0765	384884.5603	465122.1621	398620.236	442452.379	471857.6852
NEG00517					-	-	-	651.047	94.00484213			735337.0409	623010.6308	692744.0162	685262.0067	620386.5901	732606.2901	611591.3542	596554.6535	460620.2041	703109.3833	606689.5125	654660.4045	636715.0867	664756.0861	412665.8259	646440.3884	1025783.674	643710.7816
NEG00518					-	-	-	650.16	295.0858128			887659.7	674125.744	581606.8828	747097.2172	887864.8075	511565.4277	456058.2234	841494.8802	750161.7043	717763.0926	740043.0959	909600.5278	762749.9004	611774.4347	692841.2751	651407.0947	653684.7755	658633.2217
NEG00519					-	-	-	650.008	171.0301965			169653.2058	677512.5345	253651.5579	1044157.44	0	560796.2207	0	0	73320.66862	713336.7346	71834.5267	0	276087.1002	890511.4369	439888.4478	799099.7366	377354.1354	0
NEG00520					-	-	-	649.1	95.95247387			17922770.06	19168005.24	21771868.36	32365920.3	18980478.07	22562410.03	14495797.76	10835134.74	16712096.21	21458116.75	11936075.9	18731422.73	18831689	31082084.97	1277596.614	21416544.84	19346180.52	17892709.05
NEG00521			3,5-Dibromo-4-hydroxyphenylpyruvate	21.18194932	-	-	-	648.796	338.963935			559540.8267	339173.6625	330136.0794	366305.4075	665643.3456	764676.8505	416800.8462	580563.6082	414925.2786	311501.9413	528177.2895	943637.9615	385287.0971	342323.6828	390819.4414	352069.0236	342461.5025	473642.3333
NEG00522			Nifurthiazole	10.75944291	-	-	-	648.296	255.2326119			996550.6098	763322.4636	854391.1279	1095519.314	937215.1577	1910409.082	864490.8977	834916.9468	911219.1808	1189062.094	1538117.122	691581.6248	920625.7585	962123.9644	889989.6153	903424.4622	830101.2116	897297.8592
NEG00523					-	-	-	646.1565	176.5420817			2460511.723	3874354.471	4841468.582	4040197.976	2528078.73	549542.4243	1303188.358	4691851.368	3556128.723	3373847.159	2154692.844	2280108.326	3965434.68	5164917.515	3896924.248	3154606.923	1766200.107	5320096.62
NEG00524					-	-	-	645.774	201.0201509			2129393.597	949433.4412	1771926.492	3654652.595	1153688.336	1135507.187	1017547.632	1075902.957	1993603.925	958739.8927	1287189.87	1209504.119	1103950.677	1226527.928	1332532.822	1825527.545	1134419.332	1138471.59
NEG00525					-	-	-	645.431	293.8910675			931327.6051	653297.7897	766770.4011	714840.2115	903971.257	791501.8463	84049.14141	1027646.894	750663.8442	750149.7436	1128533.974	1882999.196	1512958.85	694826.1947	693405.0779	710873.3408	668191.1998	605390.5035
NEG00526					-	-	-	645.134	232.9247393			15041787.35	7959783.072	9944963.857	11177375.4	11457477.65	9496750.321	5641075.242	10907463.47	10621385.32	7225353.528	22149184.64	1178968.225	7239763.702	7826682.486	7165058.823	833839.6076	8954237.766	5539283.176
NEG00527					-	-	-	645.069	314.9277907			382269.2744	775023.113	1802691.111	2248362.647	2249942.146	4349680.839	1235136.847	1681186.546	1428404.757	2685144.921	891387.3145	1920755.432	3900455.245	1151178.853	996334.9121	2117882.584	1296484.805	1354075.964
NEG00528					-	-	-	644.7765	310.1411364			3262532.357	2187425.623	2858389.718	487195.0789	13220998.23	526139.9935	3709118.808	4884240.621	558170.5992	2714700.436	4967353.362	9003351.079	11799998.57	3721619.712	3476408.239	4483795.268	4352680.135	3404831.068
NEG00529					-	-	-	644.6435	242.1032343			1202774.003	1060954.433	1460035.154	3233415.036	749473.0344	807486.4136	1156844.928	1630708.209	1247155.685	1053252.88	1040384.147	1291065.535	1667057.252	411120.8323	2434950.652	828742.5404	2013647.843	3123405.471
NEG00530					-	-	-	644.633	256.9611767			4409700.207	2798482.54	3424003.439	3247580.034	4758766.881	7423162.697	4003403.411	5288679.931	4000089.415	3111632.023	3684341.809	4921024.699	3202396.049	2931800.78	3031636.413	3129131.188	3086502.447	4346400.281
NEG00531					-	-	-	644.378	374.8946975			278757.178	1161770.34	791614.3701	1388123.307	825679.3879	476413.4441	573705.8183	427008.8413	1617037.987	804581.0075	619646.778	1177422.225	542345.0111	605072.7817	81121.28201	686044.0633	567411.2913	814609.5236
NEG00532					-	-	-	644.082	176.0403955			3698250.498	16600035.75	2668742.508	34718662.15	18135054.7	28080669.44	31679499.67	15654256.25	36560206.01	18030438.13	20578867.39	10756338.54	20264646.05	24970373.4	4316153.265	24785021.91	23620569.46	18621654.79
NEG00533					-	-	-	644.05	292.8915611			5642212.042	3981776.549	3725098.464	4024573.024	4204729.313	2461347.958	3213759.423	4604950.399	4962813.261	4337865.569	4644092.071	6058515.322	5650746.937	3623372.711	4264112.889	2691661.532	4099797.623	6389885.794
NEG00534					-	-	-	643.104	238.0304003			284229.5447	262263.1097	324992.6949	599922.2838	214177.1103	401739.9162	174931.8076	148875.1694	261878.2869	315929.0727	269753.8749	201394.6534	351766.7398	69902.63398	300275.7581	245485.9813	258897.5317	173393.1008
NEG00535					-	-	-	642.5485	310.9026404			2519326.776	1924244.756	2132727.242	2108592.028	2502245.024	2336191.084	2241759.734	2370442.919	2178758.309	2138284.025	2266849.016	2712284.586	2347963.151	1939448.041	1934372.55	1962317.178	1933399.667	2468160.319
NEG00536					-	-	-	642.38	179.0352377			5460996.953	4838565.427	5276989.901	6009287.075	3524969.643	4797019.877	3027469.046	3432317.156	3629866.891	4960882.49	4126585.452	3742135.549	4631613.453	7547665.13	4566652.83	3839529.787	4784699.924	4425967.78
NEG00537					-	-	-	642.071	221.0821177			15810259.94	9664232.545	10437634.21	12332179.01	10251833.89	14811054.97	9351927.19	10145228.6	9334161.476	13177865.01	10537894.44	10677566.8	10679050.13	9484097.398	6860006.092	8677316.334	9523551.54	13434078.17
NEG00538					-	-	-	641.978	119.0172727			82690837.88	60066666.65	75192313.17	81573947.64	77333288	79382569.71	70570953.44	49324795.3	55591264.69	70629715.59	73740884.17	81995014.6	76422848.61	119261553.9	54449931.69	114448932.3	62150502.03	76508471.17
NEG00539					-	-	-	641.5545	332.8842315			2325381.795	667990.4787	657295.5777	701514.2009	1042551.651	566898.941	659131.1437	782524.3424	2539841.931	1348929.956	1083720.405	1001637.395	372933.6357	554429.226	970521.1522	534406.5307	704719.8038	2273829.051
NEG00540					-	-	-	641.333	196.9946706			9488843.651	6658011.038	7614178.414	6533818.405	8640927.306	7828251.08	6392268.8	16890648.51	7559357.316	7639812.024	7513191.537	8918509.517	7769563.345	10121107.86	7264272.36	6929137.703	7095681.638	8583313.959
NEG00541					-	-	-	640.734	172.9580966			43903954.84	36012640.96	39208002.83	44169037.5	41249503.98	42425409.28	36621167.9	52649038.53	37501057.54	39893897.04	38568280.67	41024250.83	39937418.25	30094878.26	38478242.47	37338861.95	35784345.59	40385744.9
NEG00542					-	-	-	640.717	370.0779624			188634.001	116327.6962	114161.5036	38445.09322	111831.9342	99972.67267	231305.7007	275855.4307	170491.1451	139087.895	75503.40324	88355.5604	124620.9412	15764.64321	202302.3341	83215.87826	104591.0521	133078.1643
NEG00543					-	-	-	640.636	76.97014642			13532520.18	7570333.231	19768354.26	30433034.86	7947682.468	9443231.872	16607561.11	9086436.45	23608578.83	18427953.4	5069421.202	7407448.386	15060244.55	10703126.1	20855385.16	8311654.72	20323843.78	1164102.216
NEG00544					-	-	-	640.343	208.0139985			123295.2673	395402.2089	366094.9035	451635.5079	450923.4196	471857.203	463500.6455	539068.357	430511.9239	397545.4027	401792.3373	471666.4911	428942.027	417831.0138	334900.8091	426526.3352	232670.4849	353025.6323
NEG00545					-	-	-	640.09	353.0876254			35594456.84	34096173.78	35071412.44	40792589.33	25576795.63	34497283.15	10633782.57	47901132.4	44132601.87	33265545.31	28448887.6	27595846.21	31660370.88	34589699.92	29645291.09	34210986.08	30389721.76	28924167.32
NEG00546					-	-	-	640.028	161.045756			3177143.602	2569633.402	2859687.288	3886482.784	2410880.871	3502385.548	8889041.308	2163661.712	2472405.628	3022226.486	2599425.351	2607921.903	3232297.037	3081046.137	3172327.175	2858366.265	2620903.575	2536825.632
NEG00547					-	-	-	638.698	238.8914259			1204657.811	519528.6165	789457.6576	1278045.749	858894.9947	805874.7233	1323245.908	792386.6346	906902.9201	1265910.462	933829.8504	150642.7576	695475.3491	1648246.908	724555.1561	1051047.848	1421426.223	746342.4709
NEG00548					-	-	-	638.5315	463.0878163			842308.2426	805043.5103	868674.9364	1482772.87	586713.6261	1125827.38	352616.686	354242.0715	531281.9748	784586.8755	669265.4581	614133.3023	633782.2866	1593713.845	1554010.443	665433.0677	697499.8687	549808.048
NEG00549					-	-	-	638.379	477.0672106			814896.3374	814529.9616	1253010.715	2999734.717	1315327.764	1322749.366	551450.3362	538798.9317	827471.3971	1029224.769	1408625.505	1021246.352	993997.0774	1394315.349	712912.0167	619834.0671	726223.8736	673745.2771
NEG00550					-	-	-	638.361	94.98073779			42070042.3	182679227.3	154948063.2	74184689.76	74560979.16	144575069	66777353.94	96468395.94	99324089.13	79830158.71	44812192.04	41102774.65	113239827.5	24657967.54	93660315.04	118313067	72115434.95	195715334.8
NEG00551			Calcium bromide	7.341863597	-	-	-	637.038	200.8947441			822356.183	1241083.914	1150346.829	4078267.246	736851.9779	1081091.092	1337478.376	1045325.316	2117772.391	834152.9807	782823.4434	664571.4524	917835.6012	3968858.94	2125869.407	536222.8558	655455.0998	4042894.598
NEG00552			Sodium iodate	-3.212797379	-	-	-	636.975	198.8990408			60637361.83	25553116.48	3804130.029	47891646.27	47404922.08	20933256.54	11278304.91	13394610.9	17127306.17	28761058.25	17927973.06	16659392.09	11999245.19	49447688.51	33220241.93	2820061.16	28647907.08	11519786.74
NEG00553					-	-	-	636.838	354.0918102			5271867.53	5074346.216	5838331.02	6052858.281	3504879.007	4849550.468	2765419.575	481885.9767	3223866.55	5023696.031	4093646.03	4071839.163	4353403.501	5123789.436	4252721.877	4706767.737	4512001.498	3998619.525
NEG00554					-	-	-	634.026	342.0779043			115206.225	119502.4108	123550.4019	159964.0632	162087.533	167257.0605	87420.99588	99667.2256	69386.42086	89515.37944	93711.87517	148524.6629	73803.35461	29890.48368	44825.00597	65362.74442	66754.96932	91094.74368
NEG00555					-	-	-	633.284	127.0265105			2560312.031	2191518.126	2374072.191	2567181.252	1998589.045	2420540.983	1694962.783	1884920.964	1798590.576	2338005.711	2067362.884	2040069.827	2180501.657	2317937.639	2090552.253	2141129.404	2086409.326	638932.1803
NEG00556					-	-	-	632.5135	398.1040236			313324.9326	191167.5436	294181.1107	238728.4719	378806.2797	275082.1862	298787.9562	326373.9535	263559.1697	260239.9931	322731.2195	380543.6194	296046.8178	217897.2495	265879.9532	218095.6059	240649.0459	344690.8748
NEG00557					-	-	-	631.625	241.1192268			2582456.451	2163564.474	2806094.043	2398885.302	1925716.978	2402763.155	2403185.332	2821179.975	1557679.43	1406468.45	2855265.675	3705309.558	1422941.888	1336750.161	1573910.181	6572857.255	1886264.978	2159372.289
NEG00558					-	-	-	630.34	219.0144748			5146582.483	1101545.945	1652197	4017551.856	5360865.646	3793628.354	3259760.075	1641614.844	1592771.114	1603853.949	649291.6962	1422577.417	1457144.497	1091169.719	1178637.809	1278044.729	1203619.243	1146288.453
NEG00559			Chlorobenzilate	10.10080003	-	-	-	629.401	326.1971612			199272.701	138340.3046	187166.5113	149563.5662	152452.4306	189772.6673	115906.2671	31251.94064	159146.2329	161009.2364	168561.0589	184619.1178	114673.5463	217707.8219	189180.8207	196285.5742	157964.2672	215490.7227
NEG00560					-	-	-	629.1985	262.9891347			976041.1501	535479.6255	824986.302	968067.4929	1006916.501	905573.0756	933311.7854	974515.9644	837733.5163	579402.3684	836902.2832	1002963.495	855540.7974	678355.6891	764660.627	783432.5713	757785.59	896523.8444
NEG00561			5-Fluorodeoxyuridine monophosphate	4.981190221	-	-	-	629.1555	327.1812013			1303130.642	1061475.835	1193879.525	1575430.261	1211484.18	708240.2818	1167229.423	1149501.313	1098455.875	1124582.4	1152467.197	1339241.076	1215531.753	790414.812	1161613.312	683207.0401	1106261.528	1249527.581
NEG00562					-	-	-	629.1375	87.95492435			32996565.12	14121312.36	86003710.87	40323913.95	17616651.56	16592309.61	31164985.49	7540336.956	12444279.7	15949356.45	2029416.107	10757243.39	66693342.17	15595987.41	9908138.279	32840634.89	50758226.83	19592044.31
NEG00563					-	-	-	629.06	214.8729966			3236430.145	369932.8783	1031938.819	4956334.618	451223.6295	686159.1437	666618.4431	716440.3658	481807.2704	1104370.381	657738.5014	1451424.874	878527.2661	894870.7423	2292745.176	471591.4893	2064278.252	1104844.283
NEG00564					-	-	-	628.413	176.9169832			23096798.72	22758536.42	22578126.52	27240512.26	21735496.35	24997060.62	19867270.44	23385368.2	19493909.38	24014034.33	21260152.96	22900308.26	28286255.49	25354999.94	22079237.96	22367024.95	18464564.21	21255668.59
NEG00565					-	-	-	628.171	297.9608931			1044269.872	912660.067	1182893.762	1137918.317	1469481.194	1278319.224	1941215.494	950718.7207	782334.907	856650.8296	1591512.356	1759660.321	990714.273	1014458.974	663377.939	1509390.495	838724.8438	187658.225
NEG00566					-	-	-	628.098	79.95747391			4792197.097	6480591.22	24019251.57	13179834.2	19668760.45	28187309.15	4127471.52	26340904.11	8722224.832	22930711.77	12272955.55	13325516.69	18842224.03	1339294.102	24434374.91	21364505.59	14354854.83	24091570.56
NEG00567			3,5-Dichlorocatechol	-15.11317795	-	-	-	627.769	180.0053713			1174400.598	878169.1997	1043137.748	829075.7925	1052713.328	1070039.053	1266000.688	1234172.76	1031704.897	873879.6612	910422.499	992240.8512	1001540.586	828542.5074	876106.659	790185.7874	851162.0775	866598.8918
NEG00568					-	-	-	627.7075	123.0090059			1166462.696	1039814.596	1149901.57	1976381.522	1030248.031	1225078.068	823457.3146	833629.3559	834738.3071	931954.8024	923760.4656	945602.6678	1000598.261	1037058.874	319753.92	1047899.316	878516.0975	847297.9506
NEG00569					-	-	-	627.518	84.00920211			558222.2554	781296.0589	226162.4566	555950.3525	689196.1919	823248.7867	638856.5014	616672.0324	608036.9804	2473134.895	743260.9733	670733.8473	680274.5174	593463.3593	523747.6756	471266.3368	494426.3523	524442.6976
NEG00570					-	-	-	627.226	217.0353135			2580620.633	2632463.868	2693639.967	3942999.42	1973873.539	2831702.352	1317470.863	1488285.672	1520396.287	2667157.247	2060472.762	2126363.6	2261850.543	3503842.891	2260182.183	2853027.734	2280918.344	2057414.94
NEG00571					-	-	-	627.21	254.1031633			225506.2001	153792.2312	202028.0995	160007.9642	263467.1042	169825.8226	214302.235	253084.0654	189980.2103	156047.5824	198413.8465	251933.0521	204253.035	125148.5442	162794.7585	161207.635	180765.8624	245131.5855
NEG00572					-	-	-	625.517	201.9928854			546086.0876	196917.8104	317282.1319	500794.658	491436.5709	464861.4088	339229.604	477121.6002	271978.1094	925962.6425	319688.4291	999474.0812	447586.0353	1579263.87	1217427.986	1036597.138	292475.3836	490901.1498
NEG00573			O-Phospho-L-serine	-13.86110271	-	-	-	625.4745	186.0772113			8899383.258	7724108.346	8719550.665	4461492.843	7199767.433	2559175.169	2858289.147	9832000.688	8717504.112	2061477.5	2673800.394	237135.2861	5946065.949	6609761.209	2062460.56	6326892.276	2353095.857	200105.9992
NEG00574			Vinyl bromide	0.013505057	-	-	-	625.4435	107.956478			1905440.956	1414634.232	1677367.941	2176969.145	1578971.607	1886223.765	1598143.283	1487063.724	1542737.912	2425427.814	1766133.038	1760161.93	1763511.921	2173478.449	1353957.927	3304511.03	1798858.176	1678282.262
NEG00575			3-Phospho-D-glycerate	-16.78916264	-	-	-	625.373	187.0613529			5563084.716	4174858.454	4887412.898	1880468.253	3826217.058	5101910.521	4682144.853	5265714.257	1791537.108	4483294.59	4702651.228	6441964.152	4014209.515	3924161.345	4421796.391	4265979.644	4291326.446	6557525.628
NEG00576					-	-	-	624.9835	155.9941769			2784743.489	1890688.728	2267126.386	1551702.234	2207389.72	1698488.414	2896882.203	3342116.352	2048587.716	1795029.242	1097429.304	1972683.717	252302.6258	899327.3549	1554958.358	1136761.629	1464130.785	1585513.544
NEG00577					-	-	-	624.926	137.9669992			3490012.889	22982125.91	21209779.98	28970756.31	21063915.41	25038178.29	13346983.09	23501929.74	15463029.31	24468228.13	22130139.2	22547199.36	23748133.14	46744872.11	23353578.97	24235528.61	22537962.44	22366170.99
NEG00578					-	-	-	624.886	96.96022851			16312423.59	8323791.615	21424639.64	9761842.429	7788119.723	8715388.995	6651347.966	4587444.152	7295472.947	7039866.841	20569783.15	776394.4679	7998989.11	6118062.709	7926098.488	22082143.1	7852292.196	7350740.716
NEG00579			Azacozole	-23.17212611	-	-	-	624.853	301.1409217			1101430.872	749295.8229	908480.2515	836219.0494	1108837.789	997259.4994	992109.1278	1116698.862	279413.7461	486772.6165	674748.9635	1188866.693	967425.1368	736281.1386	839279.6852	738757.7355	848623.272	1096424.709
NEG00580					-	-	-	624.4	80.96527484			6178446.04	16152630.65	20174631.59	18652427.42	14097219.85	18128546.23	10687876.68	15239031.95	62017367.78	67050781.13	16395376.31	14867113.4	70632657.18	22083876.69	14307900.6	73802666.5	67758483.52	61374463.65
NEG00581			S-(1,2-Dichlorovinyl)thiol	-5.455511521	-	-	-	624.1795	130.0148728			657934.173	1721586.767	3034637.772	891477.027	653646.2504	795936.2143	1289913.841	789103.5016	280489.6968	605729.9126	1701658.195	2510151.23	3065969.596	2672739.302	2424052.454	1978173.406	2347639.991	719835.4926
NEG00582					-	-	-	624.0185	133.9918237			771790.745	704100.1234	728082.1655	1557492.201	662840.5005	709362.8328	608265.9321	668678.5967	628922.1478	1716540.451	669525.3577	723991.5389	239790.011	474140.9578	1220402.654	383234.3328	1852483.79	668313.8363
NEG00583					-	-	-	623.858	149.0027782			1557834.069	1566839.641	1144265.848	5622603.397	4434362.264	1029153.079	815969.8565	1606772.224	966739.0323	169441.7741	1467754.694	1211976.208	1281861.378	1715811.89	4978078.145	2334009.359	982383.0554	4168256.029
NEG00584					-	-	-	623.844	138.9707164			37178453.54	7095911.597	11533269.28	50596096.58	10081800.61	13460325.49	25706810.51	28990178.17	22747038.9	30808434.98	34285022.08	31427457.03	20706768.62	43580750.02	33765421.59	32062941.6	20178860.17	27542256.19
NEG00585					-	-	-	623.689	76.97014576			20206015.87	8838547.3	7624999.611	9370401.462	13308200.71	8908002.462	13511149.63	5196740.832	5083842.812	45736670.32	7116386.391	45371998.6	17159608.31	8007538.611	42772356.11	45211352.82	31199672.63	8841893.417
NEG00586					-	-	-	623.469	121.9919108			1592026.229	1194208.711	1377529.149	5287993.01	3996383.539	1459771.713	3901264.831	4089636.97	3878447.116	1255772.329	1909355.528	282699.1416	4264573.164	6325842.628	1116314.437	4527210.917	4814244.84	4328991.409
NEG00587					-	-	-	623.423	166.0146634			156894.6269	569165.1356	578658.7291	342863.2875	643594.7419	680163.5948	488551.5871	676096.9346	517653.4499	1028594.217	490307.8088	562384.1921	590213.3515	133788.5426	361749.9281	483463.7627	411407.4811	438474.7301
NEG00588					-	-	-	623.336	210.9998758			359566.3144	214210.1666	291113.8264	228031.9298	287399.2572	330974.6221	289193.8465	337499.5453	275823.7132	231278.0495	258227.1047	281577.8141	276292.9938	175629.2148	225362.6589	210504.4537	218099.484	219999.6334
NEG00589					-	-	-	623.2735	264.0041764			526509.0842	255708.5984	1494908.288	2265228.597	634499.4371	2068661.26	954288.5242	613624.1731	105161.9616	2167419.058	422799.0663	2245348.193	2182067.678	2436032.55	1994037.276	1866793.207	779110.1455	1282110.796
NEG00590					-	-	-	623.1495	176.5420738			3589872.518	2966866.899	23096951.97	25438190.57	2783831.325	4938754.882	2055714.055	4132952.096	3123681.86	4490025.897	2696793.362	19993439.29	13428574.78	9090291.559	19666032.29	3865979.043	16884728.9	11720415.87
NEG00591			Nifurthiazole	11.95352751	-	-	-	623.046	255.2329155			3936915.704	3154653.218	3527339.359	4537529.519	3702735.131	5056044.491	3244592.362	3663546.342	3441835.969	4615921.05	3914358.212	1626562.34	3608467.403	4288896.152	3441009.1	3444322.661	3345351.11	3473510.746
NEG00592					-	-	-	623.0025	136.9745301			45375154.64	8333289.833	8618553.824	2024115.14	24065066.13	23527834.74	34030357.07	35506635.33	34674971.71	11443027.23	34207014.78	38327282.05	15951002.51	46853931.28	19838173.39	39953883.88	39655927.14	34120593.72
NEG00593					-	-	-	622.903	215.0150054			5291767.353	1162265.739	1183589.734	3811183.16	1274448.222	4442137.009	3342204.575	5737766.514	746563.6255	1200046.142	1010691.963	3547643.212	4692737.519	3350678.587	4418945.047	2970419.182	1301275.181	1313109.145
NEG00594					-	-	-	622.769	267.0904402			8841616.165	1472791.789	6721587.913	2800054.521	8889030.676	7010865.481	2411408.281	746783.9179	8125192.694	7394901.779	7180236.041	1850065.268	7967928.791	6095628.824	7113563.484	2646476.564	7461279.905	7306319.381
NEG00595					-	-	-	622.648	94.98073355			50576215.85	365900969.3	400610300	165442415.5	118146449.9	432419394.3	355063921.3	129353666	172690331.9	209571645.2	54501027.42	404029139.4	390776633.1	58433090.65	367432249.1	396459278.3	351672408.2	367735477.4
NEG00596					-	-	-	622.4845	265.0746215			10541559.94	7958170.307	8088171.328	208103.0233	9292782.65	9590525.641	8408902.803	2417416.453	2367387.466	3951064.916	2984344.404	2064753.926	9478869.648	8229998.73	8907389.369	6932457.279	8829311.773	2248071.335
NEG00597					-	-	-	622.2775	310.1411161			8251825.531	3082730.639	8322591.435	4321049.642	8897467.414	3276981.126	4299664.912	9290083.016	6998439.29	3203219.782	6693052.631	12621651.29	4776710.678	3905590.419	5294108.867	2853865.328	3124565.225	8957622.916
NEG00598			2,4-Dichlorophenol	10.36217025	-	-	-	622.2255	164.0103656			5855039.985	1007366.177	5749277.276	4510320.131	5161837.65	1382992.721	985829.3598	6158185.465	4650166.158	1220641.37	1437658.297	3025160.883	5303186.379	4188420.55	4239010.942	4028348.629	1429242.967	4041295.788
NEG00599					-	-	-	622.21	199.1706006			808038.9425	674911.8056	748018.8296	792126.0811	820798.3055	769789.4138	714808.1065	775057.676	409725.3369	468234.5265	723136.3633	814359.0985	785316.7075	881298.8894	737126.2082	791375.6653	695097.671	737887.4305
NEG00600					-	-	-	622.172	176.0403886			15604028.56	129896952.9	80225106.51	89997648.79	62195732	15581480.17	40908601.14	14857365.73	33915464.18	49720571.66	101542238.1	125806287.7	22754065.18	22636878.49	55809039.84	17882635.16	116954906.2	109705052.5
NEG00601					-	-	-	621.829	239.1035845			5005530.653	3236204.815	4157765.743	3531482.845	4096792.057	3501251.295	1333817.818	1340690.986	4288976.084	3455117.12	4026657.462	5064743.599	1289269.322	3196887.589	3149340.902	3032076.461	3265571.597	3212459.853
NEG00602			Endothion	22.61202917	-	-	-	621.6225	281.2483133			1198346.707	987351.621	4511357.719	1487286.1	1033175.565	1293928.876	3740911.84	3480419.234	1279183.307	3985782.969	4514604.759	847366.6555	2591462.186	1401974.34	2482168.939	4278688.015	4079492.322	1476245.571
NEG00603					-	-	-	621.561	216.0185952			36631621.64	26531710.99	29025889.81	30940587.22	33693517.52	29611981.38	31529853.54	36934776.26	34864027.28	28445910.29	29694712.29	29347912.95	26788613.87	31604459.08	31883828.28	28231147.5	27660324.87	34201557.58
NEG00604					-	-	-	621.3425	87.00889585			12614025.28	8398790.729	9956222.392	12075695.14	5948175.142	11366636.72	9787535.752	10924458.65	9298520.124	10341444.81	10973756.11	10769449.72	9724681.572	10100404.19	9966094.248	10735405.03	9613263.599	9853437.563
NEG00605			Dichloran	17.28915014	-	-	-	621.297	208.0250557			644244.0425	340200.9835	397052.9071	137696.6357	76439.35596	387017.1217	346548.8472	375841.563	344467.2648	439784.0863	307597.8558	324049.0312	114282.5293	328429.7469	303320.0449	152247.1505	282288.0165	307880.6966
NEG00606					-	-	-	621.2115	221.0818533			37490546.49	33831480.1	37052970.31	43816800.68	36049151.89	36038215.79	33502901.88	33297921.78	32856916.18	38183542.58	38582188.89	38261873.08	31754178.04	24959081.51	36775677.44	36967001.66	33364388.01	34710871.09
NEG00607					-	-	-	621.2	200.0928872			1587703.289	214053.1987	1314181.97	1124400.229	1592621.354	1316913.525	1418200.611	544352.6092	1404504.515	1177315.401	1347368.15	855632.3115	1356085.922	1022635.369	1171640.7	1108344.017	1206662.033	1440873.236
NEG00608					-	-	-	621.158	109.0044546			9108664.429	9332544.812	9285551.289	18107667.18	6432136.522	3469409.02	4140508.119	6149408.149	20781126.88	10752686.09	34382620.8	7469323.18	17832749.43	1236422.255	28203316.37	28528317.1	25193604.72	7504929.717
NEG00609					-	-	-	621.0875	222.0852805			4518225.495	1591259.917	2167464.434	1890895.395	1440041.611	4317508.475	2118015.117	3688142.693	2720623.598	3822189.539	4256788.529	4459005.915	2949446.604	5463503.135	4216392.271	3299400.252	4307208.135	3623380.06
NEG00610					-	-	-	621.045	216.5205289			6461951.023	952420.8833	3983731.339	3733844.516	4990088.044	4545108.002	5662958.128	5806979.001	5780977.992	4271490.869	2895516.582	4561367.803	1340551.743	3925419.556	4829475.806	4121087.984	4301928.881	6419703.031
NEG00611					-	-	-	620.929	127.040317			3889261.657	3474863.085	4269553.636	3622472.619	2968806.426	1496293.702	2631012.181	3060107.1	2681280.468	3478518.327	3191583.851	3070175.02	1689666.98	3398319.373	3257079.545	3356212.68	3169671.453	3068811.189
NEG00612					-	-	-	620.894	201.0201525			1321189.613	1937033.626	898662.9298	1465803.952	1449197.908	2791075.359	1733125.894	2022198.877	1928429.933	1183333.347	641101.0783	2206639.165	2195769.926	2212304.944	2153454.244	1851022.85	2909096.429	2829995.465
NEG00613					-	-	-	620.862	242.1032727			1535916.284	94056.2594	1566555.66	833133.4619	2340304.477	1574348.179	2114386.505	2198098.521	2506644.853	1097282.029	1793865.24	1512688.763	2122272.858	1400399.923	1662696.166	732545.0821	1253370.947	229333.908
NEG00614					-	-	-	620.731	183.0048591			5334463.494	2575652.041	4672481.787	868049.5478	4538757.754	5395712.719	4926091.8	5692600.572	6043743.636	1133419.046	1905162.997	4831169.102	4515895.9	950062.7009	3952760.233	1812838.865	3494062.102	2302442.876
NEG00615					-	-	-	620.717	124.0075603			5155904.969	301908.1355	4340509.573	8040104.478	5707721.851	7864050.688	2006285.699	6054168.304	6784413.318	3604350.036	6241435.866	5681820.437	5884601.865	7100099.413	5929253.826	6845703.106	3151371.1	5756895.822
NEG00616					-	-	-	620.717	110.9760209			132484080.7	115961228.3	137956927.2	145145368.4	112323037.6	135323125.9	107928302.4	118544070.9	101546605.7	134180029.1	103225010.9	112782753.3	108304336.7	135923206	138758814.9	134794953.9	130186423	114161045.6
NEG00617					-	-	-	620.4565	332.8842413			1781628.503	1612001.649	857292.732	2264680.924	1535312.153	657149.5112	400541.1223	642561.6796	1491033.846	2239399.959	1676210.249	1548608.871	555362.9264	1612556.696	1125049.599	353832.8267	1211486.593	2147086.925
NEG00618					-	-	-	620.3855	94.00484623			655106.6735	586529.1193	618653.9312	665825.7386	503150.8292	644411.253	562994.5727	85386.51668	769479.7507	624881.9472	582828.0898	597308.1056	611950.0411	624627.9189	557433.0671	550892.7207	714129.7756	567579.1303
NEG00619			Glycerone phosphate	8.021183768	-	-	-	620.223	171.0664407			433792.6324	3076548.382	4508817.138	1523286.047	5782971.083	4896448.833	4738523.712	6275921.773	4686395.217	3546994.615	4989196.653	6031813.772	5050298.239	1499070.213	4063524.704	2730911.445	4080869.213	5295804.253
NEG00620			5-Acetylamino-6-formylamino-3-methyluracil	21.90891491	-	-	-	620.123	227.2016322			529563.4166	557692.6471	549181.4902	413376.9302	358356.5383	588904.8913	365908.0332	388312.3233	478039.8739	663226.1188	505891.8305	321360.4859	572263.266	702498.5147	540123.6136	614834.9303	596075.8435	357166.1934
NEG00621					-	-	-	619.922	293.1755667			2174583.762	1763816.705	1963889.208	1246880.165	1893862.167	1985578.157	1739844.467	1851176.964	1809143.388	1902268.138	2429860.428	2065059.291	1976736.098	2098937.546	1819354.544	1979791.179	1801537.36	1867344.941
NEG00622					-	-	-	619.9025	255.0873129			1684564.18	1156790.807	1332099.336	1150360.17	1705061.062	1367814.619	1523920.087	1726168.57	1409521.983	1295761.051	1606931.985	1754606.366	1440547.157	964463.2639	1249833.756	1054150.673	1176085.519	1581220.651
NEG00623					-	-	-	619.782	153.0195473			9348942.895	8854096.374	9477183.711	15865073.91	7408147.754	9963604.106	3915017.95	4904065.977	6856786.995	9568799.59	7838099.31	7244776.259	8418355.995	10594300.14	9491171.92	9223146.365	8387083.766	7359927.494
NEG00624					-	-	-	619.757	112.0042304			7103725.501	4972295.369	6003049.305	4693318.903	7831795.918	6760626.161	6310352.486	6675515.311	5290662.739	4872511.725	5006651.878	5034142.653	5951630.929	4729319.37	5297708.851	4312152.211	4505030.115	4687506.724
NEG00625			2-Aminoadenosine	2.727150318	-	-	-	619.732	283.2640464			1283526.554	918728.0153	1336677.087	1659218.398	621687.0452	780522.601	1140042.83	584881.3284	541808.3719	584820.2123	1110524.312	1337742.685	1132714.666	509168.5571	1042580.871	938763.7225	517742.1652	1588388.059
NEG00626					-	-	-	619.548	144.0668343			3693658.92	2674028.545	3901547.047	1752299.146	2943728.784	3420001.26	3407960.99	3288588.639	3088731.289	3138991.934	3140057.22	3807536.002	3324997.472	2514102.791	2781276.906	2760293.808	2730278.191	3419758.943
NEG00627			Calcium bromide	7.180207974	-	-	-	619.4575	200.8947118			419622.3192	387196.5233	130889.6661	698974.9683	678482.9113	346861.5419	219527.6094	412997.2623	125795.6275	1070699.279	584903.5368	343225.0003	618470.9975	312017.4417	1210625.097	772210.1144	830632.4164	554170.7161
NEG00628					-	-	-	619.37	109.9421552			2557148.332	1589865.693	873921.0141	1533418.519	2640722.723	2059812.967	3247496.737	2638429.235	2894565.199	1677984.482	2167008.881	4229268.192	2531446.766	1583775.438	1647550.487	1595969.516	1100404.07	3642019.217
NEG00629					-	-	-	619.347	295.0857835			3875747.625	457917.0418	1432730.262	1528108.93	2114238.677	1471567.453	3259378.483	725343.0736	2124760.142	1446785.701	1977402.035	1771713.551	1458154.75	1226089.939	3284087.825	1289821.801	1326539.895	2362600.017
NEG00630					-	-	-	619.2765	179.035235			7771556.815	7193124.666	7458225.1	9015272.808	4800399.042	7037034.051	4169965.873	4758249.86	4912260.576	7380463.683	5893425.929	5556826.774	6628485.252	6933257.044	6214766.588	10304716.99	7108576.875	6398518.634
NEG00631					-	-	-	619.1875	82.954233			4046231.116	3940110.031	4166811.462	6759832.946	4695620.472	4303820.639	3230119.903	3380233.621	3355234.539	5551491.572	5024904.974	4605139.9	3997881.105	4691613.869	3837054.554	4961756.832	4339399.946	4009003.186
NEG00632			Sodium iodate	-3.241156138	-	-	-	619.119	198.8990352			5078106.12	3392036.811	4923437.603	9673480.896	6298418.407	2956402.135	5166314.85	3980611.235	10052378.03	8980086.36	9395263.336	4476290.602	6175265.962	7229776.467	3984476.775	4739654.57	14848905.97	6425503.47
NEG00633					-	-	-	618.6125	238.8914203			543686.616	771650.7386	829929.5511	684309.7473	581558.3136	540456.0424	374532.7959	286766.4464	713934.9891	1147834.158	695240.1679	673546.5468	667853.3992	749719.1851	866426.1963	107759.8695	871425.8889	719475.7122
NEG00634			2-phosphonato-D-glycerate(3-)	-13.53929903	-	-	-	618.466	184.0377985			364256.5997	248032.2712	311451.7364	336278.741	308395.5768	381355.9358	231267.7006	271625.0015	242051.3489	287015.2172	204588.4036	185840.0013	60474.85708	197704.1311	226958.057	200043.0299	165565.0817	129455.0404
NEG00635					-	-	-	618.329	189.0404783			2022304.443	2092408.625	2151474.025	2897573.955	1638941.546	2225928.377	1530374.492	1617514.154	1593225.101	2084325.49	1860211.728	1712706.149	2091702.437	6543946.928	1977658.653	5023570.999	1947425.192	1691142.634
NEG00636					-	-	-	617.7555	155.0020595			55754683.71	45011981.43	39356197.35	53876223.21	44145378.28	47465193.65	46213393.54	43261709.97	37132200.84	58826715.06	36248152.1	38620762.09	59214923.67	40911903.31	42996727.19	59163814.87	48794220.54	39478064.4
NEG00637					-	-	-	617.737	119.017186			113600270.4	103244410.5	136016178.1	81807474.07	103811007.7	288086030.3	98040379.51	106606306.1	101347554.5	251924941.1	105287052.6	86164219.49	127998229	73707571.77	95598852.56	108117464.7	245019554.6	80031588.83
NEG00638			Sceptrin	22.59682326	-	-	-	617.508	621.3210934			70178.97976	17292.56413	26269.54832	0	253205.0165	38353.84208	83164.1399	274542.9128	76913.88785	10622.48899	57589.00825	201223.9405	48505.78994	0	15066.80471	7089.709991	25126.3945	106759.6182
NEG00639					-	-	-	617.211	120.016779			3835304.935	2580746.558	3573837.184	2846587.022	4087490.527	3443442.243	4052433.959	3258604.289	3092729.424	2455474.524	3373230.933	3724480.292	3233513.687	2784613.58	2595276.048	2889095.563	2663443.942	3301542.419
NEG00640					-	-	-	617.054	238.0302247			311921.5665	302325.8153	350166.5516	707673.2454	288733.0686	414896.7544	243397.65	210328.906	312865.5961	394619.4724	287443.9101	272409.8779	414090.1715	709614.5158	376277.34	278141.0538	300356.7225	178312.2225
NEG00641					-	-	-	616.971	178.0261932			206149.9284	245092.9847	278981.675	204926.9316	209386.5476	242335.264	179633.823	184348.8278	109689.6997	224324.5654	248108.4715	247346.2673	231014.0672	152900.8831	126311.2748	170239.5783	159960.8962	98223.21504
NEG00642					-	-	-	616.928	280.9977935			940432.1078	553981.2898	850703.3162	679798.1238	1169208.305	692045.4103	871975.7373	968139.6857	783884.3594	537921.9085	688505.6125	1044706.663	867385.4156	387972.9442	591151.0766	558243.9543	569496.6044	726376.5101
NEG00643					-	-	-	616.8435	161.0457617			3767405.741	3173448.715	3503222.444	4393594.312	2703409.231	3798369.707	1655437.645	6044835.065	2781592.615	3771842.207	2985509.72	3010203.322	3620153.586	3945305.114	3472104.71	3350400.206	3222859.896	2951855.69
NEG00644			Triphosphate	-16.03975441	-	-	-	616.8395	258.9581391			695740.9375	357152.4062	463058.344	349849.3932	1045606.597	497702.2734	635732.0595	724956.1596	619184.7049	452670.0427	579669.6134	717162.3946	562798.9366	378316.3349	384066.6892	413123.9289	82542.28344	487597.9639
NEG00645			Deoxyribose triphosphate	-19.71343914	-	-	-	616.7505	375.0701024			1549974.979	2495763.534	1291844.167	2708227.259	1373741.251	1890072.245	1087343.517	1305576.056	1256374.801	2137199.327	1674171.472	1576243.334	1887668.192	1375421.804	1713122.688	2222291.934	4878847.182	1755802.922
NEG00646					-	-	-	616.729	334.938584			1686488.894	880361.2852	1885109.348	1616469.487	1252649.481	2036353.63	1847696.614	2192783.344	1588886.704	604136.1543	1262334.21	2028810.125	1429174.072	1089354.796	1350581.392	1013507.114	1338382.862	2205581.238
NEG00647					-	-	-	616.664	168.066646			2035796.412	1267296.238	1842931.262	1396019.739	4931756.874	1706057.959	2388801.009	2037999.867	1432376.771	1435898.736	1708466.123	2190621.056	1798410.562	1199038.966	1517083.457	1338628.145	1576916.471	2320544.847
NEG00648					-	-	-	616.658	335.9381591			179233.102	52880.37071	105383.1648	38791.4578	187222.5835	78531.22541	133638.7012	187761.5715	93553.48179	66310.99655	128249.8003	143755.6899	100448.1411	28886.86867	67411.96937	58270.67063	90091.01308	148000.6951
NEG00649					-	-	-	616.359	257.9605142			1347798.175	811677.3274	1429740.313	963574.4775	1052955.746	1184388.961	1051509.316	1723242.393	882942.0035	1356012.091	1614674.713	1256888.791	1561158.175	1119229.229	944685.0688	979540.9532	1695960.82	1418980.089
NEG00650					-	-	-	616.354	256.9611616			8873859.232	9294919.942	10809979.36	6910339.733	12323103.5	5197608.665	7683748.118	12762372.2	9390804.656	6632637.17	6528142.932	10843704.04	10872486.8	4961326.773	9505499.568	8884000.987	9124747.539	13426107.34
NEG00651					-	-	-	616.271	234.9215123			2991546.43	2413639.55	1850569.258	1752042.105	1764525.214	2093138.829	1617812.749	2409910.622	1954113.611	1867945.483	2408875.35	3041240.187	2334130.675	1444462.411	1632305.265	1688947.797	3393062.668	1734658.654
NEG00652					-	-	-	616.112	293.891091			1187410.13	1555081.797	1725154.322	1313900.838	1355267.314	1415677.707	1502972.972	1072843.171	1660193.328	1209671.884	2172027.22	2067906.171	1107511.374	1723912.555	880466.909	1424097.91	1281950.02	1385405.624
NEG00653			3,5-Dibromo-4-hydroxyphenylpyruvate	21.10678295	-	-	-	616.081	338.9639096			956007.4142	1136169.753	741939.9049	962264.6107	1086882.818	1108199.124	689407.1308	1545716.955	1375817.058	825009.0518	1254810.481	689447.7405	1190465.527	831663.1445	965456.1395	964324.868	1538827.795	1039045.411
NEG00654					-	-	-	616.05	112.9551699			4785824.296	4021265.215	7219747.009	10210502.98	5207665.441	8218052.76	2438540.458	6399553.399	2697679.091	7284147.412	5129903.168	4403288.626	4562122.522	9201040.745	4520625.943	7110345.916	6011947.219	4075147.287
NEG00655					-	-	-	616.027	374.8946835			1208450.802	1502649.213	956077.9474	1404076.081	784059.5297	2310091.309	1208749.582	1203192.546	1738415.258	1420437.517	2071778.621	1405272.043	1919559.887	961597.7432	1510209.095	1885610.603	2139129.007	2119110.137
NEG00656					-	-	-	616.023	232.9247368			25511652.82	19705058.71	13834412.39	18757477.6	26444759.72	14417222.62	18259503.92	28491662.08	20904935.38	17377633.08	15231760.98	27505750.24	25189408.51	14064964.62	17898949.44	20534172.59	22606070.7	16118560.87
NEG00657					-	-	-	615.989	311.901976			1468395.575	1118953.208	1194770.269	1401744.979	728551.0923	1481074.733	850323.2021	1459454.142	1113189.381	572537.3681	1613097.071	1121207.123	1678248.602	1087333.979	940706.7895	1602247.059	1460468.393	1114645.779
NEG00658			Calcium iodide	-19.17295423	-	-	-	615.821	294.8885419			821172.444	544874.706	601510.3619	284205.423	942640.8455	1113205.836	681573.0501	732061.1406	970673.055	669929.347	663505.4087	952671.0498	948577.8603	237379.044	619102.8714	622545.239	616613.0264	728482.5168
NEG00659					-	-	-	615.7825	292.8915681			6756553.464	5587569.807	8518694.584	6473060.761	9217056.9	5371719.747	6288649.257	10333686.01	8821521.741	6086372.996	12094510.92	7919102.236	5464073.324	6836229.952	5664945.837	7618764.225	7385019.057	7677490.324
NEG00660			Tripamide	-11.44994438	-	-	-	615.7325	370.8690417			369469.3344	254543.5148	302274.6392	229739.6958	515621.7118	319243.8269	337820.8588	359588.5341	256001.8732	298221.7491	394580.6124	555655.7488	292076.8532	53110.04785	283907.2546	298012.7069	185366.3714	309368.9557
NEG00661					-	-	-	615.6945	312.8989102			593632.9311	677915.3643	1134053.661	531027.8422	855939.2288	837831.4288	1055990.589	1034953.121	567448.8979	747424.5451	959089.3378	545801.0145	782104.3193	475776.681	464864.4967	964868.7562	412507.5945	1455474.372
NEG00662					-	-	-	615.68	336.9094153			645699.4646	164016.3883	1277341.573	612798.9775	516332.5896	571093.4276	497278.5938	493344.6303	111562.2404	601481.9918	506210.1529	479814.9329	577562.841	452720.4462	545533.5805	529113.3665	1876515.914	560064.1957
NEG00663					-	-	-	615.65	233.924154			4331697.382	1372816.218	1830632.704	2493010.124	2758169.071	4039923.497	2331194.955	2626819.197	3182619.247	1454456.058	3594160.939	2459759.888	3773058.582	1930203.061	3324462.259	2603640.867	2746515.988	2952527.692
NEG00664					-	-	-	615.572	461.0726775			442076.6054	413264.1418	452243.2227	783703.7154	375658.6227	533899.1342	287892.0242	343918.4055	309793.6478	438863.173	274590.3984	368917.1437	273304.8098	308897.7345	228289.3331	152136.0736	126354.9563	210299.8449
NEG00665					-	-	-	615.501	375.8945478			172346.1597	37083.70014	129973.1701	137472.1264	155948.9102	145131.8726	159600.3121	251203.967	149669.1005	147928.6516	166429.2766	172567.4072	168412.2352	126371.1454	144151.3104	127452.9116	162473.2135	189696.5158
NEG00666					-	-	-	615.4495	314.9277752			3895888.072	1595043.443	2162553.9	2947456.623	2703881.482	2956565.055	1592025.559	3196154.542	3705871.868	2765649.635	2397679.677	2574054.173	4162492.3	1839780.744	1416352.153	3344461.886	3875007.735	2999415.969
NEG00667					-	-	-	615.427	310.9023849			4836819.236	3452286.057	7145746.491	5544603.684	5779510.644	4166014.979	6984861.022	7217777.875	5829618.361	5010300.819	8222249.298	3965968.887	8841265.487	4339809.593	4711207.128	5879608.845	4620158.106	5862350.652
NEG00668			3,5-Dichlorocatechol	-15.20169657	-	-	-	615.185	180.0053555			757772.6956	539518.4558	627724.7532	433102.7285	604370.0637	611449.5646	904354.5198	722137.9649	621635.1741	524790.7218	528742.7336	550791.1706	560613.8501	424142.2617	523279.7983	436824.9603	497876.5116	483791.3006
NEG00669					-	-	-	615.119	416.9416082			126403.1929	102364.003	144549.4854	84919.81775	209945.1032	142789.2182	170009.0139	70598.66249	163056.124	80046.27295	60567.40384	181079.8099	157240.5998	83755.71945	54076.50438	128010.3158	124214.1824	170804.8815
NEG00670					-	-	-	615.032	434.8608186			305509.9191	382177.0647	362100.9296	369600.8882	552089.3207	400524.0087	394647.8837	362472.2734	562725.0295	342742.626	432571.9559	685718.9732	489880.05	371759.2201	533111.6988	315047.3557	644963.534	581494.4503
NEG00671					-	-	-	615.0135	516.1226015			113879.0676	132270.4974	177314.377	320413.7033	46951.62161	192067.7686	16529.76038	34228.74046	40205.93294	194299.9243	119920.1191	59291.80159	97749.79073	266137.0848	68582.54209	182861.9353	181353.619	79879.40759
NEG00672					-	-	-	614.998	368.0992042			833862.7944	636436.6891	605016.9494	406595.0513	561767.4539	540453.8041	693986.6368	901774.304	1104122.587	548332.6964	560789.6746	587610.3091	764752.8781	481100.3733	687692.2741	573367.3324	550308.131	724830.8958
NEG00673					-	-	-	614.998	433.0451103			4075240.15	4471205.065	2073181.839	2671413.314	2782747.522	3318178.708	8470646.304	3714560.682	3902319.974	3062951.361	3570777.42	3424264.991	7981650.046	5510090.864	3771462.5	4449739.033	2262234.13	3700083.285
NEG00674					-	-	-	614.996	315.9276961			364851.0988	295054.4941	311245.557	226628.9742	320834.2375	271925.1662	202434.547	310815.519	382217.2361	320503.6292	297684.8203	323311.3242	334399.4506	267589.4312	266479.5287	331807.0857	314001.9121	302095.4611
NEG00675					-	-	-	614.938	514.1353095			516084.2953	465983.6507	468246.6808	498667.7084	198484.5603	490178.1349	374922.1506	394088.9225	361060.8347	562714.4975	461473.092	352831.5033	653469.3902	720027.403	629962.3529	497703.2183	499888.0529	462523.1893
NEG00676					-	-	-	614.8605	398.9312439			232916.9529	155895.5552	98632.3291	226597.5181	245112.0995	117098.3201	208608.8917	223109.2885	202349.2911	169682.6636	218247.6133	216379.1329	197122.5169	136044.5158	165585.8859	137090.0612	49403.92519	153303.8592
NEG00677					-	-	-	614.72	585.342788			3586357.697	1266604.448	1490516.891	558175.0625	4901490.547	2391960.217	2399644.94	2333651.968	2455366.293	1786598.535	2075285.383	4318353.111	2619414.253	419306.8525	878358.7064	1357950.97	1590793.176	3667201.469
NEG00678					-	-	-	614.593	587.3490385			119643.7052	16396.6558	55086.32597	0	389518.3395	42533.09972	202414.9221	96939.29897	79894.10431	19827.68226	111214.4083	170755.8102	74300.13126	4715.82342	24038.60573	7787.972204	31153.75226	111913.1312
NEG00679					-	-	-	614.566	583.327757			230248.626	39970.17174	88104.97168	4146.543309	359763.18	89682.87451	270608.145	338948.6253	186090.5828	22467.67227	175654.4737	203543.1624	107558.6825	1870.996673	26377.44086	16720.70483	56563.03749	256446.8496
NEG00680					-	-	-	614.518	431.1494713			120958.8406	101366.2913	109890.6968	33667.89678	263025.2627	182214.2882	197114.4665	213224.2794	232154.5638	116185.4711	56926.04001	212355.3774	136220.3258	63658.67676	106633.7787	90913.16362	103577.2222	64890.22987
NEG00681					-	-	-	614.417	586.3478696			1495245.72	365056.691	286542.762	153137.0522	1558655.754	527392.7798	1463315.878	1395269.059	797480.2738	276570.6728	1112862.494	2390786.129	346080.4826	133159.5268	662763.1049	182888.9412	770631.0469	1255955.486
NEG00682					-	-	-	614.3995	268.1306148			615300.738	456569.3077	662213.8787	806275.7358	695873.8553	372217.062	571899.9906	1267090.511	882341.5042	631512.3834	626949.2856	697023.2131	626517.7283	834482.5611	563192.632	555832.2697	754720.2494	1532889.086
NEG00683					-	-	-	614.387	477.0671977			1833254.869	2454155.452	1704807.435	4050780.773	1487887.874	3198317.916	859242.8831	1123087.992	1279265.683	2988808.577	1693558.671	1667574.141	1942181.533	4264960.217	2672295.945	2258398.135	1879484.288	1522207.945
NEG00684					-	-	-	614.316	156.9444558			347277.4088	361916.9979	391797.3378	319680.4907	516078.5136	316531.7568	508857.0199	271188.4247	446322.5342	303217.4901	394049.2308	484585.8814	348107.7556	337236.4258	328126.2084	341876.318	333158.9578	518243.1074
NEG00685					-	-	-	614.31	376.0732073			123262.9744	149963.5775	146637.4444	170426.9952	37411.4758	122578.8997	34944.21612	28522.6183	54224.83505	113940.6101	79008.03394	65654.20641	51493.35482	108615.0579	98946.34993	162129.3816	132787.6913	116546.1122
NEG00686					-	-	-	614.22	478.071256			362785.7697	399529.1577	299997.43	619467.6096	336258.8132	464371.4593	254567.4221	223397.2569	462081.7474	449798.6012	345585.4326	291397.2115	592223.9742	781360.724	414697.8842	298898.8417	335908.4144	145841.9207
NEG00687					-	-	-	614.218	194.9400509			1725368.15	1000969.667	2213023.11	1750137.212	1697071.87	2090650.012	1181558.419	909081.6686	1285673.596	1689075.9	1881601.359	1415125.258	1710347.386	2222509.917	1544746.446	1967433.579	1873549.998	1509464.547
NEG00688					-	-	-	614.18	244.9611174			292641.4527	287835.2072	391439.0535	210395.659	240997.087	310603.892	291349.2623	305562.9072	335791.647	312824.1049	423072.6088	353506.0652	320750.7237	295102.7655	538599.2967	300444.4522	220585.6463	306546.0158
NEG00689					-	-	-	614.172	196.9946369			13554321.01	9395250.771	10438912.33	13027628.78	14928120.94	15343646.15	10507584.54	13632660.09	12922613.72	13539860.58	13017884.54	14685163.83	12927657.05	10126191.7	11817658.25	15321944.89	14272372.73	15140540.48
NEG00690					-	-	-	614.0045	191.0562178			19506503.25	16474346.23	17017223.41	26746931.33	15246868.95	22176935.01	14170041.43	16544936.39	15750862.27	24555210.28	16887567.06	15607064.85	19667072.28	20477601.63	24239041.12	24495205.65	12590887.96	17642724.24
NEG00691					-	-	-	613.989	197.9941082			1129405.238	901020.5466	1008998.316	980900.9359	1063555.802	1222694.741	951937.858	754946.3786	874614.3155	955557.8148	415971.357	1034075.272	706404.7155	597162.1617	796334.0963	787867.6514	501282.2714	1043148.697
NEG00692					-	-	-	613.9245	353.087608			48942231.67	42922110.57	44440478.67	62341525.38	37925479.24	50126746.53	26095358.08	29419331.3	29003471.84	55716909.47	40568644.37	39577959.71	38425796.66	47320675.77	56941312.46	39092142.07	47910515.52	42706697.28
NEG00693					-	-	-	613.9205	434.0482603			552795.2108	319618.6289	428597.734	461945.1923	420592.7376	418584.9947	402151.6843	447610.1296	431759.178	437700.7473	415002.1715	400008.5285	442679.656	416760.0531	411350.7615	429012.4799	366897.7192	419159.8886
NEG00694					-	-	-	613.897	174.954955			3558279.322	3323272.209	2693578.6	4977319.933	3464662.883	3055234.034	3579460.019	3023764.179	3040471.371	4204775.299	3464633.287	3881984.101	4013205.4	3223787.314	3032203.398	2925674.584	2748483.554	3817292.234
NEG00695					-	-	-	613.735	166.9840209			1170159.175	695706.3487	696974.5913	809760.8843	568962.4624	1025612.146	382395.8711	907040.5993	594249.6788	1021294.88	760870.822	894735.1155	972408.0449	905765.5363	892768.2715	975373.2461	939527.7005	1072307.872
NEG00696					-	-	-	613.665	172.9580752			65919217.27	43514240.52	50993113.87	69630895.2	60353495.84	81716080.13	50193122.6	47961228	50021268.99	59730505.66	53468339.83	63341601.42	50256735.84	50683373.4	53129431.74	45043667.72	43282841.72	59920519.45
NEG00697					-	-	-	613.664	173.9575816			5003111.894	3826766.97	4736532.843	6588011.38	5455631.141	5027162.613	4861457.668	4560846.395	4620248.202	4110888.315	5090620.96	4784965.488	6288997.483	5375317.558	4375742.212	4050045.382	4209720.019	5206525.563
NEG00698					-	-	-	613.5635	354.0917933			8107864.262	7839985.05	6942514.772	9549040.636	5479751.837	7240890.873	4293779.502	5039899.137	4887050.459	7900549.341	6264997.301	5923467.667	6937205.321	8160583.727	6366876.404	7640307.998	7183894.981	6016617.892
NEG00699					-	-	-	613.523	463.087755			1379444.041	1387808.13	1466557.894	2294772.198	944522.8497	1621468.547	557154.3378	590265.0316	883029.6866	1371253.96	1084395.137	661167.1955	1798239.947	2499658.362	2588082.593	1107420.734	1136817.012	854615.5262
NEG00700					-	-	-	613.5135	159.009724			1901423.86	2282088.136	1617670.414	2281649.263	1586001.012	1583115.974	1460755.438	1494307.238	1366707.402	1204786.055	1577279.934	1552476.924	1607406.982	2235308.37	1452742.244	1522184.473	1506732.592	1525695.362
NEG00701					-	-	-	613.297	254.9610135			1982430.731	1714383.176	1890323.907	1503547.148	1666578.718	2112720.827	1724752.618	1328998.265	1866962.565	2117308.774	2208374.825	1415919.109	1530186.217	1814067.741	1725768.566	1689686.297	1871356.573	2336039.766
NEG00702					-	-	-	613.2885	155.9470658			281478.7776	440458.002	331273.1364	847572.1399	240077.762	261957.3895	425762.5509	40426.88261	484682.7511	588823.9499	652742.7128	694491.906	409196.9972	640110.179	653969.2816	974583.9841	615745.0501	829037.9521
NEG00703					-	-	-	613.201	435.0909114			107575.0933	112387.5298	127168.5008	102444.154	79740.2075	122116.1758	57902.37596	59173.23758	43129.64511	121205.1389	84540.70633	56574.22194	64487.29695	91131.80601	77862.57621	81812.84685	122536.6844	56843.26611
NEG00704					-	-	-	613.09	276.9423057			359134.5109	330318.7977	342955.9855	304623.1886	434051.883	354074.887	280823.1671	326701.9245	308321.5697	351082.6089	337705.7104	261537.9677	327703.1264	326160.3746	314932.6294	305586.2816	340886.9326	262009.5181
NEG00705					-	-	-	612.941	278.9973684			235147.4399	280829.2955	344537.6357	333552.266	289922.7899	332512.2937	196233.9564	304330.7855	188779.6227	261656.8061	205475.1311	267706.3813	206650.6557	160160.2664	282989.5245	263431.9777	259489.6439	234742.0895
NEG00706					-	-	-	612.8935	184.9381446			785997.9861	524560.6984	703773.3971	525155.6076	981166.1563	623821.6082	612950.1385	721192.7519	624630.2579	569348.5401	629641.6953	783071.8661	627307.5907	511273.5109	516920.3635	466165.5019	558949.224	692873.2481
NEG00707					-	-	-	612.862	134.973571			3098010.319	2723571.515	3069355.925	4583311.628	3102061.574	2542645.832	2455471.644	2553384.09	1968903.984	4395191.703	3938811.183	3486306.333	2668979.064	5554109.648	4914100.989	2452530.266	2658545.618	3150941.51
NEG00708					-	-	-	612.482	125.9505536			836609.5649	779228.6493	797439.4227	947749.2571	711695.4264	868293.7474	126067.9059	767843.3852	663983.1953	843326.9733	679478.9015	785156.3284	775481.5577	216468.0172	802399.9973	886894.3782	878358.1209	761180.6973
NEG00709					-	-	-	612.3845	176.9839194			3162117.327	1249695.7	1642329.657	1790129.849	2179111.098	2542332.039	1868253.933	1626877.303	2413404.831	1787683.444	1910217.237	1976396.904	2258483.7	1465734.932	1745341.683	1874293.839	1733221.415	2336192.058
NEG00710					-	-	-	612.1855	648.340697			378683.6395	101178.7508	238207.6817	40205.7316	493681.5765	145856.9074	317060.148	945107.7303	286909.204	123131.6453	184378.7083	519198.1168	414029.14	12885.64664	136667.8445	78694.47292	156113.7817	355896.035
NEG00711					-	-	-	612.013	231.9434594			766886.2469	716267.7314	644381.9914	879495.0394	625242.9915	681265.2409	612125.4386	561934.3595	575039.769	736631.5141	650990.2908	600824.674	687328.263	968960.4785	740981.6285	806836.5098	705573.1928	552601.2386
NEG00712					-	-	-	611.922	101.9809519			729180.4541	882995.2751	738311.5245	713812.9427	594209.9457	581874.3194	811089.1406	483442.1807	592475.7516	1163549.624	618508.2675	695272.6788	776135.8746	708307.7855	762072.2207	940151.3125	678206.7408	604706.5229
NEG00713					-	-	-	611.9135	246.9812565			33816.27639	271056.2776	297005.1073	269653.7036	223575.2742	271312.8203	217236.2956	189984.3333	198298.7871	264422.7745	231966.0575	225433.2698	258255.6062	269772.7743	250023.4309	239511.5454	310863.1124	236668.6504
NEG00714					-	-	-	611.913	339.92767			74344.89662	96647.89711	94922.91074	163088.2996	92330.76096	81147.65386	51311.61433	106157.9569	76143.58911	100917.5068	63948.96683	126656.1017	64503.9424	155464.9964	107751.2347	96142.12056	74698.70839	111180.8197
NEG00715					-	-	-	611.903	195.9533307			751493.8601	622197.0519	701077.4349	789189.9673	647311.4538	721448.1865	600816.7705	585129.0107	598554.7683	759779.1265	647740.3269	668186.6967	705393.1395	730590.8122	679169.7951	683813.3189	622642.4358	730434.6787
NEG00716					-	-	-	611.8345	305.92619			129785.0033	97255.40227	105035.8472	119835.2158	48193.48252	92318.9687	64041.86321	62911.12812	90799.44973	115442.8503	108233.0368	71580.40454	118002.9323	170316.5948	111319.647	95529.23484	91241.88185	54728.34917
NEG00717					-	-	-	611.7885	438.0647065			704441.5361	643525.2766	697580.8701	864702.0654	440049.8663	674917.6353	376931.7427	466669.5314	467802.4813	702896.0919	581890.8687	525880.37	625285.3409	698389.3588	565684.2451	659787.2343	654413.7125	513986.6739
NEG00718					-	-	-	611.779	204.9708686			1015187.334	1001823.417	1130869.763	659940.6062	477070.852	658478.5381	915068.7238	810273.8545	530596.1249	1330671.013	639718.0433	1037090.634	582681.6551	598560.3423	1135927.384	1066570.916	762020.7525	625315.2677
NEG00719					-	-	-	611.626	390.9034807			51327.97921	82598.04055	58696.50604	118892.0377	44589.44171	86623.24721	52600.67975	45858.98469	68376.17406	112123.0977	74296.1503	48952.89339	75180.96421	128570.2594	84588.85322	82663.39056	57072.24782	66836.31959
NEG00720					-	-	-	611.5645	258.9207375			210765.1032	218888.3371	229486.8349	381377.7946	142422.5897	277720.23	134368.1655	188313.1092	165907.4804	226858.2606	196214.3344	156817.5591	138680.1074	335810.9701	237104.7585	248543.4471	198373.7874	200872.5562
NEG00721					-	-	-	611.5545	270.9423189			311301.1822	180074.2184	194025.2452	195170.6788	117364.0323	131099.1002	86928.27145	64891.64351	107980.6607	197023.326	177304.3784	158895.3967	154084.2966	114070.6162	196811.4215	133060.5873	204099.7065	140013.0956
NEG00722					-	-	-	611.497	165.9430468			474321.589	701919.1781	746639.1856	1644498.373	212562.3104	585746.6335	487753.2861	289205.3034	565704.8474	1149560.103	827468.5474	633162.2407	881023.3755	1999194.87	851828.1409	1076346.625	790297.1434	754845.065
NEG00723					-	-	-	611.453	269.9151806			105142.2147	56506.25879	76307.43839	78151.7739	118022.7686	85174.03326	122896.5075	132571.9001	101160.3628	80233.014	66857.72155	131249.0603	117437.5216	61328.82925	47864.30537	74067.59769	60999.61826	103367.8035
NEG00724			3b-Hydroxy-6b-(3-chloro-2-hydroxy-2-methylbutanoyloxy)-7(11)-eremophilen-12,8b-olide	-5.914391019	-	-	-	611.286	401.8989056			51518.8169	70965.89321	59475.44614	88333.47776	32256.93443	53833.88914	45481.47889	44885.73278	55664.6463	78179.67225	42633.05355	51907.79955	61457.94586	95222.88153	62951.08868	68652.04949	62645.19983	28666.69737
NEG00725					-	-	-	611.205	188.9394505			94692.31645	90054.90226	114677.8437	102603.4964	79714.68879	109107.3813	72594.51409	36407.45996	80145.13825	101750.085	120733.3713	75320.49633	96885.1898	108684.9278	83127.84028	116124.037	134894.8586	39708.42662
NEG00726					-	-	-	611.151	357.9380816			66183.79475	72223.5402	65912.61679	110440.3289	40615.07717	55566.6201	38814.14175	43950.6718	52861.51831	65815.46622	56479.36365	35399.74502	76384.9061	111610.1646	53406.94659	98762.51463	56255.67652	53638.58102
NEG00727					-	-	-	611.009	239.9252448			117884.3225	117901.2266	60426.16542	222500.0635	72238.81409	85474.42503	51806.15809	50901.7313	96377.75749	183281.1877	87914.66264	71786.83288	129592.0433	272707.4328	110826.7922	155610.4962	71699.68611	82514.25054
NEG00728					-	-	-	610.752	119.9472363			1513617.688	2314038.939	1353717.854	2773550.654	1281131.399	1615929.116	1075485.656	1107360.986	1299517.186	2702326.607	1497927.521	1285439.684	1858204.977	1913634.898	1896445.014	1724006.996	1596182.006	1476390.963
NEG00729					-	-	-	610.524	146.9662383			33354446.55	22411262.68	24344973.93	26621763.24	20862956.87	23721031.1	23778517.03	20055888.23	20194587.01	27206104.3	22263593.34	25112000.43	28293026.05	24960382.3	23035462.9	22687851.41	23616897.2	24428469.67
NEG00730					-	-	-	610.524	220.9484553			2823769.73	3061241.613	2765511.463	4602309.836	2180657.371	2917343.061	2267553.513	1904063.625	2505449.129	3146091.429	2694144.924	2447356.7	3501697.237	3805742.947	3631082.13	3853063.948	3628757.108	2302181.343
NEG00731					-	-	-	610.514	289.9021945			63387.89807	32590.82386	49940.5246	60837.7035	27441.83596	50296.26705	41749.95694	39093.59074	49974.68424	74004.51432	47303.93837	33955.63297	33154.84305	54255.845	67916.83006	60973.55137	73778.21279	38525.19943
NEG00732					-	-	-	610.4975	300.9794547			250298.6979	220519.1314	244132.4846	269263.5992	174148.0087	129203.5667	204852.2833	170704.5835	201412.5238	255419.3886	221447.2456	240026.1918	262921.7665	82666.4752	228677.9498	224058.1035	132944.5488	204105.0447
NEG00733			Anilofos	-13.59284638	-	-	-	610.266	368.8538764			65600.76801	54426.92779	59465.09577	77592.84854	34120.56987	53849.58037	36615.2549	57228.47207	44845.09063	62907.31792	51063.92469	41787.88251	40048.30809	62746.23467	67547.98312	73809.40332	46678.42099	42202.24684
NEG00734					-	-	-	610.2	316.921413			47591.85954	50553.24853	77520.22695	98356.52871	1196015.605	64933.24504	722013.745	1118136.827	759504.6431	56110.5206	54618.34855	1022151.816	55136.37953	95351.22209	55432.24386	67500.91216	54237.45327	38002.05586
NEG00735					-	-	-	609.7485	236.0045056			134061.0596	110740.381	102662.5274	79290.66821	100017.5248	106147.3805	135596.6127	62769.05948	124666.0245	99318.19612	80989.13813	86235.28091	54431.6863	92032.96902	39956.31892	105145.7066	100100.9334	106064.5965
NEG00736					-	-	-	609.718	223.9486458			288153.2899	394650.6213	226131.5614	290063.7362	443347.7653	208645.0414	435774.2115	158929.621	248171.6653	253225.0621	201824.212	168673.2484	200522.0516	236008.5088	247185.4567	219607.6935	282991.6094	195063.7123
NEG00737					-	-	-	609.1025	82.02993675			152092.4599	108727.9675	154810.3201	151669.6586	103775.8947	177704.8275	138474.0513	98338.74115	103936.5066	130617.6882	150713.4202	113981.8084	136482.1569	100495.2174	143743.0465	150824.8274	138079.0827	124274.9184
NEG00738					-	-	-	609.09	123.0566277			883057.4328	1232724.377	1432401.437	1680645.426	1193202.589	893420.2016	1352779.758	1527323.354	1275385.76	1577871.72	1289053.565	1423717.843	1419575.339	1557897.884	1456620.94	1391610.7	1539522.155	1305262.86
NEG00739					-	-	-	608.617	294.9307329			546613.429	437184.3986	491344.3295	729089.9834	389852.5581	559607.0532	467826.2481	411324.9233	433284.7488	489832.009	394488.2909	463279.647	599894.4923	716160.9155	491889.7323	595178.1446	584956.0281	419404.9236
NEG00740					-	-	-	608.589	163.0039873			876286.8847	784371.0643	783374.7983	630161.8437	774610.7719	980413.0601	256522.9404	832813.034	490373.8903	616334.1677	198043.3105	102548.5348	638927.7928	790257.7189	591671.0824	717430.3699	592460.4311	552608.2634
NEG00741					-	-	-	608.353	272.949627			364718.3505	444903.0976	347080.4239	847706.7686	254764.417	378351.3182	322685.7761	259290.5225	277252.7739	363511.8007	342723.5748	400627.0503	336222.7569	608049.3278	373315.8851	429389.9506	374285.8115	312045.2015
NEG00742					-	-	-	607.8965	157.1236293			429906.5853	381338.2539	493729.5525	524684.1785	141735.6034	799630.2755	486346.5587	284524.3453	444578.1533	569489.5303	345632.9143	225900.4024	424802.7676	536133.6791	443654.7749	557601.0914	461377.9638	611700.2805
NEG00743			Aphylline	8.09561431	-	-	-	607.8685	249.3731873			77107.21802	71832.90965	83981.14534	82683.07563	64969.72847	94197.78714	65359.9265	57378.57067	56095.32597	103539.8371	46355.69444	128486.671	67666.85339	79818.5372	108329.1631	94873.7653	84224.66406	63475.35837
NEG00744			6-Oxo-2-hydroxy-7-(4'-chlorophenyl)-3,8,8-trichloroocta-2E,4E,7E-trienoate	9.741881065	-	-	-	607.825	383.0338982			474522.6127	358667.341	437589.7671	502747.0934	286340.9077	531660.2383	277563.9693	300788.2619	338594.9965	432658.6545	377450.9382	373557.4057	467281.9208	501406.0296	395508.5207	419830.2376	418233.8676	373184.7791
NEG00745					-	-	-	607.763	387.0651762			45136.74557	94703.37154	56824.90753	204307.3983	46650.99765	67749.28675	40301.75137	21874.25215	44023.83959	101397.8463	56981.7212	36199.44366	53420.98172	212185.5359	82506.06614	141368.9048	71074.5493	45047.01138
NEG00746					-	-	-	607.686	496.9727491			94709.95911	120296.5432	76369.36939	112248.7618	73352.27044	126087.1874	89198.62059	98995.20779	121589.2236	83949.96109	106058.6122	77043.55646	85215.12545	90716.62329	84765.23247	81428.84191	66930.02953	86503.26026
NEG00747					-	-	-	607.662	416.0830487			5821413.438	7531322.288	6186020.493	8170901.722	5426101.764	2365964.384	4123816.7	4979870.492	3736245.895	6757710.825	5110616.407	4676391.853	5824587.881	7015432.083	6247113.484	6169141.707	5093789.902	4482988.504
NEG00748					-	-	-	607.639	417.0869552			984951.7446	982493.4625	1001651.824	1281463.05	755060.1997	992646.9609	570135.5347	768646.2882	671109.0257	1036206.025	599342.6338	819242.1964	1152157.219	1152758.306	883927.0837	963597.5551	825004.2743	741273.0904
NEG00749					-	-	-	607.6245	143.107772			297313.185	262944.9098	292367.1243	297378.6705	202656.3321	202699.252	198082.1365	102644.385	93883.69853	273126.1425	78814.84827	221542.5985	289543.0117	354092.7983	249307.9502	283994.7453	163196.61	289122.1319
NEG00750					-	-	-	607.5045	180.9890666			96422.39306	113354.8868	138867.4174	150381.7642	54507.51473	158055.8415	132470.1601	117476.0768	95666.85185	152695.329	126612.2375	151254.3799	147227.3327	115898.9559	123424.8981	143813.8716	154371.6572	84679.00163
NEG00751					-	-	-	607.473	171.1391767			429387.068	267868.8311	283440.9179	427981.6183	375660.7946	318096.2445	264702.3646	337525.4064	316978.5924	382917.4662	167441.6985	136717.2755	345181.5967	416362.0585	390367.8542	359467.724	349180.2697	349265.4213
NEG00752					-	-	-	607.46	111.9473191			0	0	0	0	0	0	111243.2335	22908.36578	59137.15492	0	0	0	0	0	0	0	0	0
NEG00753					-	-	-	607.454	130.9311597			168822.3273	85408.60127	64027.74955	224954.2152	137765.6681	62733.93082	233013.8944	255538.9601	246847.4336	74710.7219	120147.311	157108.1394	110425.2036	110102.2141	42840.86477	83578.43513	89500.91087	173824.066
NEG00754					-	-	-	607.07	474.0352494			448587.7304	190473.4036	219001.2266	468820.7307	433584.344	442773.731	231872.5594	250954.4424	213725.105	701525.5715	273237.9998	389144.4807	422402.3859	142173.2429	193662.5051	464147.4394	364115.0978	300921.5993
NEG00755					-	-	-	607.065	560.8766389			209385.9927	55695.76007	114687.3571	114339.0423	443263.5171	149535.584	353470.3064	330841.5921	164567.7127	136127.6404	149886.1034	287711.2673	145191.0852	115782.2949	102202.9736	91234.25305	90820.1286	252087.6417
NEG00756					-	-	-	607.004	149.9943295			108850.3972	175165.7214	160140.696	366042.0709	158914.7132	111269.9694	165937.1765	201332.2034	143157.9516	239567.3664	104403.1249	145384.1642	42607.12138	392551.707	144887.5696	250278.8884	82508.8818	95298.28037
NEG00757					-	-	-	606.8885	348.8689608			193466.1935	181557.8319	145145.0059	132006.299	280461.5597	92968.87942	300394.2423	415026.4694	220505.2125	173475.2823	131296.5673	288211.453	131959.6784	131622.547	156336.4967	108137.2363	177478.611	268543.2411
NEG00758					-	-	-	606.887	257.0560401			90977.66147	143429.5179	133200.9648	240055.9931	74879.27729	151810.3959	21338.45178	31271.74892	53316.28954	162827.448	106146.5871	51537.77081	151786.9916	184662.0608	133553.5211	153928.6558	127158.4129	92935.81362
NEG00759			Metipranolol hydrochloride	10.16056357	-	-	-	606.8385	346.8722907			269049.0328	158320.6497	235416.2307	238346.923	340504.6623	225966.8221	486063.1059	466455.5924	240822.5962	236750.5184	176315.7323	382052.816	209340.1703	185984.6922	195497.1128	169355.3403	163357.5934	339890.8902
NEG00760					-	-	-	606.83	562.8739502			56912.32977	26236.68074	16999.62994	25765.93059	81472.76509	21432.1258	101558.8621	192597.2747	46850.03341	28365.55652	19709.03311	85561.76244	30004.42905	12125.2556	29282.26566	19642.08121	27514.28702	62748.15942
NEG00761					-	-	-	606.6305	498.9531181			111104.2771	89685.67993	96548.31044	86138.96744	85804.87856	106801.652	120239.6721	101646.4731	120973.3363	113016.2281	105452.8621	91613.71891	102591.278	92007.03416	96394.13133	87983.06484	91416.0703	84724.02625
NEG00762					-	-	-	606.464	234.0158913			32555.07448	27172.32421	24720.80822	3916.568901	56942.82672	71317.5223	46230.93952	84955.61003	29247.6199	40322.28246	29625.65785	47306.47993	48586.25189	8235.483442	28550.86086	10571.16898	17204.99036	39608.74861
NEG00763					-	-	-	606.357	159.0662538			165787.1661	93829.03317	156856.0804	101692.0351	213382.4775	169654.5447	192464.7542	205932.1351	212509.0216	137889.0036	152820.6264	216603.0248	146856.4826	104629.1657	144813.7326	143951.2057	156227.5362	207911.5908
NEG00764			Jamaicamide B	23.08962058	-	-	-	606.3275	490.0652685			1572872.717	1116886.319	2657469.443	2203439.484	1067095.955	1481812.199	923736.7002	1140923.71	923964.2584	2741597.728	1308931.639	1444440.042	2392670.906	3020467.857	1766869.528	2844959.217	973024.6073	1370986.526
NEG00765					-	-	-	606.309	158.9118356			236006.444	322117.8983	318291.1379	427100.5479	298688.4113	359391.3785	253304.9091	442287.2114	231768.7899	541119.7946	237221.8298	299739.4497	431391.4636	459060.5228	338934.1654	353078.0169	302100.8914	273270.6592
NEG00766					-	-	-	606.151	491.0700632			309117.1311	250014.9674	311552.9344	414088.8851	184119.4556	307536.7178	90381.85976	142822.5745	270081.8903	307145.5365	134128.8579	351968.8099	153365.1736	473801.4364	222735.0797	365886.365	168957.6864	337255.7288
NEG00767			2S,3R-Didecanoyl-docosane-2,3-diol	-8.878459221	-	-	-	604.8235	652.0995959			101185.9914	131818.8775	142871.7429	211632.7827	50596.88783	128121.7907	35056.28853	26430.44825	33086.63494	152926.9706	96701.78688	54641.1074	91426.27257	272625.9092	124939.5371	77788.97077	106641.5693	74361.63525
NEG00768					-	-	-	604.5755	297.9607909			622456.4399	623569.6158	400907.8089	1204151.508	951706.6565	799616.5634	1307361.369	1821565.078	840914.6302	1367099.711	876879.7533	981904.9064	676249.2129	1244284.675	100481.8149	779075.65	599968.4714	583610.9617
NEG00769					-	-	-	604.3335	165.9784123			412293.0253	154621.7302	305038.5084	29520.39597	440100.667	526956.9409	321633.2681	411796.3756	317376.9245	160321.0045	190654.2501	310441.088	246272.4604	0	121224.1442	92416.20441	163976.5573	202857.0823
NEG00770					-	-	-	603.2435	195.0047494			66158.44537	135182.4434	131235.4287	143000.0444	104735.9866	98431.29591	75863.26371	82724.03424	52954.89495	139517.5156	103478.027	104541.667	106447.9007	148115.1706	83266.09764	114299.7175	83080.8065	93214.37964
NEG00771			Vinyl bromide	-0.502252163	-	-	-	602.345	107.9564229			1515064.285	1172913.016	2940736.123	1568746	1285168.83	1806670.383	1361350.367	4173507.238	1161777.622	1555177.071	1227926.243	1580261.828	2137339.665	1923596.706	234097.4994	2268405.121	1284181.704	818715.0049
NEG00772					-	-	-	601.184	178.8153423			73033.30285	72309.45982	37652.08216	81093.29725	88497.19484	70402.32641	110750.3082	128655.1812	80469.45688	63387.64925	49078.5585	95479.16113	69911.88948	12925.467	34034.89115	28187.84738	66642.79594	120791.6843
NEG00773					-	-	-	600.9	217.0353447			892791.5492	926359.5964	919457.3771	1088834.001	697240.672	978534.4232	622815.5212	613204.6573	612234.0146	901509.8468	712183.3838	682096.6496	841156.5829	993871.015	846130.9533	939249.4385	788862.6147	753520.7006
NEG00774					-	-	-	600.547	124.0405286			2073184.238	2204574.591	2415992.526	2775314.42	1927001.346	1345337.957	1786828.509	1863496.932	1967986.377	2663034.783	1976535.98	2111134.884	2351547.897	2494870.046	2239706.442	2332984.083	989786.9227	2024532.718
NEG00775					-	-	-	600.532	286.9741004			199243.568	148316.2308	96717.87917	179251.6323	124949.4315	163610.4115	133284.1997	135466.9287	157122.0748	159913.0809	192102.063	151834.9535	198269.7779	162323.1321	44094.92286	174862.9623	189327.5895	39285.56287
NEG00776					-	-	-	600.399	148.9701163			31837.48402	163821.67	203226.7401	184755.7504	175157.322	217231.0758	72039.13704	176227.3057	159982.99	35256.06003	108219.3448	161374.2272	89197.09979	155083.3405	78164.58662	59629.82682	154126.6865	158564.9725
NEG00777					-	-	-	600.309	272.9936825			86282.35175	43918.74746	59074.88631	22572.47799	51840.207	84400.41674	78640.87817	105901.861	88977.21725	40990.83466	43681.78268	46308.56115	60961.35164	16306.98315	42589.47544	32046.94223	30305.09587	48547.78264
NEG00778					-	-	-	600.0025	195.0299447			102144.8526	143303.3969	126353.5497	148331.4424	118765.7709	64443.93677	79084.5831	63646.71202	78681.43753	148420.6479	105939.5962	97796.0736	70218.5897	141154.472	81983.42135	100312.7296	76680.34035	89703.16618
NEG00779					-	-	-	599.91	179.0352439			1419501.492	1287667.305	1289948.344	1547839.709	966140.2266	1200761.589	456464.1203	875883.1129	963149.2541	1171126.881	1001872.924	1109529.217	1074475.67	1312413.441	718818.1161	1314995.108	1161744.529	1060523.049
NEG00780					-	-	-	599.799	200.9451817			20737.37662	19995.25179	21180.04506	43558.54394	38746.10654	28268.55271	13627.77776	43334.03221	28314.89068	59196.27164	23956.99935	33522.25806	25964.64263	15762.5477	14936.1311	21092.16459	27580.46119	35637.7527
NEG00781					-	-	-	599.1065	94.00482989			463533.8314	427452.0012	469101.0589	500614.3268	342570.7247	485120.3532	381806.7281	77901.42656	663571.8754	419011.3546	414378.2569	367613.9699	435433.2133	462566.0339	409166.9299	397145.7548	311867.4126	424450.7679
NEG00782					-	-	-	598.678	139.9991497			399399.7869	305232.801	366715.5299	79264.70203	327049.4794	395885.9341	231043.4821	339655.8347	273986.7791	316939.4568	410963.1441	359780.2735	321429.2859	253971.5867	294733.27	290617.0597	301736.4988	338142.7082
NEG00783					-	-	-	598.636	246.9812209			700152.1043	826294.1079	955221.6735	700448.7794	606357.6218	569093.2933	753695.1107	604183.4971	551705.6474	721605.0783	554782.19	675507.3541	543743.8418	707845.6917	659233.5779	624315.8753	566702.0209	613402.6132
NEG00784					-	-	-	598.0075	80.96522638			6581365.033	5827727.549	1786989.539	7243672.485	5723341.229	6723027.229	5535635.84	5636390.562	5349457.215	6102037.256	5799873.933	6237797.799	6165363.085	5656924.411	5951199.508	6286166.429	4624556.557	2171892.478
NEG00785					-	-	-	597.957	143.9916414			1749989.192	1614263.889	1529025.258	2058419.305	1226275.435	1661404.377	1409790.573	1177363.556	1679808.733	1861196.184	1546795.711	1419398.159	1625517.808	2460401.861	1711230.422	1740883.671	2154334.315	1756757.197
NEG00786					-	-	-	597.94	181.0096397			311102.6219	507572.7305	589529.0514	681971.3305	418537.0295	623048.6394	489634.4131	404061.0523	482424.9005	745269.0986	339768.334	152327.2582	555836.5304	637417.3159	557280.3793	648851.5662	765537.9303	125288.3848
NEG00787					-	-	-	597.011	368.9767443			109018.8661	72603.32978	105776.306	127785.5492	93234.38048	108205.0876	88031.85414	89801.32457	98935.45077	89862.35979	107312.9837	100583.8776	69286.37128	79987.91145	111198.712	64236.95524	95189.22707	64283.47986
NEG00788					-	-	-	596.8315	477.0671262			559883.2923	461726.9753	569056.3587	473192.025	514891.1937	554478.0687	425146.0884	440048.7317	338931.0754	584521.4665	405153.2657	526617.7299	624096.5407	755314.2069	532967.8459	177064.1948	445166.3652	378290.5561
NEG00789			Cobaltous sulfate	14.61154649	-	-	-	596.472	156.0053413			325247.5063	322811.6018	356012.7077	379123.6541	298903.9156	380235.371	152994.0685	321217.763	164253.5004	346669.7775	233253.4671	287280.7054	347000.6831	334547.5105	359263.0792	315630.6916	323862.6142	297418.1031
NEG00790					-	-	-	596.4565	328.9845656			325798.6489	272138.1343	268231.7619	309816.2719	157575.2123	294402.2769	238994.4299	273752.7047	21389.21059	189983.1275	265612.8946	273325.809	284990.7249	274335.3993	279280.9204	291427.4822	278296.0612	281702.3667
NEG00791					-	-	-	595.787	176.5420863			1077925.756	998573.1462	1007358.268	1200318.104	700937.4508	946912.4008	654279.0788	737506.1355	653259.2592	1011566.024	802734.4167	650944.393	957292.856	1092972.865	831887.0347	926597.7597	824725.49	721672.96
NEG00792					-	-	-	595.682	222.0160234			67523.55444	34056.67407	63254.19847	32105.2048	52587.67363	69552.20448	55944.8864	54416.19506	48557.94911	51348.78913	54791.35529	63729.88017	59792.89633	36333.6143	32598.61167	51935.09009	37600.53446	50378.3764
NEG00793					-	-	-	595.457	146.9662595			26831538.04	19045069.92	25320582.71	18006792.3	22572701.39	26104914.85	20181417.65	25828096.19	22927575.79	25925284.98	23824507.29	31258295.37	24443032.54	33885559.63	35608360.7	25067595.93	24869535.31	15091511.55
NEG00794			2,4-Dichlorophenol	10.25394878	-	-	-	595.378	164.010348			879156.9389	969834.2305	869576.2855	797257.6223	1125362.318	1385410.289	1200935.539	1182314.996	1079402.409	892996.3943	97608.55461	1085948.192	579396.9863	639684.6034	984315.2444	829000.54	855278.2518	932255.5266
NEG00795					-	-	-	595.146	198.0045415			1030375.136	714529.8472	829459.793	616506.2541	1613860.581	1232797.671	550611.9393	1303058.223	637215.0623	643867.9797	633922.58	1113847.773	628127.962	400498.3562	480344.5633	460830.8949	512594.2083	567848.2258
NEG00796					-	-	-	594.787	79.95743426			1281165.291	842503.6974	855673.5416	608140.8847	753016.9303	811960.5879	1543833.913	1571034.823	1558108.535	777644.3396	863737.1951	862735.8905	1160515.803	681069.4601	1171004.16	667973.665	813112.8836	1103031.611
NEG00797					-	-	-	594.259	220.9484477			1483692.684	1479139.563	1361172.926	1763369.06	1655569.497	1694233.585	955406.3027	176133.5878	941325.3903	1488148.103	1477637.951	912302.051	1041239.113	1578775.138	1533547.522	1533433.655	1386538.157	1184383.091
NEG00798					-	-	-	594.243	183.0048939			1219180.185	795537.1	937596.0801	583655.6228	1118382.757	1077358.697	1080105.808	1326978.373	1046631.653	742671.2678	848173.6488	1021095.66	858112.481	436458.6453	752920.2133	599281.0586	664948.1042	887590.0304
NEG00799					-	-	-	594.187	410.9872815			126710.7004	141359.7345	129941.1863	86289.73192	168360.281	131811.1382	110973.9882	135629.8573	153997.6313	110081.2784	155001.0222	125383.1247	102468.0561	175148.0987	180731.1633	176094.6922	159650.5734	141253.6322
NEG00800					-	-	-	593.8555	176.0404003			6157378.093	1682867.823	1731218.537	2014011.866	3535710.023	1013499.264	1135867.822	814551.9732	1103793.851	1545356.266	4998503.696	1340261.347	865047.2392	2032125.575	1375112.474	1619770.186	1427839.575	1333917.589
NEG00801					-	-	-	593.5085	478.0666932			238076.0221	310636.9743	318959.7398	449645.3562	100248.7922	373605.45	111746.611	109949.1083	144113.0963	256608.6184	182094.2563	76622.73297	230917.9299	252205.9732	176738.1972	224878.3474	194843.2353	155261.6024
NEG00802					-	-	-	593.131	127.0263176			230290.9491	202695.5671	218391.7065	238323.6569	132248.3327	230411.0697	64373.84772	189173.3728	64746.72746	216787.6599	200772.5865	219381.1076	230521.5162	214895.3502	198334.9471	203968.3512	184864.627	195718.7322
NEG00803					-	-	-	592.411	109.0044449			1655103.857	2394956.721	2364295.613	623397.117	1179280.758	2567790.413	1216980.21	1060258.747	1308868.629	2334888.14	3332444.469	1266131.625	1674456.831	4398701.418	2819044.26	2383327.617	1464606.186	1271258.623
NEG00804					-	-	-	592.057	345.0156785			403263.3827	299651.7309	349624.4016	404069.9716	312662.9565	410520.7791	275331.5024	276582.5493	328021.4395	379607.7295	372981.1355	321489.0171	348391.7927	330102.4039	302560.929	381427.2706	325789.4899	389768.1427
NEG00805					-	-	-	592.032	221.0817113			2505094.319	2273396.329	2447922.939	2647951.165	2130888.584	2585680.908	2136410.418	2042770.434	2025525.484	744857.5354	2025239.229	2362339.993	2418618.84	822237.159	2214203.417	2252133.133	2199170.848	2167101.819
NEG00806					-	-	-	591.971	215.0150013			781048.797	711252.9417	773472.3015	640051.9482	860545.5475	832962.9279	718672.6366	411668.4368	660653.6517	631007.4012	697055.5955	799596.9505	773961.9349	606145.4947	692791.393	634451.9939	630076.5088	819500.7165
NEG00807			Nifurthiazole	10.8048563	-	-	-	591.873	255.2326234			886862.2897	714901.8704	794835.5585	794559.2323	866439.0127	526694.1458	840333.7138	856661.3982	702299.5761	613624.5997	692690.0995	919736.2512	803840.7068	818202.1115	766250.4453	734455.9662	729411.532	766704.8941
NEG00808			Jamaicamide B	23.16979862	-	-	-	591.125	490.0653077			796196.4737	779382.4387	848273.6021	951049.5896	533787.3984	785414.738	441820.0212	111623.9146	634851.8257	756800.8646	695577.5945	504744.0517	617293.6286	778934.4626	612426.9661	721936.9809	652941.6322	607563.1371
NEG00809					-	-	-	590.95	137.966995			33240639.7	29464856.16	32661010.04	35879823.98	27511286.61	34713791.6	26293295.98	28898464.27	28273619.25	31086372.35	28719510.82	29856310.28	30220360.7	33059327.66	13619301.21	29670265.1	28977455.11	29559531.64
NEG00810					-	-	-	590.708	262.9890284			1401726.345	469983.554	710839.5736	1291687.106	1347933.563	792279.4851	1432255.084	2547675.446	1110799.418	733013.3437	1182917.005	837142.5848	1251263.133	1146564.323	1202448.376	1023204.939	1856255.668	2138038.612
NEG00811					-	-	-	590.3185	427.0184877			174346.4103	137082.5251	264870.6385	189616.3829	137836.0792	294473.7113	126474.3252	106668.0498	115928.4731	76991.58709	150115.2868	167281.5059	84495.44512	171136.5095	163328.9792	167944.2949	152745.2099	135441.82
NEG00812					-	-	-	590.0285	447.0726842			96792.2347	102136.0231	99479.30457	148074.532	87060.65585	115632.1914	37760.86549	30218.59942	49774.11987	162208.1006	121222.838	25968.57571	149279.74	168550.2354	134504.5983	76254.30063	81204.31715	69856.74046
NEG00813					-	-	-	589.8145	492.9900751			118130.6412	111795.3154	103016.0373	130726.6496	88150.83135	89886.30304	65662.26522	77843.97001	82702.09965	123650.6123	66519.8489	104886.4543	128410.7121	122961.618	124670.5424	116911.0058	96411.58325	70643.21538
NEG00814					-	-	-	589.4975	136.9745319			16607287.74	4280601.064	15735720.47	16967446.26	14087428.36	5121534.665	14417783.83	13639908.86	12978613.59	9221506.102	14590148.49	16152940.48	15280006.94	15214983.45	15740130.02	14024182.54	8493242.2	4780753.481
NEG00815			Tetrachloro-cis,cis-mucote	17.01277251	-	-	-	589.076	280.9017383			329088.8757	279841.0389	207803.8841	321759.2641	200236.0034	215070.8033	255271.4312	246748.4991	186193.9806	292358.0603	287964.2821	321915.759	235393.1682	177053.2363	224914.807	298765.1706	246525.8915	155620.4052
NEG00816					-	-	-	589.064	469.0297711			147595.1018	123745.8084	132597.9461	196682.1272	45722.9216	146083.5517	60009.94954	66936.06162	102891.781	161626.3587	93985.92196	84213.27104	70349.18905	139792.8186	148407.5901	147558.5453	120525.0569	108710.1391
NEG00817					-	-	-	589.0635	600.0665719			46240.97889	60148.58053	57839.82076	101886.5234	41138.0863	67750.23363	12987.03676	16019.55882	25575.50079	49868.06813	37434.14773	47715.07468	66265.02003	178321.0722	112557.2819	39642.69904	42625.65235	26978.99045
NEG00818					-	-	-	587.023	134.8652838			883055.7006	757617.3328	582154.0605	895754.0687	905300.2879	989904.2272	1748202.553	1290849.478	830993.9262	843772.8571	536229.674	841395.7831	847060.1585	1075594.858	935819.4155	1370243.572	583855.0138	635685.9369
NEG00819					-	-	-	586.869	132.8681357			1706392.725	1331696.657	1626079.561	1878252.754	1556132.733	2732280.484	1231657.854	1908633.198	1128357.819	1474795.362	789525.4283	1418804.376	1153258.912	1697845.435	2551579.132	2742608.525	1403466.921	1478777.771
NEG00820					-	-	-	586.138	420.0574002			502064.5467	341844.6566	639859.0985	263332.1878	190529.218	383814.3791	72796.88106	102910.6421	147562.5815	321753.5882	283543.7489	219880.1376	303515.7446	80726.21815	261573.9815	252063.6402	256217.4287	183562.3355
NEG00821					-	-	-	586.104	135.0453771			2606637.752	2447036.074	2623082.969	3012258.945	1692917.15	2233532.919	1706049.71	1748147.104	1442221.297	2985036.935	2177609.994	2447628.235	2336890.03	2452846.534	2834796.477	2337018.216	2362207.848	1785950.322
NEG00822					-	-	-	585.814	166.0511682			156304.5244	63181.97745	121885.2295	194393.1135	86941.16817	121337.0747	98432.37765	66037.8071	126881.26	176554.4114	109187.978	84927.77093	147492.9603	158498.894	143467.1633	171606.6721	70025.32149	113420.7274
NEG00823					-	-	-	585.5395	146.0249555			633295.5204	652396.0573	997805.7623	839011.526	754381.1988	1039003.131	936641.3143	1138655.525	1316385.215	901629.6974	602788.8358	663367.529	767351.9888	858229.4695	1061138.913	598756.3055	747708.9865	951128.6095
NEG00824					-	-	-	585.413	305.0229168			2304211.917	1561272.148	2167498.798	2270750.503	2005091.752	3163928.648	1809130.663	1906868.513	1856731.242	1726165.175	2159476.747	2184537.563	2188212.687	2133805.875	2133178.99	2148893.225	1973562.225	2086331.894
NEG00825					-	-	-	585.38	193.0600128			70560.34564	127750.7527	124192.0046	169541.4251	53592.56993	79959.39747	43711.69945	66958.40334	75508.95911	115958.5407	68450.56583	51873.81431	111278.8228	188157.1873	107148.949	109820.0957	132469.3023	66569.07642
NEG00826					-	-	-	585.19	136.8631947			266071.8044	125727.3958	151947.9854	217154.185	212100.97	222857.3431	149954.8849	294213.9407	209968.224	91980.43519	129080.3219	148949.9843	71742.90467	185453.9029	140948.1414	191302.8059	175994.5562	221184.546
NEG00827					-	-	-	584.6155	282.9478604			347562.5643	260871.4554	317437.9213	473906.5182	325821.2332	294393.8948	384400.1137	335499.4209	236449.2516	319276.6793	434727.0076	372252.5257	400898.2873	261938.2794	266568.4547	360129.5622	304451.197	352671.2679
NEG00828					-	-	-	583.717	580.1308317			63362.80217	65048.55107	81155.45831	50305.16583	72266.65761	114260.2283	70300.95493	64974.0301	63379.81415	83493.68673	85360.03249	67947.36463	39397.51582	72922.40019	67036.65972	113225.2025	90657.89906	93849.31566
NEG00829					-	-	-	583.58	180.9301946			70990.19564	85806.14048	99674.80724	54152.23367	77268.76778	106980.691	110832.5711	69949.7523	128969.1879	105081.7884	108012.5929	92290.90129	121461.2454	69888.30824	149889.4679	96760.62922	102415.5826	113535.6747
NEG00830					-	-	-	583.543	578.1147428			113804.6259	114993.5971	87767.56298	253162.8665	108924.8968	121258.5138	68974.43654	80138.84141	85259.61965	138812.2499	101013.5872	83422.15783	114722.3868	183573.1687	115587.4847	153042.1063	145963.5197	102128.1323
NEG00831					-	-	-	583.512	416.0830609			8142490.998	4097711.4	3368468.798	9157345.212	5996629.095	7628942.376	5137507.095	6691853.317	5767372.253	3728722.389	7949268.061	7231700.119	7135827.394	7350301.757	4914145.035	3823220.966	6023858.754	6118894.864
NEG00832					-	-	-	583.189	103.0401781			245330.7732	195233.287	238090.4792	252479.0588	216142.3642	60687.75911	128502.8905	225639.0253	192465.6219	210879.0746	199477.3037	248220.4578	118403.9647	142605.4708	258047.7993	166899.0869	217909.6142	210554.5102
NEG00833					-	-	-	583.181	112.9552059			6701648.047	6801173.204	10026982.63	5692244.15	5452459.554	7814795.483	9176267.329	5889182.764	6861741.326	10754395.57	9867626.818	8450636.751	8872341.536	6190971.263	12783477.02	6549777.358	6834608.573	8015785.914
NEG00834					-	-	-	583.17	235.1814117			72599.40512	65086.5828	61470.30708	102464.4063	67993.58281	64263.00883	50074.1148	31016.31832	64037.82274	57687.5206	82841.95622	62714.70424	75120.48733	82945.22139	67426.02039	69643.76982	63283.07175	76038.47869
NEG00835					-	-	-	583.165	116.9347235			10106961.29	7709668.58	9127421.609	14791682.71	8652967.36	7601562.425	8852827.262	10025780.78	9155153.859	14046149.37	7940443.717	9010340.646	11852727.55	8113046.278	8423183.587	12301132.11	7882732.066	5470585.225
NEG00836					-	-	-	582.919	149.9449535			134199.3806	141270.6403	140121.1021	137697.3628	108959.6311	146450.8046	133686.72	139936.1593	119571.1606	116817.7488	142047.5127	127178.1769	147633.6803	130235.7555	55702.54317	130989.798	145371.4208	158576.3092
NEG00837					-	-	-	582.869	114.9364996			22636630.92	17960184.8	20708676.03	38614063.5	19042691.64	18137947.14	19698951.06	38544101.54	27655038.7	32078020.84	18764203.76	19182809.38	29455799.89	18295507.05	19857442.95	31571205.73	21363438.03	21884867.44
NEG00838					-	-	-	582.836	103.9568758			97252.85133	111144.8115	89861.11469	136377.5876	83269.86876	129735.4305	89904.69278	103730.73	113410.4726	96868.77419	102393.4482	147276.6476	68755.34343	115264.3438	82447.1332	116912.7059	87160.59229	91002.23209
NEG00839					-	-	-	582.803	206.1550582			460310.0689	675956.7588	666405.9703	437907.3065	363202.9384	409868.7025	406464.3853	347652.3304	555434.8432	769691.8649	729850.3116	697844.8444	508128.9221	534980.1197	660133.2443	415605.6579	782924.4238	576960.7909
NEG00840					-	-	-	582.7945	377.0644126			57366.36169	150374.5055	162728.1844	217494.0308	140944.6399	197974.3191	72038.12758	96838.93517	85273.08791	80117.79114	97514.44214	114657.3094	120802.0738	112219.836	120162.1528	111466.5984	101407.2974	91044.4599
NEG00841					-	-	-	582.793	404.0837469			1583216.736	1612606.58	1922884.774	2630755.125	1489149.747	2183143.372	574179.9163	652597.4293	673861.8095	1429110.913	1123062.237	1136883.615	1093442.755	1069512.062	911735.8305	1868509.991	1144649.44	934872.1547
NEG00842			3,3'-Diiodothyronine	-1.689634753	-	-	-	582.456	526.0833894			320227.1973	253072.0622	320568.7675	503127.5578	278243.7934	381796.3935	181003.9214	168907.8963	228180.3191	275284.3896	261538.1646	281202.4858	532103.2508	2008523.123	464878.741	222786.0457	241350.4307	235445.612
NEG00843					-	-	-	582.062	344.0564568			195873.9482	160640.9327	122795.0897	84684.35556	70931.37716	118164.1577	113543.8103	142745.8186	113153.0341	143455.3547	97270.19865	79324.15748	91965.94888	108767.0182	115745.3604	125459.9681	101480.5403	96886.18809
NEG00844					-	-	-	581.734	560.8766758			88159.0954	153918.5596	160582.2761	207882.9379	252689.7979	204838.9199	227808.1635	175900.542	180001.0464	182688.3121	190296.8696	271505.7457	331513.4048	123504.227	42135.47562	163154.818	148725.2159	250201.3666
NEG00845					-	-	-	581.5375	389.0643303			733853.1239	631258.2944	769804.2706	966700.3154	767495.5011	1146484.044	507875.9054	412324.9557	571780.8383	762458.7173	671993.7547	697961.6599	686020.9256	776393.5347	693046.7619	628401.0379	623658.3353	467004.7334
NEG00846					-	-	-	581.4125	203.8691665			766730.8185	684593.8596	781238.575	829140.6899	565293.1903	632664.049	1170387.772	1598100.456	791671.0839	781439.9182	949314.5623	1077818.327	723885.4673	878832.0291	1130448.66	658356.3043	700113.6614	1503286.033
NEG00847					-	-	-	581.322	125.9003188			2749911.526	2533403.943	2768835.446	3639163.041	2596302.028	2998355.942	2359285.702	2881104.258	1640674.945	3159915.278	2569226.409	2645927.98	2745089.286	5911035.979	3090267.48	2823838.919	2544706.237	2731328.495
NEG00848					-	-	-	581.31	339.9039278			2599188.442	2174083.303	1641191.048	4331965.486	2786318.27	2832062.145	1511943.796	1869249.182	2422890.564	2054270.39	4565414.908	3000415.355	2284789.579	2991377.36	2416230.334	2097585.664	2998504.596	2858843.701
NEG00849					-	-	-	581.3	167.9319079			711648.6045	615510.8503	673511.7967	1267977.581	643863.8745	724647.2943	588588.3126	640490.5356	625907.4595	712309.6447	652591.5742	2216709.753	698295.5755	675992.4027	728374.5944	684474.6703	644507.7514	643931.9084
NEG00850					-	-	-	580.983	205.8673316			879817.0181	477271.3557	656652.5567	848025.6223	842693.1101	750271.7094	1021640.542	1437661.298	721714.3613	1271781.962	568785.6996	1278488.665	761378.3486	507377.5915	364882.8971	576822.7133	711961.6848	1409720.912
NEG00851					-	-	-	580.98	169.92918			239278.4278	221656.6527	268668.2571	251681.9017	235316.5676	248900.2546	204752.7732	222537.387	246362.763	137068.8315	258866.5455	243076.6601	235007.0941	358514.495	221044.102	253718.3963	239445.3107	222339.3875
NEG00852					-	-	-	580.975	257.0560116			0	160257.7113	152134.907	561009.9724	18695.87082	0	0	0	0	263587.64	62544.531	0	39268.96678	603402.0697	202223.4203	221020.6984	79195.74941	32956.12367
NEG00853			4-Chloro-17alpha-methyl-17beta-hydroxy-4-androsten-3-one	6.889142332	-	-	-	580.9665	337.9056975			6059904.097	10624268.85	3822699.773	10069076.22	10313317.34	4892263.153	3285483.345	6732107.818	2607065.967	5099045.139	9749807.53	12325759.5	5120329.096	9433161.592	6387782.764	4591228.79	5578757.205	11427067.82
NEG00854					-	-	-	580.7375	276.0334448			980893.6356	879177.2403	942032.6757	1138239.049	384802.3298	1232020.564	731057.0344	793774.6563	806758.3256	991916.0704	1144072.678	739627.2383	1073697.234	1272385.958	1071678.469	973204.9313	853713.0553	822657.721
NEG00855					-	-	-	580.6495	454.0389747			81768.20531	152640.1782	112880.2737	82194.12305	64379.6983	105084.0331	51808.95354	60993.98133	62971.002	91120.49851	84073.55664	50305.17037	76247.44902	116418.913	81609.02263	100742.693	57799.08449	77878.83971
NEG00856					-	-	-	580.645	435.0906488			973270.3645	604004.7421	777820.813	721379.295	594265.9596	1399586.687	580223.2379	728504.7557	328142.4835	659118.6925	728159.2813	566288.6271	785377.0521	466264.8618	640265.9658	624035.5959	469918.8724	998577.3482
NEG00857					-	-	-	580.6055	413.0425067			1497169.69	525225.8249	814211.0195	631725.2463	390725.1581	587930.9173	447748.9141	623354.2484	453402.1985	382396.6788	815482.9073	865920.7481	635088.6816	412895.7354	777319.8349	574718.1724	558337.009	424552.6644
NEG00858			Deoxyribose triphosphate	-19.80058286	-	-	-	580.5355	375.0700698			2386383.533	1827369.995	2474591.239	2581086.88	1208942.421	1874006.211	1279811.909	1812933.511	1448186.416	2429501.705	2720538.124	2253512.436	2830130.842	2152613.884	1866415.939	2433455.413	2161616.043	2347625.797
NEG00859					-	-	-	580.5315	391.0627715			98597.86417	72387.36681	116566.7679	136838.764	96692.00035	138029.5441	49920.68641	108341.7594	59618.26152	101878.4975	117077.1714	71156.10335	101999.916	87710.9403	92155.98925	87283.37095	90044.76814	71845.1709
NEG00860					-	-	-	580.455	194.0825076			90243.88661	77032.55386	70476.97524	91620.05119	90282.9008	68258.1604	56263.84721	78402.44204	82075.55887	87217.96454	85067.38324	90986.67179	41198.12908	88745.40455	83689.33888	75555.99552	81872.85847	65391.89771
NEG00861					-	-	-	580.208	439.0684615			1017389.994	1395295.479	1722804.979	1793499.568	1427665.855	2440986.49	424189.4268	1218327.539	1119156.583	1041999.722	1995013.177	1555916.578	1673518.754	1421716.657	1829926.729	771604.4424	564729.7148	1889340.168
NEG00862					-	-	-	580.168	411.0460307			2668016.535	1748500.613	2701082.465	3608048.769	2237866.801	2076179.633	1649281.998	2129740.17	1745753.949	1485497.175	2601002.355	2189826.419	2466311.321	2845307.083	3214053.839	1765575.896	1633862.089	1614279.869
NEG00863					-	-	-	580.124	538.1413673			771855.8576	546694.6841	806865.9966	990232.5776	575561.2332	815064.331	295570.415	395974.8556	415826.1415	646251.1875	566550.9016	600783.8948	539244.6817	674819.3373	579621.3891	817577.141	771652.8195	715130.1165
NEG00864			Tripamide	-11.73087059	-	-	-	579.9645	370.8689377			599009.3759	370956.8287	448466.4639	439152.9631	558383.8444	472629.8627	378125.2848	559789.4323	527431.4985	436269.9086	645378.4868	660845.0958	494033.0957	417604.6745	464770.0117	392758.2499	425827.1472	545762.456
NEG00865					-	-	-	579.8985	487.0517519			107635.9111	75874.98741	102728.4306	99541.32223	74881.31346	99759.59272	61498.7776	90680.19587	71185.33566	88683.73838	106752.9574	100206.9588	87673.08495	94842.67511	96155.02262	103535.0775	75586.51787	90249.84462
NEG00866					-	-	-	579.854	438.0647411			12111442.02	10877329.83	8557204.725	13788285	9319350.439	13083555.73	9043419.101	7249897.076	5409360.526	3393054.78	4570384.92	12843389.12	9058054.098	12588516.57	9224252.845	7768393.024	5724620.189	10729875.25
NEG00867					-	-	-	579.77	195.9532998			3344027.346	2895197.963	2278318.251	2683115.091	2817652.325	3639890.705	3575353.023	2016039.719	4928108.345	2786433.213	3501440.756	1544110.97	2058258.009	2110018.297	2178680.225	3003592.915	1934470.363	1132950.314
NEG00868					-	-	-	579.53	123.9023004			11110751.37	8334984.855	9038186.92	8335283.614	5938845.155	21799212.28	7709303.077	5088404.96	7512298.594	18361393.48	8292419.55	16155207.43	9983784.776	16975826.47	10120380.73	7603030.605	8511650.288	4560965.077
NEG00869					-	-	-	579.498	158.9118498			788452.6243	773795.2825	483171.0076	1262657.156	743049.7181	828300.4896	609597.705	896048.4414	948383.3995	1867891.079	742204.5457	743623.9946	1081809.605	1277228.123	488813.5718	879168.2156	712624.737	707338.9475
NEG00870					-	-	-	579.461	412.0495216			248479.847	156464.299	187605.0386	151323.8395	185199.5305	185898.5745	120961.4433	158343.8086	149263.746	193689.5026	166601.3266	219396.7612	206832.9954	160545.7166	157842.0092	114863.6386	154065.3339	177671.4454
NEG00871					-	-	-	579.1	223.0201738			1836916.1	2070342.421	2322082.128	2789382.558	2073382.603	2404932.198	1803455.303	1990614.158	1986787.626	2456642.247	2107262.683	2169417.626	2232215.524	57486.92163	2524077.68	2284414.25	2184492.386	2070081.333
NEG00872					-	-	-	579.092	214.8327856			497658.3964	463847.1876	511609.6403	531439.7981	552538.9851	600007.7982	467843.025	345876.3554	479686.8185	965711.4813	529116.013	607427.8704	519728.5092	354689.4506	482248.5357	580924.155	421081.6632	324154.7343
NEG00873					-	-	-	578.482	233.9241953			2311371.091	1739743.368	2037730.365	2053037.458	2464399.578	2122193.885	2040930.847	2238530.676	2022336.782	2006073.786	1795942.557	2632984.912	1826701.618	1841062.212	1982900.04	1871272.437	1834562.931	2312329.416
NEG00874					-	-	-	578.3485	212.8347394			492585.6153	377718.9378	317091.4503	723380.7197	467476.4216	452608.0177	391183.2948	525070.6948	387421.8345	467628.1382	415478.8197	629427.8703	451186.0323	276019.477	410466.4024	309512.3181	397813.3023	927279.7947
NEG00875					-	-	-	577.8155	82.95422695			3007425.254	2827693.515	1873917.674	3028950.283	1544722.67	3293014.389	2657454.307	2789042.459	2774814.461	3754402.678	2893848.804	3038595.281	3078821.561	3244521.983	3139848.033	2942158.434	2737066.262	2967853.54
NEG00876					-	-	-	577.486	479.0831478			614036.0922	621095.955	1334351.466	846368.2749	510519.1512	1119007.336	301060.1777	412204.0904	409033.9859	735441.4988	876305.0786	723170.7421	703717.6341	585532.0291	455597.3054	596813.5429	668324.3407	29295.50091
NEG00877					-	-	-	577.301	142.0204612			10565163.19	9826491.958	10856176.76	12910860.6	12071538.68	11226166.77	8380053.603	8534157.024	4450637.561	9241353.821	8819734.061	9805197.958	10565635.82	11960084.86	11359227.61	13944943.22	10141825.22	12503487.91
NEG00878					-	-	-	577.287	288.9085463			3185213.993	2411359.796	2758294.663	2685446.011	2484898.03	2873718.689	2703190.21	2971906.175	2660044.595	2640980.708	985587.7502	3299342.878	2895425.684	2387101.169	2640495.753	2479794.519	2458514.415	2949185.106
NEG00879					-	-	-	577.232	141.0171105			342906495.3	345025435	384274966.1	420855599.5	319362799.4	391082859	380415350	230499694.9	154024361.6	383152413.8	336537617.8	332697443.7	369899943.3	366314007.6	375481857.5	354357817.9	333711060.7	317497383.4
NEG00880					-	-	-	576.563	286.9116746			7540951.186	5643006.267	6593205.452	7286343.858	6487726.507	7368295.542	1551358.455	4033290.554	7230313.784	6463385.959	6717211.316	8161739.206	8606661.333	6080971.803	6001485.285	1928861.133	5960543.752	6832067.423
NEG00881					-	-	-	576.5575	232.9247314			19737277.64	15447310.27	16855465.13	17621587.3	16531646.98	18863711.95	6331253.298	12391856.19	17207634.29	16537395.12	12100664.55	20743201.74	19046297.61	4177834.955	16544143.91	16148695.96	15954420.74	17418836.14
NEG00882					-	-	-	576.526	313.9310301			2614637.868	4776983.142	6008356.314	5678915.048	2842574.738	2328601.431	2245157.831	3371934.722	2968646.06	5040185.337	5217430.148	6831558.054	6002180.542	2644582.282	6085819.516	5591539.097	5066156.816	6090433.123
NEG00883					-	-	-	576.2665	276.9315792			1830073.874	1269588.037	867656.1874	774675.9411	764226.8573	464931.1597	717667.5037	746486.4873	758233.8009	1044362.957	804082.1032	818951.1742	885135.4158	1044246.283	903842.2157	602768.1661	851622.9218	824492.3654
NEG00884					-	-	-	576.106	110.9760231			77466964.25	68834121.93	75107550.31	82964836.39	51078663.66	79912486.05	65646235.9	74060774.81	67023880.71	70277327.71	71530856.87	78341226.25	75670646.37	77396534.39	77052041.1	69494556.99	69639822.59	74273047.74
NEG00885					-	-	-	575.755	208.934853			19406652.62	14714101.67	16771714.01	18372917.77	3327076.939	17918784.27	15951300.86	16736466.91	4176943.502	14228742.82	16054923.5	17409631.32	3677083.509	16347687.63	16558703.49	15880184.94	11403843.37	16824399.05
NEG00886					-	-	-	575.472	190.0722413			0	64777.11247	13090.20722	35647.76463	123982.2198	92306.19206	0	35750.15664	0	71452.57847	6442.634209	12075.72942	81591.43636	0	164584.4405	0	24545.30414	0
NEG00887					-	-	-	575.386	131.0352163			2473965.894	2535105.833	2630863.079	3140509.908	1924149.373	2888533.71	2165941.364	2330317.721	2170500.176	2877148.52	2370778.165	2435504.972	2900232.943	3049449.212	3021354.328	2539181.056	2406790.455	2327582.169
NEG00888					-	-	-	575.343	210.9319225			7702384.352	6050551.853	2428657.792	7205931.956	4478711.511	7370698.61	4612470.489	6533972.776	1202096.199	5853450.707	5689915.322	7180529.669	6750970.147	6211655.825	1762564.427	5760278.869	5131152.593	6324926.012
NEG00889					-	-	-	575.048	239.077134			1214828.764	1967270.649	1984836.577	1530637.892	1241443.307	2719477.526	1978701.652	1823842.115	1312828.02	1810390.011	1398129.982	1528909.812	2276978.15	2728423.54	2409159.365	1901394.495	1882913.612	1592168.564
NEG00890					-	-	-	574.681	96.96022191			63504976.81	29487429.37	60295303.01	29990498.56	22665286.98	29910921.31	21858144.72	55390959.46	16400284.77	16681985.75	22878353.2	24607387.77	61406810.59	63735787.84	24434434.91	22403737.9	19239723.23	23154449.82
NEG00891					-	-	-	574.6745	191.0562225			117142849.9	126225053.5	120995180.3	35958163.99	94575151.54	134868655.3	90572344.78	110052788.4	94752175.47	119220227	106859985	104279820.4	101141850.7	143784166.2	106189451.4	113301111.7	114887259.4	93460844.09
NEG00892					-	-	-	574.195	193.0355497			2753375.711	1895145.515	2375352.109	2336598.418	3006885.822	2756132.447	2511896.818	2841602.105	2419049.523	2249574.166	1673462.445	2670943.242	2261420.761	1901300.326	2174809.436	1572312.58	1681894.041	1976476.072
NEG00893					-	-	-	574.001	425.1240233			1256388.068	898424.2525	1114856.981	1932675.636	1417319.481	1181771.885	1188912.985	1394840.622	1179883.2	1046315.417	1154263.995	1376958.575	1190924.229	1012017.229	1942490.169	948796.8439	598381.2119	1319719.225
NEG00894					-	-	-	573.7375	149.0455596			6827119.584	5832395.471	6538688.616	7156768.863	8774791.795	7115553.437	5712466.996	6166000.447	5879668.722	6701850.423	6354464.549	7035932.095	6726637.926	6767645.853	6394878.123	6252960.512	5828085.227	6374163.274
NEG00895					-	-	-	573.644	250.9812535			4838313.121	4476393.321	4937344.406	1183793.258	6253529.954	5251369.638	2030101.485	5504830.377	5057363.062	4547801.026	5252455.589	3614271.333	1995598.653	4186878.35	2016919.416	3596023.803	4638232.835	2738927.696
NEG00896					-	-	-	573.5715	252.9783227			2112823.817	1513515.201	1807788.021	1682872.626	1480322.167	1911524.678	1797247.279	2051393.018	1967105.707	1175555.865	796110.0867	2077679.214	2121853.449	1676496.831	1702664.219	1170566.776	1513897.838	1841524.312
NEG00897					-	-	-	573.2175	278.0001768			920003.6495	2011683.373	2221244.333	542731.647	2749561.041	2578930.561	2757530.728	2376676.561	2533280.613	1734969.452	1070523.434	2672376.315	575362.7465	2096050.051	1651039.99	1225373.995	2339861.648	2138393.296
NEG00898					-	-	-	573.167	133.0145584			19172179.7	14014887.48	12748208.71	7680036.701	7287088.157	10158562.27	12992083.32	12309852.27	4191282.804	6454369.05	3757507.679	6066492.578	18570030.49	6225141.474	19265174.1	4145155.029	8811299.701	8307875.056
NEG00899					-	-	-	573.164	354.0917657			30875251.82	26966105.5	10122392.33	39282282.27	26597426.08	32092741.54	20844806.64	9512073.074	22475494.52	30826274.04	26079820.13	28271801.93	27435102.73	32947373.1	26964754.66	28427431.62	26110090.16	26172166.66
NEG00900					-	-	-	572.955	398.1242283			3048946.414	2180359.964	2340032.165	1889773.987	3326356.273	2838122.044	2827074.318	2690414.581	3140392.607	2548397.134	2739933.055	4184370.342	2896773.36	2663644.93	2687701.261	1333289.624	2863416.426	3403477.364
NEG00901					-	-	-	572.693	216.0185994			7213369.088	5290218.127	5895508.538	5183706.044	7349323.649	6126417.69	7315486.903	8417825.533	7031193.362	5776306.53	6339159.09	7425750.707	6629169.522	5461662.138	6202845.69	5280652.023	5078895.045	6868748.043
NEG00902					-	-	-	572.52	463.0877795			3073956.448	2653669.019	3210908.348	4774107.579	2799007.26	3660733.01	1658412.143	1848329.527	2185423.54	2750521.495	2499411.017	3580363.827	2041083.208	5633162.305	8023099.018	2277651.557	2330999.151	2294387.978
NEG00903					-	-	-	572.425	181.0719729			509017.227	1245350.08	1116701.767	1026879.632	2713897.072	2055090.515	1779624.948	2119695.036	696717.3132	698155.8491	500607.1312	906890.0525	1084025.256	1285938.674	1746346.414	511844.9823	1256721.424	647815.2103
NEG00904					-	-	-	572.405	161.0457705			3527106.754	4282381.241	3854031.522	5482284.955	3522800.568	4674591.597	9736424.796	4662905.748	2748697.038	4171620.29	3144113.2	3319954.056	4371203.762	5117789.46	5592780.054	3628489.19	3910987.523	3299439.544
NEG00905					-	-	-	572.243	194.9058527			5505306.79	3939495.113	4740768.786	4244121.204	6835480.066	4897500.043	6465617.657	6002351.092	5374719.03	4268385.475	5316510.013	6735827.428	5197688.99	4015943.715	4669443.742	4544648.816	4160478.922	5855875.32
NEG00906					-	-	-	572.054	329.0300934			5756052.745	13522615.08	5494320.61	15716034.45	1339693.902	5618949.183	12514540.7	2514680.385	6609293.714	5351253.398	3522966.97	13567006.87	10027750.94	8556803.706	13057887.69	1432850.469	6182983.601	1488753.044
NEG00907					-	-	-	571.787	272.8834123			965064.251	741658.3636	834635.332	774388.898	1170147.581	909556.2099	1171363.556	1007577.275	1069057.583	816088.7832	920668.6961	1500383.612	133988.8201	760051.1336	1029621.303	720915.7936	810140.4844	1203228.187
NEG00908					-	-	-	571.688	353.0876101			299153418	325632096.3	300882611	96669912.39	49578424.65	113023712.9	46461702.95	58494816.85	40952131.93	312336965.8	281335431.7	70056776.66	56513379.03	57604991.16	53526698.88	72055374.38	56652189.79	61572115.9
NEG00909					-	-	-	571.6575	84.9512868			352206.7075	303504.891	327555.4398	355018.999	308378.3699	351654.8485	299066.2183	143902.4429	294853.2029	347216.6634	306366.4387	313353.6568	348168.6931	348348.7941	341500.641	294791.9916	299067.9801	311464.656
NEG00910					-	-	-	568.3925	477.0672565			3780401.954	1960559.126	1313176.237	1133166.659	1777571.782	4344649.922	3575301.863	2640624.517	3929105.657	2675899.997	877917.1285	4130191.629	3103434.817	4559366.18	3771858.263	708586.2286	2022625.26	1023072.778
NEG00911					-	-	-	567.331	165.0406026			10059193.98	7920630.73	9125016.764	9785509.19	9795624.665	10330997.52	5612347.688	11529106.9	8064909.274	9221020.626	9301017.959	10295710.73	3823879.885	8640253.887	8408348.416	8043149.191	8042503.5	9319301.015
NEG00912					-	-	-	565.978	201.0256081			11675861.25	16196584.95	61386839.52	10363495.39	42739501.92	13688819.2	50588134.9	28228576.04	23596079.58	10519385.61	12290837.74	11225562.18	12341452.19	9560087.688	12153253.88	12747280.91	9292652.099	9014611.191
NEG00913					-	-	-	565.404	258.9208567			53390.46264	49668.00764	37587.26213	52418.22796	39768.19379	52987.76546	45098.3479	19337.87417	28339.61051	56932.94975	25934.67209	46839.71616	42870.88346	29187.50342	46252.84204	9480.808979	51273.72755	41428.25461
NEG00914					-	-	-	563.6375	137.9670052			2990637.757	3656872.467	7939937.502	4015381.5	3135314.12	3982486.849	4538629.86	4764610.908	6330676.883	3702851.343	3316461.49	3148590.96	3585091.154	3347284.692	8071991.764	3301459.932	3133023.96	3120173.642
NEG00915					-	-	-	557.359	305.0228622			899769.8641	628011.1447	862260.8111	972370.0595	722245.8717	1488040.662	687681.2148	735347.1608	786553.8953	875344.8761	815972.7783	810743.7345	751446.8286	688118.057	788963.3236	826318.9855	749562.8649	94836.11686
NEG00916			Nifurthiazole	11.73796183	-	-	-	553.554	255.2328607			556617.3098	461098.0432	520759.9149	573518.4388	506235.2514	355111.4196	501030.2461	523897.927	446332.3137	573303.6343	289274.9693	523551.682	543550.1704	523161.5618	510615.5226	484778.5856	470880.924	513674.7891
NEG00917					-	-	-	547.75	463.0877425			2247883.194	2006718.802	2390742.129	3445755.28	2112562.6	2553146.962	1163591.659	1373773.677	1533582.39	1961433.555	1857175.842	1963813.914	2668875.28	4053764.583	2647155.616	1590574.058	1666481.192	1610851.214
NEG00918					-	-	-	547.556	354.0917785			12741190.47	11205302.04	16381470.77	15082359.56	11376061.88	13022615.55	9036111.57	48584952.99	8290651.919	12931930.71	10934882.57	11656533.61	10951864.23	12057167.75	10238730.77	11366591.53	10329929.57	10270708.21
NEG00919					-	-	-	546.222	124.0405373			2341855.892	2073453.046	2554008.411	2583416.723	1912241.029	2541352.592	2032024.023	1816309.466	1894777.732	2348738.37	1440447.608	1646190.897	2359602.915	2239583.566	2330042.548	2257806.604	1985317.798	1856681.452
NEG00920					-	-	-	545.272	210.9319381			2707307.526	1403136.124	1695166.934	1840399.219	1251372.549	2899195.8	2181149.146	2124663.064	1742725.698	2174421.606	1724927.77	1508863.964	1848016.807	1844700.882	2645324.224	2344368.538	901673.1701	3321581.965
NEG00921					-	-	-	544.497	286.9116781			2115503.027	1671344.807	1941924.462	1708010.841	2074076.37	2115577.215	1845919.22	2030683.81	2438466.737	1841363.377	1980799.439	2101088.447	2089610.453	1512209.948	1834028.152	1615352.801	1707299.441	1986494.776
NEG00922					-	-	-	544.186	208.9349316			5497046.321	3967378.8	4972494.129	3231192.334	5918404.498	5924153.793	4796776.332	5009202.827	4146851.926	5072495.048	5099893.585	5452699.831	4269391.11	3050415.284	4867750.382	6132604.312	4744589.856	7512701.393
NEG00923					-	-	-	543.4655	329.0300932			863833.5917	2018531.581	2767576.703	1874713.164	2539063.676	1417473.271	1525341.856	4447991.758	2987372.538	2102055.215	2011922.1	1700794.04	1948629.597	1790249.783	395277.8824	1359237.042	1766933.942	3349751.882
NEG00924					-	-	-	543.321	114.936493			9162657.833	7138260.623	827853.2184	7987935.623	8004439.411	9303982.424	12667106.6	15774266.4	7351329.765	8159281.794	7581119.255	7958937.205	19718641.54	5594145.396	7542197.727	6807503.414	6940282.35	8614053.462
NEG00925					-	-	-	542.915	313.9310317			1877536.996	1564158.367	1814083.918	1550210.482	1779076.697	2179253.565	1688729.991	1834114.19	1937717.588	1790564.563	1778150.41	1864400.312	1777547.548	1467122.328	1803831.893	1282985.225	1671808.712	2455345.362
NEG00926					-	-	-	542.5385	278.0001833			986443.4861	786597.699	938060.824	820334.6315	1049422.759	1055655.021	942149.2316	1040308.933	810908.4269	939826.4984	976162.681	1069187.38	748660.3297	743036.7706	1094326.306	759465.5644	790622.3003	953469.7716
NEG00927					-	-	-	542.3155	112.9552448			4473548.929	4535038.031	4995076.536	4660354.192	2763628.726	4490202.273	4949361.275	4796910.715	4714428.442	5731930.457	4670132.15	3470085.054	5267492.355	4935106.785	5836229.41	4702819.982	5533805.851	6687393.83
NEG00928					-	-	-	541.5865	109.029668			1684122.847	1696713.074	2135403.496	2017298.21	1851509.636	362156.0066	2636246.277	1753476.367	1440835.22	3483053.517	1702158.285	4348202.044	6485499.885	1938545.857	2681643.466	1670833.931	2812679.475	1867003.084
NEG00929					-	-	-	541.397	137.9670046			2884898.341	3255427.381	15154450.63	3795354.336	3113513.807	4139866.355	1531108.703	2174191.528	5361541.877	4286829.572	3483017.686	3347852.772	3733490.997	484749.2877	4336410.751	3220891.434	3382487.961	3247100.574
NEG00930					-	-	-	541.361	123.902323			8028070.635	5991359.398	7426938.316	7598567.244	7543210.628	8588831.135	7255326.436	8338854.724	6178929.843	7822061.557	6866709.844	7363301.891	7006094.056	5514748.208	6136813.989	5750520.691	6056464.464	8966558.6
NEG00931					-	-	-	541.2175	201.025609			12889200.9	21228598.72	15709110.07	12560747.53	7635604.197	17365464.32	6858449.539	8362098.196	9984392.999	11977900.93	9842324.196	6304772.068	20836183.73	13714026.19	12175035.12	14821028	9933036.848	20438692.63
NEG00932					-	-	-	540.3125	250.9812703			1534995.032	1126779.408	1410952.582	1180292.669	1635129.752	1156643.874	1325853.277	1611490.573	1323232.54	1370235.047	758557.5125	1758271.866	1433721.878	1108434.672	3108031.437	1128923.958	1227758.961	3331601.15
NEG00933					-	-	-	536.996	288.9085751			454730.8178	347541.9671	407394.2658	325422.2158	1588052.196	416956.1054	431035.5835	415855.0801	781535.4948	446364.7669	285127.5686	436864.9142	462230.2389	347555.5327	415686.6314	336787.7329	400590.617	422322.7568
NEG00934					-	-	-	535.605	181.0720136			351413.9904	775473.6645	737493.4938	554982.2471	1141081.613	989978.6141	735682.8216	4560470.856	811063.2211	1097996.037	617887.0178	856756.4835	672475.0571	613768.3836	832718.0794	574830.4465	1729894.446	450719.1821
NEG00935			Nifurthiazole	13.08314317	-	-	-	532.097	255.2332026			478188.2191	390613.6174	453096.4549	484691.8681	442771.7113	329304.859	441553.374	432599.5514	402268.3749	552553.5498	679619.3668	566516.8197	466643.184	464433.2777	413675.5552	392696.2882	394628.3654	449384.0394
NEG00936					-	-	-	530.533	398.1243301			2146089.212	1495386.504	1731221.69	1564573.79	1198316.812	1135350.3	2034515.077	2182619.983	446023.2324	1824639.317	1202731.713	2467171.652	1889228.505	925927.5463	1681435.951	1422160.588	1730135.725	4956754.987
NEG00937					-	-	-	529.374	161.0457749			4253977.002	4235258.342	4844583.048	5934788.463	3496706.334	5688144.619	4393888.556	3598625.419	3194415.079	5415386.49	3583660.172	5127674.303	4180404.104	5107814.152	5371849.839	4744600.166	4201522.18	3903026.681
NEG00938					-	-	-	529.0205	477.0672458			1076459.908	791846.7421	305721.014	3899355.617	2831256.494	904454.1084	1426206.495	1073534.687	1427369.977	1044618.212	137317.7627	1890563.609	1279618.252	1258866.529	1160095.264	1157358.036	809281.7168	241864.5772
NEG00939					-	-	-	528.228	353.0876216			45272246.49	44636320.5	110882647.9	258316965.9	166064730.1	11353438.6	63923942.48	56838295.95	72129280.37	173246160.2	107730761.3	102634615.6	76278709.92	364871982	45127681.88	67982171.97	62411960.36	116570492.6
NEG00940					-	-	-	528.168	123.9023135			5351875.511	4131318.494	5034087.783	5163479.796	5086345.216	5777973.483	4933297.32	5304328.984	4267559.917	5124346.953	4591226.595	4006905.971	4494365.572	3905597.175	4542040.902	4399484.012	4227486.932	5002662.725
NEG00941					-	-	-	527.87	165.0405984			19046810.2	15089293.79	17393392.4	18374950.41	19813376.48	19717599.17	12471037.03	5789233.63	15288385.76	17999870.85	17645934.88	19372142.03	22456306.14	15919305.06	1720889.485	15096407.35	15770693.79	17731703.83
NEG00942					-	-	-	527.504	438.0647391			7882800.04	3807154.081	4364042.376	3462967.639	10385400.02	3605526.206	1640177.133	9884242.24	5036458.03	6526884.482	244894.006	3987018.785	3846534.677	3510363.81	3428806.16	4375993.968	2265826.765	2534569.696
NEG00943					-	-	-	527.455	305.0228738			753069.8395	182361.7856	730861.0422	967338.5177	655125.8576	325383.9411	560808.5227	630527.8482	864870.6343	768556.1056	714131.5416	693635.7041	1135950.77	1279465.862	660221.8842	689858.9425	648036.5109	776803.3614
NEG00944					-	-	-	526.9305	313.9310313			1296052.785	1089747.386	1215650.554	1156213.291	1268133.677	1507721.376	1155171.106	1135965.504	1177774.863	1209513.991	1168341.825	1332191.206	1188117.099	1309740.53	1125714.746	1032728.827	1110656.848	1481778.341
NEG00945					-	-	-	526.788	191.0562223			78235332.97	31250754.5	120822039.9	36669525.85	46287696.5	49690440.68	39749037.07	48137033.01	41413119.09	42347090.59	43209270.49	43611121.14	46947096.15	54129026.82	45951504.28	62775407.13	41699027.48	40462643.35
NEG00946					-	-	-	526.633	195.051107			8215996.648	6062828.949	7137069.967	7145288.683	8368654.287	8121391.577	2408040.264	10674409.04	9481444.499	7555886.692	2637625.326	10280997.29	8546455.631	7863981.209	7814562.383	6304373.023	6720234.459	8475958.076
NEG00947					-	-	-	525.017	137.9670077			2748177.332	2771258.46	2245031.229	3441839.194	2714534.458	3421752.043	4211912.756	3972522.436	3987873.898	3178520.45	2772349.59	2716631.395	3031887.724	2829193.245	2214189.152	2904104.106	3050224.429	2611395.215
NEG00948					-	-	-	524.146	555.1022424			98937.29399	73780.18929	81365.59428	46088.79955	114585.5841	37102.30855	59292.88736	110998.412	42305.53059	47032.1299	72940.32404	89711.7532	71106.89894	40702.4213	56689.14736	63053.19737	73976.05389	109767.176
NEG00949					-	-	-	523.5665	109.0296942			2087146.555	2037167.019	2810172.781	2388153.251	1515804.56	2767025.739	2855150.157	2223598.208	2121140.459	2582902.622	1804808.562	2216104.961	2022433.501	2162590.573	2152224.744	2128852.711	2121218.031	1904959.16
NEG00950					-	-	-	523.153	278.0001459			1438646.353	1147203.615	1355237.609	1259412.389	1600380.543	1638216.282	852495.5027	1624746.283	1279302.371	1393678.366	1433535.551	1661274.462	1413993.124	1179808.016	1250017.999	1165316.297	1276063.259	1453592.932
NEG00951					-	-	-	523.061	210.9319391			1864357.448	1216080.632	4151718.179	3158064.857	1901298.22	5192989.885	1433755.774	1669731.572	1682106.635	1715685.853	2124872.371	1293902.199	135223.116	1203852.409	829956.5269	1597865.965	1166613.146	1062148.052
NEG00952					-	-	-	523.0135	239.0771468			860670.5337	1234822.081	1250459.97	1496199.246	1262700.741	2602440.272	990165.8542	1228487.056	1093847.683	1415080.565	928427.449	1365623.569	1151314.118	1255354.671	2208490.98	2427467.945	1253802.044	798891.9047
NEG00953					-	-	-	522.345	146.0249595			991133.7729	473046.4829	749941.7662	656361.495	384194.1434	2287197.802	447925.4444	867349.8554	884705.864	543427.6141	406809.6784	295703.7619	495722.7404	556884.9252	537662.0872	416704.7949	600080.2643	386714.6792
NEG00954					-	-	-	522.273	208.9349416			5434574.1	3329601.425	4797847.343	8406779.363	4909432.47	832400.492	4219284.169	4710996.449	4593034.071	3044035.537	4830570.551	5447289.007	3518046.239	2860652.072	4529869.869	6058833.523	4278340.091	3642203.773
NEG00955					-	-	-	520.455	354.0917675			12563083.28	10796427.26	13360189.86	15599876.31	11229631.41	12415514.47	8008449.167	20354191.39	8909438.926	11782311.51	10416172.66	10033919.56	10100101.12	12283792.78	9910610.581	11102735.92	10321982.96	9676540.923
NEG00956			Tetrafluoroethylene	22.41926256	-	-	-	519.752	101.0245189			1859443.658	1658224.403	1776744.202	2434911.803	1297768.406	2031617.682	1503090.96	1665411.641	1597916.742	1863081.1	1471458.308	1332706.597	1668397.061	1710984.172	2004703.735	1354634.493	1775873.105	1319449.086
NEG00957					-	-	-	518.441	329.0301082			1642158.644	2519276.54	1657181.315	2178629.061	2315272.578	2261075.6	1918294.784	2251877.674	3029104.989	1993555.522	2229154.231	1565953.804	2936318.238	4429430.666	3917321.183	2579874.013	1923692.674	2810999.082
NEG00958					-	-	-	518.001	201.0256116			21971505.45	3098469.149	12255794.47	12371556.77	37659661.22	11736670.54	12708172.88	17572834.97	12843486.34	42040243.02	1364421.094	10741380.36	31534500.81	12137010.82	2398718.814	15980299.16	13941620.23	34686214.05
NEG00959					-	-	-	515.6265	157.123645			19229.41115	117132.5533	357459.4696	238108.8842	18925.53122	683896.5423	182599.465	187377.6881	175789.8807	43443.96481	114648.7301	0	117254.9601	189912.1336	96156.57529	67820.63462	179690.8615	123564.7396
NEG00960					-	-	-	513.744	145.0984273			0	0	0	0	16786.40972	0	0	0	0	0	0	61460.48332	0	0	0	0	0	14538.15263
NEG00961					-	-	-	513.2435	112.9552351			20659224.19	16378292.1	19617854.45	19252758.18	12851197.64	18802947.3	22395591.04	8050905.335	18042700.82	22723616.63	16280627.19	15319880.11	18258461.51	18569978.24	18796572.51	18623275.58	17706941.5	14877022.67
NEG00962					-	-	-	512.053	411.0459945			862517.7386	674897.6081	788613.6421	863605.8264	784181.8071	791775.324	1461139.045	143709.8733	495705.534	797280.8704	1164634.457	805678.7139	699196.649	683681.291	598877.3001	690059.2983	680954.5394	706580.2893
NEG00963					-	-	-	509.591	137.9670048			1020443.483	3775210.345	4605027.143	4835357.775	3890869.153	4629385.096	4548019.337	2696866.4	3806750.6	4090148.467	3790106.301	3713244.408	4123887.659	5152557.189	6595915.674	4197961.655	4362066.933	3868533.32
NEG00964			Orotidine 5'-phosphate	1.04111515	-	-	-	506.237	369.1984599			0	0	0	0	0	0	0	0	0	0	0	0	0	0	0	0	0	0
NEG00965					-	-	-	505.49	255.107773			39333.21004	69013.45872	14614.46137	11423.82677	54603.60308	10170.51835	42165.12204	27858.89948	20092.48105	18501.85241	35477.61608	61264.54263	41094.25	11035.29826	12930.00024	81015.04827	25739.469	57020.76081
NEG00966			Nifurthiazole	11.56993596	-	-	-	505.182	255.2328179			455514.0169	392952.3432	424552.1323	468118.7476	434105.393	542976.7987	471609.8239	477282.8071	400269.3887	489386.7034	347087.801	501653.306	469241.1133	454778.9625	445414.5588	398415.7708	386372.3268	441949.1555
NEG00967					-	-	-	505.119	132.0862938			25916.16571	34194.25644	50091.28034	50635.18393	34202.49724	21682.6848	63315.82551	41146.21215	51209.70591	60350.57551	50864.81861	78852.49691	26862.23824	31677.71035	51522.00696	33173.05752	30949.31486	69439.81156
NEG00968					-	-	-	505.119	173.1047003			0	0	0	0	0	0	0	0	0	0	0	1803.464027	0	0	0	0	0	0
NEG00969			Pyrrolnitrin	7.147426402	-	-	-	505.119	258.081914			21372.55283	16064.80603	25351.05069	8493.223614	22312.4908	17645.75889	11283.66273	28059.57602	17876.90544	21954.9516	16612.10956	27957.67016	12864.91438	18324.12846	14727.56602	14441.40277	16736.38489	22654.98677
NEG00970					-	-	-	504.748	331.094012			111661.1622	150415.335	254585.2008	472126.0545	304593.988	292022.9624	12546.57495	22385.14456	11506.04949	150913.4892	140081.1074	120783.8002	65730.19265	110347.3992	39092.51002	102928.6196	96442.57253	41112.98591
NEG00971			Dehydroascorbide(1-)	-1.409250952	-	-	-	504.5565	174.1080327			0	0	0	0	0	0	0	0	0	0	0	0	0	0	0	0	0	0
NEG00972			Sulfluramid	-4.373015857	-	-	-	504.2255	528.2029712			0	0	0	0	0	0	0	0	0	0	0	0	0	0	0	0	0	0
NEG00973					-	-	-	503.834	527.1999449			0	0	0	0	0	0	0	0	0	0	0	0	0	0	0	0	0	0
NEG00974					-	-	-	503.739	337.1104082			501964.7895	402190.9024	493503.1331	467522.3043	384289.0905	416442.7603	392054.8991	453361.4989	444296.271	547920.791	408626.9455	456683.4295	423264.5915	510671.6374	416981.4385	353367.5177	364857.1355	372729.2627
NEG00975					-	-	-	502.58	231.0630378			2242.012574	1210.624528	2765.056774	3016.025869	2872.140034	3714.815612	3337.579342	4971.80395	7691.578218	1060.727918	2149.247318	2761.376229	3728.374745	4846.295522	4150.930493	0	1059.644071	2708.396396
NEG00976			Diclomezine	13.65108626	-	-	-	502.578	256.110759			0	1068.113934	1135.126128	0	0	0	0	0	0	0	0	0	1255.718544	0	0	0	0	0
NEG00977					-	-	-	502.578	293.0537972			0	0	1687.635135	0	0	0	0	0	0	1459.396402	0	0	0	1326.774092	1384.753963	1289.522438	0	0
NEG00978					-	-	-	502.1315	156.0781519			0	0	0	0	0	0	0	0	0	0	0	0	0	0	0	0	0	0
NEG00979					-	-	-	501.642	305.0228491			1269098.901	544544.6203	1148110.386	642648.4453	1032144.032	702651.1702	920834.5558	1011461.397	909851.7283	2038502.913	1060086.362	1134462.718	1678576.957	1382139.399	1156496.065	1126164.057	1065630.638	1609849.262
NEG00980					-	-	-	499.7915	146.0249626			336190.9232	329949.0132	392802.3887	549507.2501	958430.7994	949317.4993	395419.563	353525.9904	811906.4346	357562.1854	240589.5495	358777.0474	697696.1926	385117.09	349184.0438	354680.5465	497773.273	288705.261
NEG00981					-	-	-	496.653	564.1861718			115677.7166	93304.28303	81252.01886	21392.42803	26296.5245	18558.74142	21789.62339	19307.31748	30474.41137	27957.73474	15727.41017	23898.87485	6858.000802	3525.119937	6484.295802	23998.13451	20367.93603	26838.57142
NEG00982					-	-	-	496.613	645.1868974			65138.92474	52883.70133	48572.26756	21333.46734	6512.080811	6232.849509	10292.33647	9849.238092	11551.31814	18558.71254	10872.17018	15483.46889	2476.690816	4076.529837	2804.887586	8767.34503	7544.109335	10177.7208
NEG00983					-	-	-	496.564	563.1834306			537382.4289	436825.3442	448116.7895	153591.9995	134936.5688	151462.9091	132655.9693	146704.4728	145967.4768	158670.3487	152396.3081	139180.464	58478.23216	56531.36396	60709.10963	158548.2086	195317.0865	147645.2276
NEG00984					-	-	-	496.422	504.1650012			74662.66268	67528.68053	60751.94296	10825.91609	21125.47499	11158.39922	19046.53914	15429.77331	22417.12923	15352.4036	22195.20137	13285.933	0	0	0	20596.19663	6913.342052	12440.83766
NEG00985					-	-	-	496.35	208.9349015			2350732.596	469283.8986	1948863.102	3091080.702	2039679.946	3237993.958	1943705.764	1979596.568	1792060.609	5502078.452	2079783.857	2298291.169	1071648.692	3582808.643	1816812.714	292729.0578	5717448.277	3681108.949
NEG00986					-	-	-	496.232	503.1621632			450336.3788	532912.0552	383698.4645	126560.1421	135163.4942	109268.1185	106514.1505	132025.4978	146860.4718	151725.9115	215396.2047	133266.7023	52930.3629	49557.6701	50825.45416	115205.6683	100707.069	125701.258
NEG00987					-	-	-	496.229	539.1387879			102413.3433	59368.67484	48747.66226	18067.04134	24193.70469	20547.96211	13758.81287	20661.30747	16354.52896	15689.82363	18873.68325	25389.32438	8425.535397	8904.727178	5910.578624	28974.84752	17699.32017	19324.67076
NEG00988					-	-	-	496.167	221.9721373			23122.25375	15703.68847	17645.72107	12408.321	14145.66656	6800.183407	33829.40929	20295.36227	30693.38047	20813.49527	19973.04327	16837.90029	21119.38134	21620.75527	32516.03458	29892.7984	38092.48451	21101.77466
NEG00989					-	-	-	496.167	407.0051135			0	0	0	0	0	0	0	0	0	0	0	0	0	0	0	0	0	0
NEG00990					-	-	-	496.042	566.157969			94242.93139	53608.52425	48911.59691	10677.44785	23600.42728	8673.690377	11077.83962	20131.3469	16036.86571	21396.27721	19314.71378	13683.36176	0	0	1744.790805	8754.006792	17167.75918	24796.90271
NEG00991					-	-	-	495.9825	199.9775552			0	1533.255182	0	0	0	0	0	0	0	1483.759839	0	0	0	1583.195229	0	0	0	0
NEG00992					-	-	-	495.859	161.0457669			3331790.86	3223074.226	3659167.058	4542176.885	3000299.515	5502236.784	3621407.533	3068598.049	2989157.205	4035869.01	2931495.222	3231775.221	4121258.725	4221526.758	3601523.208	3880739.093	4336842.201	2882930.467
NEG00993					-	-	-	495.151	137.9670016			5423971.539	5006030.961	6051197.44	5923054.456	4701245.672	6122178.176	5253967.25	4254683.99	4425177.736	5453533.895	4702463.347	4986310.513	4972141.037	3062834.682	5224324.319	5834568.095	5528891.595	4598375.048
NEG00994					-	-	-	494.911	416.083002			3228360.589	2986791.143	3331170.338	4025775.673	3158615.968	3450606.453	2369559.112	2991573.8	2392194.888	3111064.63	2930454.544	3039588.736	2931909.065	3178453.271	2752625.292	3201066.847	2864302.025	2508141.774
NEG00995					-	-	-	494.7395	210.9319222			3430212.034	180421.0624	1401786.046	1067836.558	980357.5173	1006407.96	1169837.477	1246961.134	1084740.953	1068171.277	1106132.206	2371891.822	1382680.991	1148022.993	996515.727	2220646.31	878411.6917	1426964.834
NEG00996					-	-	-	494.7275	194.905851			1996592.755	1442392.262	1598997.065	2595989.57	1862193.208	1750148.712	1692139.74	1604505.105	1103111.321	1205498.292	2487667.774	1760726.275	1824740.553	769613.2031	1587756.332	1487256.827	1608453.431	1810617.594
NEG00997					-	-	-	493.465	123.9023183			6396981.547	5060350.486	5670685.8	7006663.862	8307875.388	4983166.773	4363112.257	6259612.564	8055452.205	5782236.925	5361388.028	4125518.984	5644479.887	4831923.123	3968728.969	5944972.068	5872131.399	6448687.875
NEG00998					-	-	-	491.469	260.8734692			958246.9192	857763.8292	925836.6555	951571.5692	1061640.517	879661.7565	522076.5058	918984.1582	785236.8032	982350.9158	810069.6172	942497.1246	531418.3652	870244.4665	383594.4931	816894.7692	854605.9602	844270.254
NEG00999					-	-	-	490.753	112.9552324			81222160.7	74852368.19	28901652.85	33775966.87	20372042	29311416.69	11914430.8	39618474.25	21624071.58	32962465.73	29875510.87	23868042.82	26031017.44	30447602.91	53472340.18	23196747.55	14152065.72	25241227.79
NEG01000					-	-	-	490.312	250.9812902			898923.5403	663387.772	743965.0782	777238.2538	995722.6509	868625.2672	776790.1671	913840.3184	744357.4661	744979.1357	804540.5771	1066801.481	860264.9165	725750.7405	1746766.753	1131455.191	688111.6488	836213.0502
NEG01001					-	-	-	490.08	96.96021706			25415484.79	18489254.63	23302415.57	38148908.26	27193898.04	26356646.51	32364330.07	26815827.85	96172743.71	35730117.37	103218641.5	34139570.97	24548411.75	25500001.69	22594706.63	22072734.28	36889399.46	26561209.66
NEG01002					-	-	-	490.06	336.8594618			200661.86	161151.4493	167286.792	136465.2879	150060.3076	132086.5053	167271.0619	163750.8853	165574.2208	142787.2989	141782.8484	159147.7825	162633.8783	168367.4967	141997.51	133749.8206	157400.405	171393.4719
NEG01003			3,3'-Diiodothyronine	-0.869976358	-	-	-	489.946	526.0838198			219565.0698	190104.1349	209399.0856	340247.7739	208061.5885	290003.987	95201.65415	108288.4376	123073.2107	191355.472	181496.4273	201601.2994	741011.6473	467489.6943	370924.8472	157422.2447	170578.9476	155609.3444
NEG01004					-	-	-	489.87	463.087731			1650974.417	1381249.111	1590605.707	2806303.73	1576705.604	5818347.248	787595.6799	875082.0594	981723.4309	1464695.864	1332867.471	1580319.879	3565564.422	3448030.674	2663633.521	1157170.123	1227928.579	1188587.756
NEG01005					-	-	-	489.87	464.0909463			412015.286	355697.275	420172.7043	695910.0141	448727.4501	547407.7539	204991.6952	240489.1708	250460.5304	396163.7416	351735.8782	418054.4104	754896.5064	1184606.163	710317.7283	294558.6205	327576.4169	302249.4886
NEG01006					-	-	-	489.87	764.1885643			1592.23007	0	0	27103.08929	25087.97873	19117.18147	0	0	1247.241389	24628.3129	17785.74903	13458.1963	25604.05756	44783.73665	37093.3454	3078.690074	10263.44385	1157.227244
NEG01007					-	-	-	489.8665	477.0672356			2346264.219	1138477.401	2102571.928	2158939.554	1509002.567	1910451.746	3852564.108	1886031.373	3952421.729	1646791.407	1295735.523	1455279.608	1732320.409	1957521.836	2261303.556	1107437.243	1248700.653	3098614.301
NEG01008					-	-	-	489.8265	404.083763			1109947.063	1234575.616	1303450.704	1875583.243	1227580.752	1576941.324	420619.1504	432374.7746	451585.1528	979775.7285	793554.949	848146.0507	710931.95	739477.6856	682967.5616	919322.3707	832499.3124	664893.6401
NEG01009					-	-	-	489.768	377.0862746			201365.3367	162816.9137	183308.6622	238422.4014	267174.492	264319.1964	160863.792	189959.9383	131199.8615	203389.7016	218306.5093	251169.3854	296393.0854	276730.7843	328148.7049	158794.2813	189133.6715	207826.8997
NEG01010			Fluoroimide	21.23013475	-	-	-	489.7555	261.0614975			230696.9005	228853.7032	213411.3308	269501.5239	129992.193	205721.5795	125069.5457	145796.8094	137342.7219	236496.5322	179433.0592	172498.457	245109.6268	304526.7776	755964.7616	227974.1365	206356.1073	177735.9187
NEG01011					-	-	-	489.701	425.1239161			494559.7291	313157.8772	308235.4097	396019.4413	531462.568	469199.3883	461948.6536	517966.5053	383306.0518	385014.958	419858.1621	1540398.291	484634.2517	523816.7612	621292.8008	503127.1624	319162.354	458300.3288
NEG01012					-	-	-	489.683	147.0300132			727145.014	670168.7837	669548.8238	725009.3674	569872.896	667558.9507	459587.956	773183.0711	578978.3482	673694.2887	653139.2739	634599.3008	653042.9865	661827.4481	372828.5457	762379.3465	732271.026	663917.4586
NEG01013					-	-	-	489.654	398.1242405			574091.3669	409836.9279	485376.3763	551872.1313	776273.7816	667056.4974	564212.2712	651539.6853	972889.2723	995766.7267	874761.9534	808252.4525	704276.2116	586525.5346	675414.9919	599555.357	1302383.819	606432.7488
NEG01014					-	-	-	489.641	496.1090099			244157.1546	199174.7322	212372.8918	260502.6777	239396.5311	262234.2802	203872.2175	216234.4544	200524.6331	249399.4909	255538.4694	273016.117	283961.0531	274917.0325	282002.5179	223543.6131	221825.5558	231784.3787
NEG01015					-	-	-	489.622	666.2188826			353807.3611	288215.3581	341418.1902	888960.2364	862675.3879	896868.6493	178307.4288	227365.8367	219661.6991	707608.0327	679751.5832	713439.6239	1082133.654	1210583.187	1064255.092	346760.3108	333408.8561	351652.6069
NEG01016					-	-	-	489.6145	725.2393571			327732.7411	275768.4304	312969.2165	893507.8547	765881.953	834073.1118	176671.385	219539.2366	198932.7018	718460.469	665442.2733	605724.1442	968910.5548	1172607.927	1102536.242	347339.8009	321028.2011	328797.9319
NEG01017					-	-	-	489.607	165.0405914			14554309.51	11636164.47	13299702.45	15929364.69	16888818.89	16750666.42	9858693.399	29355526.54	11172441.98	14242022.49	13767253.63	16326861.03	8293832.271	13043143.65	8110728.235	12172487.46	11887653.08	13418004.8
NEG01018					-	-	-	489.607	728.2124791			168593.4672	132448.2046	144432.7585	691017.4123	744530.173	725260.8122	81793.75464	105185.4206	97711.8133	566859.409	575869.5084	553183.5948	954003.1331	1093333.107	956281.1437	172148.5575	171237.9694	198368.2934
NEG01019					-	-	-	489.607	763.1845669			63740.70251	31020.21538	43317.76144	128053.7652	120408.4036	134914.6128	26498.76755	33389.05455	33633.71159	112960.9507	110177.151	96595.13915	158400.9398	176774.5168	149906.1159	49988.23764	38171.49336	53740.61548
NEG01020					-	-	-	489.602	779.177962			0	0	0	14095.78714	9781.720144	13843.39602	0	0	0	17252.23077	0	0	35849.37254	43015.47644	36219.74497	0	1452.043327	0
NEG01021					-	-	-	489.6015	404.1048876			332073.2114	421789.3689	496859.122	615695.2762	385673.8915	500829.287	134729.2241	125727.1695	128434.4682	323007.2691	247019.9282	267616.2627	209056.6955	227359.0494	220931.2447	310697.9623	278743.0978	247862.7122
NEG01022			PE-NMe(11D3/11D5)	-8.954182103	-	-	-	489.6015	867.1705207			1731.685833	6629.877927	5240.571744	27365.52123	17428.32031	31553.54002	1356.140579	0	1233.072635	17800.34047	8849.055181	19788.34542	42775.34082	37441.68558	34657.51126	3588.868739	4983.914809	6484.926432
NEG01023			PE(22:1(13Z)/P-18:1(11Z))	24.6120306	-	-	-	489.553	785.1671759			21084.75659	18887.67467	20995.00587	66854.59538	67902.74613	66289.00304	9128.041579	17937.52166	7777.913165	53906.16839	51415.48954	51483.32321	73149.20581	107117.765	90169.08209	24237.32234	25786.83973	18561.96795
NEG01024			PC(22:1(13Z)/22:6(4Z,7Z,10Z,13Z,16Z,19Z))	-10.04105097	-	-	-	489.525	889.2450577			5900.573708	6284.55031	6680.028646	37515.11819	27911.00421	26202.58111	0	8436.519446	3542.606631	19339.07044	18516.38253	25213.3044	39258.52886	46790.84893	36789.2983	9267.449059	8854.482317	11620.58012
NEG01025					-	-	-	489.524	667.2216035			77059.86141	65413.47797	79181.08555	221445.6497	214431.0054	216166.412	48096.95907	54791.10374	38016.50628	198537.5092	173983.6813	183687.9771	272440.4117	304415.253	259158.0601	81688.90456	82130.57046	75147.60317
NEG01026					-	-	-	489.441	373.1367351			76423.47952	28905.80035	51904.86919	46339.96893	175718.4499	75851.26814	98139.84443	121593.121	66074.03361	53202.36091	105186.6516	216822.6657	123052.1955	56223.96596	103394.1828	32569.72467	54848.52267	144715.6447
NEG01027					-	-	-	489.441	747.2183493			42942.59285	31687.41355	33198.5026	114014.1607	105885.4556	108687.5099	20057.95343	29172.75609	25491.70397	99232.46432	95269.71258	96541.01486	147490.7895	142388.8684	126109.3959	32093.99514	39678.47738	44562.64532
NEG01028					-	-	-	489.431	807.2405012			73670.41293	73918.76492	74645.89479	226354.4853	179737.6434	207967.2024	40920.52083	53579.29022	41434.97863	175886.0299	165170.5269	144577.4673	254316.5588	296998.772	262893.5959	82679.43809	75374.73255	76831.09955
NEG01029					-	-	-	489.415	726.2408078			92833.46403	84993.26368	82877.66913	260345.6668	219077.7784	255762.6323	40816.28209	58547.53891	48013.53587	205629.6769	201748.2174	181348.0935	295283.5297	321358.7394	301176.5574	100399.0747	85658.68413	97330.6685
NEG01030					-	-	-	489.3985	195.0510863			5956879.233	4319670.891	4934965.024	4843043.705	5318980.09	15039040.07	7259625.14	24745235.38	18846035.3	5449122.954	5858817.882	8081018.058	5363418.585	5895621.879	6329992.716	3665535.456	5322442.273	4955006.17
NEG01031					-	-	-	489.353	729.2151344			29247.50614	33740.38993	32532.19035	187737.8699	186270.3536	183079.5585	15873.07782	24501.47701	23351.72874	142262.2171	153461.4774	161330.7408	263759.652	265174.3427	248817.5115	42147.99366	42500.26692	46192.4258
NEG01032					-	-	-	489.333	808.2464487			19009.22346	15120.63093	13571.47793	58253.62184	54929.44366	49531.75698	4075.858444	8439.403984	7382.508608	41347.07658	52937.77456	35164.7164	54814.00091	79621.44288	72363.94511	17512.23995	10476.9635	16916.88164
NEG01033					-	-	-	489.3295	701.1922819			85302.64987	65777.37427	69568.64986	304360.2469	394378.7446	333086.5747	31418.29695	46457.67043	39623.95095	245167.6421	272106.7114	293420.9704	498826.8729	503439.8407	448301.8058	77563.06913	83753.60953	91051.43519
NEG01034					-	-	-	489.257	209.0668497			29805.81982	14110.83528	14115.14174	0	152393.7239	14486.17692	38662.75761	33975.22997	23448.48701	0	31414.16102	51368.70327	148529.7011	118095.2668	152145.4208	0	0	47581.39225
NEG01035					-	-	-	489.257	703.1904287			25303.11631	12527.38867	15726.69929	93103.95094	121836.0831	112803.8857	11617.64299	0	8216.816815	82100.1371	84332.99021	89310.27782	177829.715	137196.0856	165247.0894	11222.47563	9586.251744	19635.33176
NEG01036			PE-NMe2(18:1(11Z)/24:1(15Z))	10.80779803	-	-	-	489.257	857.2805309			0	1346.915454	0	23568.03569	19475.22825	18560.49194	0	0	0	15425.74607	11196.15292	6689.084666	40863.2427	41149.90865	42435.09522	1930.634457	1840.509708	0
NEG01037			CE(22:4(7Z,10Z,13Z,16Z))	16.70860331	-	-	-	489.2265	702.1959923			9976.358755	11581.6501	2192.028663	86981.1274	72498.46703	87046.86725	0	4632.222967	0	64281.06126	62197.48763	75628.26938	121045.7746	111237.3418	83964.98818	8984.908067	4878.278129	6749.987622
NEG01038					-	-	-	489.2265	777.2019048			0	4314.635148	9296.442857	59727.61271	50646.39562	59731.93947	1524.643212	0	3601.091184	40255.21359	34865.89064	49230.40432	67719.74399	80863.4183	73747.93437	6805.963096	2755.525968	3423.747369
NEG01039					-	-	-	489.196	478.071767			291783.1707	211829.6671	272230.5596	404616.2918	317779.9639	334746.4595	248044.2931	265630.3721	236116.8683	272009.0182	260944.7725	307856.9354	349260.0235	419551.9191	391412.5431	179855.8288	217163.032	196219.7173
NEG01040					-	-	-	489.196	497.1237806			7005.569702	20735.22861	5588.78876	20192.29381	32198.95754	31009.93185	5316.420551	7030.049493	11275.85255	24359.92586	38133.89832	18560.92715	29549.03312	39844.68485	35638.3203	10156.03545	15682.43047	16298.93627
NEG01041			2,4-Dichlorophenol	18.95167898	-	-	-	489.173	164.0117658			1734321.12	1458690.922	1617792.543	1799858.375	1503002.894	1512498.395	1452004.966	1546827.695	1496321.711	1577702.625	1537048.304	1619380.798	1602672.011	4116432.366	3225785.327	1340795.118	1535916.793	1211433.744
NEG01042					-	-	-	489.172	399.1269531			39879.89885	16631.72708	17720.88283	37544.00759	101946.2491	64444.49832	43902.66164	54700.49087	31694.87057	51864.02381	47512.43822	93591.65167	78946.83341	48328.79176	49791.20324	30142.62775	26339.13784	61903.45647
NEG01043					-	-	-	489.086	353.0876127			111756862.3	105717365.4	20943479.86	84587671.28	90655953.78	21151888.57	277629029.2	103692834.7	60041061.23	165513679.9	100834272.2	121791239.1	178921264.5	200713267.6	94031619.26	202005928.3	237605831.5	145841482.6
NEG01044					-	-	-	488.909	193.0355464			3358535.225	2015848.11	2333489.265	3174172.353	4745194.119	4773142.416	5031761.424	4804667.749	4230873.655	7386936.376	3122099.379	3611546.66	2237112.03	2269370.059	2246906.977	2129374.21	2354401.581	2323884.22
NEG01045					-	-	-	488.909	313.9310109			1711941.174	1272148.519	1409632.049	1347230.14	1532055.178	1590637.081	1548437.325	1601803.369	1493090.118	1376786.144	1522266.629	1679479.433	1490810.325	1220034.961	1372009.192	1310175.689	1456286.04	1001698.814
NEG01046					-	-	-	488.892	426.1262518			25520.10038	9475.203342	22566.36779	31754.46042	71521.1779	35467.1974	10414.8703	34023.09869	17280.93805	21686.39795	37565.14445	47086.84217	40975.37529	23708.10471	23193.57051	10181.99988	14381.32965	43715.66055
NEG01047					-	-	-	488.713	302.0550057			61052.66907	43075.00368	23730.93664	22187.63859	99107.65302	47508.16994	67250.27635	39124.64129	43610.32956	34992.84075	68373.12977	111145.9849	66189.46241	29675.85509	50351.55856	29425.80307	37452.8464	50233.433
NEG01048					-	-	-	488.618	330.0342422			821003.1746	733329.3511	815787.147	896399.2756	748112.2916	833090.1094	712352.5942	742349.649	707774.8417	1039546.375	759835.6038	779206.8231	793107.7127	872288.8642	785929.9476	733007.6997	726154.1634	683167.6779
NEG01049					-	-	-	488.506	133.0145914			51691850.49	21109982.51	25569331.05	22633046.82	10788337.57	12803603.23	32283706.79	20397086.23	13628621.28	8658246.86	9321075.802	7736887.711	39829231.15	94834411.98	97406313.23	8069147.666	18563655.93	11566120.62
NEG01050					-	-	-	487.495	191.0562201			54965189.89	34504062.37	40156242.08	268831850.4	35196789.38	50814924.04	42524893.08	53727730.14	44806638.27	39715875.73	39136032.97	48505315.77	47908435.17	148553057.1	45464897.68	52525139.39	88353651.37	44117935.56
NEG01051					-	-	-	487.097	158.9118343			723364.181	748141.4598	766187.7354	1428145.418	663215.6121	885644.2997	611521.052	674756.5502	1063620.19	203457.7363	678901.5682	645574.9509	718895.1965	1511687.621	768731.663	969318.1284	771521.6273	689265.2204
NEG01052					-	-	-	486.459	354.0917659			12518181.32	11159920.75	36250965.29	16943811.02	11718485.24	13522969.33	8988605.029	6963591.507	9061155.007	13076401.03	11314698.11	11748126.46	11059770.71	12516733.96	10610353.41	11615825.68	10831736.21	10327707.66
NEG01053					-	-	-	485.549	533.1707066			25858.76834	32375.77209	25407.9552	146353.8604	83813.40315	105427.0264	1272.598435	1092.283356	0	0	0	0	4911.565316	3445.175058	2268.958748	3218.879066	7790.042268	4793.59247
NEG01054					-	-	-	484.685	201.0256068			61595143.05	13215081.02	46875024.67	45756604.49	12717856.72	12627960.64	17461636.04	29749671.02	11140785.2	27738153.11	10453733.05	16196351.01	11025556.62	10873020.98	61136667.22	17064352.54	14561629.05	19368885.7
NEG01055					-	-	-	482.413	137.9669974			474975.9344	5272084.31	5319053.885	6817696.863	4758314.556	6246978.663	8039981.301	7357526.428	15142133	6680410.17	5075124.825	5389145.445	5494161.659	6087202.102	4153063.137	5546201.665	5222946.604	5156033.616
NEG01056					-	-	-	482.039	194.9280923			198679.8788	996242.6494	1045915.726	1159057.336	969978.3658	1163349.694	1116259.383	1294282.112	1183857.947	1147225.115	1120929.743	1066660.38	1163483.22	1126914.59	1078456.702	1041628.655	1054787.113	1161906.62
NEG01057					-	-	-	481.8305	577.1989088			53679.69213	56805.0853	59540.64185	49503.954	43691.58124	52553.50338	10689.41706	16131.88193	24300.03212	36094.22505	33630.19628	31951.82547	15229.02287	10624.17775	10514.57533	22273.30117	35882.02633	25126.15432
NEG01058					-	-	-	481.7025	473.151089			0	4136.412121	3618.538394	61086.99217	46881.15119	49289.35743	0	0	0	0	0	0	0	0	0	0	0	0
NEG01059					-	-	-	479.107	305.0228632			1217867.977	1275544.755	1229124.58	1376425.826	1036588.798	659864.5254	948109.2791	1059864.238	476244.8821	1357814.855	719754.0442	1164654.49	806069.6666	670656.6463	1104835.162	1124213.56	1112733.073	1068200.035
NEG01060					-	-	-	477.341	404.5727238			5365.126178	9143.533219	4171.904272	0	0	12303.8492	29394.30514	70526.98	58646.44286	4188.76864	0	3756.988375	0	0	0	0	0	0
NEG01061					-	-	-	477.103	132.8680956			410380.145	293958.345	284068.5273	398838.749	427295.4819	609756.6095	359431.0606	366779.5872	565448.8405	290679.0614	308611.3247	434317.0883	279819.5653	339083.1203	295115.5962	531130.6182	322940.1848	367873.0629
NEG01062					-	-	-	475.47	517.1405363			240988.3318	186672.5004	214062.0526	505734.5753	466995.1902	512454.2083	271739.3164	355364.1956	264341.8057	456511.6202	355496.925	446737.6167	487560.2396	502676.7565	465760.1307	348705.3972	277858.8992	308759.3524
NEG01063					-	-	-	475.2465	518.1440882			29028.90652	26882.17146	31256.88687	100700.8284	86689.70848	87418.65476	40986.63007	68865.07216	45208.99009	78295.26425	64829.05342	69327.78686	85085.39553	84869.65977	81956.29616	56456.61479	41991.4557	44627.44606
NEG01064					-	-	-	473.639	558.169125			8382.007299	8161.55065	7946.85079	9901.546154	9344.330075	11799.74591	5664.520344	7589.297992	3600.616065	7733.018935	4685.473724	4413.253381	13640.88426	22348.26554	13415.35495	5054.632104	6044.816355	3044.1466
NEG01065					-	-	-	473.297	737.2367696			19669.28413	21598.84797	17104.17171	2991.638744	0	0	18261.06149	18128.32439	14743.85804	10217.85968	4471.728618	5755.401729	42147.2698	42916.29139	35542.85854	3515.261415	5416.268982	8707.370375
NEG01066					-	-	-	473.293	165.0405964			10917469.76	8395634.526	9575481.374	11429230.85	12877227.33	12579754.12	8969338.305	11886818.98	8627667.514	10165704.95	10211474.35	11890832.83	6078112.405	9120884.674	5432950.029	8705219.148	8692712.233	9849729.334
NEG01067					-	-	-	473.28	259.0221976			280613.1056	313961.1493	127750.4062	411872.6847	350808.1294	306949.3764	714805.614	803509.6916	778534.0009	200926.2074	251267.7363	270079.7369	604490.9538	745866.1817	596868.3013	510384.1064	369156.7289	395456.1975
NEG01068					-	-	-	473.27	112.9552456			15366342.36	15503860.62	17473837.34	22465362.91	12745129.25	19086284.97	9716383.308	9422937.32	11278915.7	12268133.74	15301324	14482631.06	14853002.51	19677767.59	15603640.73	18837905.26	14151696.88	40464140.3
NEG01069					-	-	-	472.96	329.0300842			4906832.848	4235899.702	4616727.936	5086974.672	3506643.6	6570390.647	4088528.539	14388823.74	4043496.425	3976126.332	3270039.814	2758763.292	5961118.277	4454513.577	11687204.49	3121549.538	6283823.169	4772232.473
NEG01070					-	-	-	472.7285	477.0672316			1090005.93	859967.9916	1291431.214	1614481.052	1035812.046	1182441.556	996102.4058	1128723.371	821664.4644	1142735.112	1049127.006	1518931.935	1358237.432	1327069.604	1621139.058	729210.2781	843363.1675	819851.2167
NEG01071					-	-	-	472.1365	591.1779714			159575.1104	136812.3537	142793.8231	69495.08181	73618.20305	61378.52171	122213.3042	131453.8587	121342.1784	61649.03099	66589.18182	61554.78203	124339.7171	104901.9032	102778.9435	34652.76206	32390.80238	39377.50777
NEG01072					-	-	-	471.8635	213.0018239			32721.50187	26608.38581	32374.39969	18023.24275	36314.06996	32085.60331	26620.26545	24306.44716	33491.4307	31503.67707	26645.68585	40438.04894	30127.64306	28449.6353	35237.42015	19272.06295	23521.96499	32672.75315
NEG01073					-	-	-	471.31	294.9920914			11370.30793	23281.66305	16490.02704	12764.45326	19933.11875	9509.422159	1698.624872	0	3764.272683	15131.76276	3702.735474	3896.440761	8840.033571	0	3251.95784	15750.27388	21512.01858	14270.80104
NEG01074					-	-	-	471.131	161.0457655			3976870.152	3979181.928	4694074.852	5070373.992	3441829.022	5056620.826	2893839.089	3448416.351	3149359.514	4679787.034	3851905.623	3444460.345	4448236.179	5179992.492	4521220.724	4649336.242	4583887.283	3514840.281
NEG01075					-	-	-	470.5575	463.0877976			1748424.387	1370622.53	1696948.637	2278043.515	1672229.843	2007713.597	847627.1992	1005268.928	1144847.616	1370958.279	1304225.894	1607935.551	4872888.687	2703054.846	2187792.952	1083284.412	1231280.269	1155894.972
NEG01076					-	-	-	470.369	404.0837337			2516997.531	2811906.933	3065984.554	4037156.999	2859816.2	3659924.403	1002424.671	1114249.055	1079432.586	4730045.38	1821494.709	1990744.536	1498969.518	1435164.885	1425532.769	2996014.997	1579127.458	1523322.012
NEG01077					-	-	-	470.099	168.9993559			211313.9809	192236.6748	223387.3312	188045.4843	192666.8106	213307.0667	139313.7787	198663.4091	159457.7213	154753.9213	171480.0969	216241.6175	179366.9686	194071.2339	177857.6118	177383.1726	163746.791	187627.7277
NEG01078					-	-	-	469.6265	146.0249727			323514.422	381688.8191	468846.7085	335882.0576	322952.322	675192.9751	587253.9664	488374.8448	274680.2535	391738.3817	607325.9339	351681.8094	524993.4217	427641.1121	582556.1725	473998.7501	469363.1318	485549.0631
NEG01079					-	-	-	469.5865	96.96021911			25306323.53	22258659.72	17008020.23	25220543.13	21205378.57	24359175.04	20338495.63	21869251.22	20835974.02	32514478.82	21946804.62	17987027.05	22818748.31	21013774	15409889.43	42687511.82	22975018.62	29136724.18
NEG01080					-	-	-	469.352	353.0876152			111451411.2	88971816.63	12074551.28	103727700.3	86285655.14	107632204.3	54269201.16	96095049.87	70425128.25	114858911.5	94589451.64	106350710.6	106101929	101999743.1	79915168.06	86604853.96	128206355.9	83764865.66
NEG01081					-	-	-	469.255	439.0679377			450112.6338	782765.1629	933022.6092	965544.3823	876639.8279	493237.01	316505.2182	904009.9537	318258.6555	345151.8483	357874.3833	954042.9909	833340.5127	788609.5036	156936.6603	629330.9522	858676.2761	366403.291
NEG01082					-	-	-	468.518	158.9935695			661797.5669	482766.2653	854239.8627	378693.0324	541748.6497	541757.3863	640112.9539	639284.4812	671316.1853	705325.9447	685114.3859	785375.9339	682570.8704	330835.4863	657488.7757	532036.9932	619681.7377	573970.9166
NEG01083					-	-	-	467.482	168.0435532			230659.9829	214482.4342	218471.6136	172249.875	133678.9283	198625.1075	205959.5113	267108.0454	203658.8169	235543.5458	195925.1047	174277.4733	221165.5617	252171.2744	206574.5349	202363.2721	215213.8942	222373.7456
NEG01084					-	-	-	467.463	242.0799213			131171.8923	75310.50929	93586.16271	75897.05095	117826.134	102536.2881	106725.1239	137124.2172	104636.0266	74024.0263	110274.0306	144016.453	168442.9849	208541.1916	108965.7079	76086.94874	92723.8651	115396.0816
NEG01085			Nifurthiazole	12.63083937	-	-	-	467.061	255.2330876			745079.2929	598988.5025	666242.4368	743006.2411	718655.8179	1054075.721	705423.4404	735514.2046	603614.8962	431026.1682	764300.5097	979709.397	723204.9769	662537.9769	694235.2248	601393.7292	579864.5975	681836.2561
NEG01086					-	-	-	466.847	146.9661888			9926402.749	8723650.61	9654388.07	11746520.72	9193436.996	10226100.2	8512676.528	8664159.686	8873620.737	9986267.702	9811489.989	9809214.847	9293823.084	11067729.9	9985951.948	10149762.56	10058559.78	8854300.688
NEG01087					-	-	-	466.5675	210.9319511			794995.4938	526761.9815	525713.6853	843905.0641	888174.2471	859017.8903	779072.1744	874968.2822	752179.1009	783771.9619	823093.6601	960467.6479	680077.0405	750392.549	558507.6681	1147257.787	537935.3084	640398.1784
NEG01088					-	-	-	466.374	603.1782051			113834.4712	102664.2237	107370.1177	71073.30498	60537.95809	57200.62389	87416.86735	90562.31499	96987.38127	126755.353	114564.8229	102886.8262	126186.9822	108379.8103	124285.757	68960.26357	54309.06911	63445.94204
NEG01089					-	-	-	465.5775	137.9670042			7261359.767	6402577.198	6601222.373	7897378.113	5934677.643	7017848.37	6470086.697	6142492.074	5177212.702	7226040.146	6509749.8	5998507.035	6088896.094	5976940.785	5494263.49	7633273.457	7126891.277	6075264.926
NEG01090					-	-	-	465.455	416.0830355			6844998.463	3464902.765	3301819.802	5310601.319	6790017.265	5112618.273	3340818.906	4612019.088	3665800.91	4994589.972	4250940.184	6151409.414	4420764.415	4281799.695	4018180.309	6260018.529	3937865.247	3644677.559
NEG01091					-	-	-	464.428	354.0917618			17031079.17	15040337.61	14858198.51	20012671.82	14830703.13	17249012.69	11475463.99	20233338.82	11870868.89	16661433.35	14226977.2	14727907.07	14092319.12	15344435.49	13649199.61	15128523.1	13602320.38	12944051.66
NEG01092					-	-	-	462.987	547.1871014			3687.74521	9084.957491	7670.804649	54051.49249	28483.063	32127.32933	0	0	0	0	0	0	0	2777.291589	0	0	0	1357.520669
NEG01093					-	-	-	460.202	606.1980512			215118.8088	173045.1319	185383.3792	102519.2072	119619.6111	93670.1896	160045.2636	178075.6026	185500.5546	146212.2488	120953.6619	127195.0786	166974.6517	187049.8726	161038.1881	109485.4696	118264.8841	105325.3336
NEG01094					-	-	-	460.186	605.1943098			895406.4029	775315.9748	831056.2894	448412.6238	504301.7532	441644.8549	673999.5921	754684.1691	725358.2653	644403.6753	562401.3216	550392.0936	753436.6025	804919.0181	712069.3128	479131.7791	493951.1326	534141.78
NEG01095					-	-	-	460.174	607.199573			32463.80008	28617.97927	35327.70702	16603.7513	25068.71685	39825.52566	30789.71096	29591.72099	39672.06993	27180.07285	32256.11619	24448.03415	23726.71501	36727.57286	35488.35326	23278.26119	18272.64485	20698.34857
NEG01096					-	-	-	460.166	687.1982996			32001.13894	36077.39447	35595.98345	12965.51071	20255.78522	3626.967988	25131.3031	23811.94466	27514.91446	21874.20472	21178.01515	20447.8169	36106.25084	39057.6825	20173.82914	13578.026	16427.55735	13550.28411
NEG01097					-	-	-	458.745	513.1479752			22372.77381	26923.32754	29664.29516	4957.051164	3460.039024	0	11577.29557	16160.85423	16536.87415	0	0	2173.697735	16257.60334	98551.17545	0	13646.96561	5233.895716	7233.731626
NEG01098					-	-	-	458.3625	219.0143461			253417.5057	136645.1659	167283.9964	149125.5552	172977.7939	210812.7293	254703.01	241799.7088	282608.5209	139577.0217	151518.0272	146489.8038	168139.0822	190469.4075	147763.2423	132384.8698	137851.3057	143975.8134
NEG01099					-	-	-	458.3615	144.0669146			136628.6228	69329.48316	85869.14139	20927.73055	93697.82436	74173.37843	87092.36117	110315.2795	79457.00384	9952.340085	38553.2772	67502.73736	63821.8733	20942.68711	38463.23159	40521.40205	76416.02833	62528.43532
NEG01100			4,6-Dichloro-3-methyl-cis-1,2-dihydroxycyclohexa-3,5-diene	21.07815077	-	-	-	458.324	196.0545877			165019.1692	140815.2523	156547.9119	113920.624	212215.2432	176715.3596	571366.1619	581295.3196	456217.4572	149261.7705	157982.3901	193183.2121	291609.9428	280746.0668	236324.645	103004.4935	122255.2491	239148.3739
NEG01101			Fluoroimide	21.37382263	-	-	-	458.16	261.0615348			219213.5581	234470.9538	227578.8896	178309.0628	117423.0446	168761.6945	106176.3017	206283.4245	148605.6664	175686.1662	142707.5781	112327.0719	197499.1734	224449.6323	209801.0869	223080.4509	165336.4949	176612.1259
NEG01102					-	-	-	458.1215	135.0301371			7357317.587	5781757.804	6598130.8	5293771.99	4238082.783	4789213.196	5607319.243	6576308.686	5319060.464	4049946.935	3878242.785	3923063.094	5425165.926	5305967.141	5097568.274	4585113.911	547945.9646	4381871.366
NEG01103					-	-	-	458.083	447.1354935			84146.94642	71664.96319	54308.74776	82556.35293	61376.80922	82942.02059	40676.46871	44511.28468	33001.74569	69245.33033	60680.43641	74770.73938	76229.26912	78712.0353	65151.58678	52433.35961	57595.76361	56848.86841
NEG01104					-	-	-	458.079	114.9364853			5531571.966	5190213.992	5925040.21	9594095.599	6635573.747	7872864.731	3565611.95	4180124.305	5223329.99	6583702.224	6237815.51	5682889.631	1060729.338	3463018.585	1661068.466	6958792.274	6044725.142	7344540.821
NEG01105					-	-	-	458.051	147.0300058			905092.5635	604654.9392	592846.7816	1018898.874	738233.8775	795179.2424	726279.5638	1006660.661	595045.486	1058941.375	823823.553	873397.075	850406.6066	1010108.416	917221.4186	766016.8126	792569.2028	712586.0826
NEG01106					-	-	-	457.997	545.1139021			353373.265	266295.319	363447.9359	215689.3709	212956.9936	233499.7625	306834.4438	454000.2069	306728.1979	161352.5026	164082.4928	144844.282	233670.1107	206741.9987	171650.1733	196967.8112	192274.7793	184140.7679
NEG01107					-	-	-	457.993	491.1621276			85902.30682	73260.82551	81698.14748	0	6721.386222	2156.619704	28171.64374	44152.02866	25214.96596	0	0	0	0	6829.229975	1954.833719	27877.23326	22482.53067	37278.57345
NEG01108					-	-	-	457.9915	466.1242271			123329.2049	112957.5827	115061.2521	11375.58101	21199.65739	7877.977562	53638.94547	54683.4844	36755.99168	1939.654694	7104.112886	0	3386.717632	0	4160.99458	31647.04109	33447.58656	38833.52102
NEG01109					-	-	-	457.99	431.1040796			89488.36711	75627.96664	78123.36391	9916.057411	8111.259697	2358.610678	52119.92702	58543.43648	37781.66817	2670.647452	5307.495078	1977.680522	14644.5516	7108.659579	8501.904578	34240.23457	28907.34023	28752.64184
NEG01110					-	-	-	457.99	454.0957749			88030.34377	70900.56251	88464.21337	9888.737507	22345.32988	13634.35596	43545.08979	46730.12821	31918.76849	4439.410555	3062.160543	11581.70394	16695.64244	14258.29953	5434.033732	33745.95994	28178.68877	35008.75585
NEG01111					-	-	-	457.99	683.2261615			140496.0065	137172.1822	142968.7882	7139.292631	10344.83837	12039.57061	36360.29713	43055.86747	32828.1812	0	0	2096.344113	1525.907301	1317.289881	1520.72743	24791.43271	28315.35231	27507.0891
NEG01112					-	-	-	457.978	527.1042204			353905.52	273437.4576	415690.8752	272988.0091	280986.4795	280263.5623	366772.4338	514020.1134	363043.446	245007.4053	215920.7375	223137.2609	263505.1848	254114.8437	198883.5762	235005.2316	230178.9638	46324.34438
NEG01113					-	-	-	457.975	166.0439805			292231.1166	281660.1055	229074.895	120192.3094	274633.4248	227862.4466	180942.1611	214568.3517	128925.0286	53635.04121	189176.5262	176195.1559	87837.84449	66494.22513	122200.0909	132843.0497	136726.5335	437597.2593
NEG01114					-	-	-	457.9735	424.1159094			100138.812	92860.46356	92012.96601	31576.25295	21630.59792	23453.93128	46094.57235	38848.10715	34288.87945	6907.420049	6740.743865	5396.535346	0	1830.242659	5802.868017	31144.88758	20560.44635	28404.22674
NEG01115					-	-	-	457.972	696.2084972			107603.4822	122008.8863	141462.823	23266.07218	16994.58373	26968.03667	44540.90963	78848.85579	45912.13695	6026.753679	4705.239017	4440.466943	15199.07203	10470.26519	8327.610492	46789.31331	30683.73613	29416.98025
NEG01116					-	-	-	457.9665	406.1095422			292023.7011	327141.7493	362810.7825	50685.28247	120526.2239	59560.55614	165928.6771	121429.5021	181063.4619	30247.91308	30344.13618	17622.97025	76175.74769	40229.68842	63540.80083	155487.245	171441.7003	180185.6143
NEG01117					-	-	-	457.961	415.1092164			331482.2439	234908.3171	263600.3197	45123.00913	55967.70096	42353.30732	165110.5126	196027.5366	160508.7458	6482.441286	4236.939153	20391.17793	35861.57342	16662.84021	15336.45676	102783.6804	102011.3996	115366.6802
NEG01118					-	-	-	457.961	507.1566661			161982.9101	137712.0243	151395.7436	12503.50623	39738.19853	25714.71045	60674.92008	86109.9442	48175.31643	3927.83395	3460.893998	0	11285.76433	14398.94806	0	46753.04325	45764.9804	49090.86953
NEG01119					-	-	-	457.9575	398.1242399			1076711.982	540807.2797	852469.1545	412381.235	679493.7787	678143.3682	658567.4691	705941.0356	621663.4891	456891.8747	593421.8612	629508.2454	542935.0034	463401.6636	505096.7121	458772.9725	542829.7206	642039.8121
NEG01120					-	-	-	457.9555	625.0650532			61951.55869	65961.79656	71353.00866	25090.56489	20752.70197	47434.18006	44185.47851	53389.54139	37882.83849	22432.75589	6740.985687	7949.402605	17384.41073	22971.60334	16065.24179	31973.99978	45676.38854	32053.88013
NEG01121					-	-	-	457.954	499.1064823			179970.5942	62157.72942	60964.09064	164982.8613	130897.0984	133279.9808	32947.21557	53706.83478	99111.89835	128398.597	104353.9088	114721.8749	159101.8688	205434.9078	160826.1979	151831.2403	131800.6397	141630.1964
NEG01122					-	-	-	457.954	534.1757797			147339.5198	116491.6752	121053.6797	20996.24486	14318.68481	29104.72112	70382.21373	72845.69034	58650.02598	4227.789616	0	1929.068795	16796.55266	26045.96966	19829.4581	53926.15157	42240.43212	33431.20906
NEG01123			LysoPE(0:0/22:6(4Z,7Z,10Z,13Z,16Z,19Z))	-3.735135374	-	-	-	457.946	526.6198134			44395.56239	14969.77916	2295.838879	0	2090.152933	2244.349251	23946.70742	352325.9878	76773.80563	1743.068452	1875.604197	1497.651966	93849.36655	0	64270.15673	1266.954007	0	2316.659933
NEG01124					-	-	-	457.8805	344.1164008			72090.86912	62972.52247	75416.67186	26433.52491	26369.12294	28918.30601	22414.20709	43246.69457	41124.38554	36213.26175	16372.79755	17252.40618	32159.21535	52283.22326	19156.12496	50720.74902	20369.47428	34263.14721
NEG01125					-	-	-	457.837	521.079704			126350.6	111728.2191	126361.0458	33340.21744	31700.18391	34523.88704	62881.28486	73999.49638	64410.1002	12994.95021	1974.880992	14027.93879	20631.87265	19464.87086	13265.07305	54682.24741	44128.6477	59282.48698
NEG01126					-	-	-	457.834	477.0672906			1775021.059	1277608.217	1759151.235	2189561.293	1775476.459	1751379.963	1538705.601	1581018.077	1589930.406	1486216.079	1371406.344	2079349.857	1807030.992	2033519.631	1668308.69	968586.8563	1235565.518	1168289.683
NEG01127					-	-	-	457.8295	440.0803406			78229.32644	79800.13825	99928.47978	12643.59693	16578.74036	6555.12429	31846.44442	46102.08005	26840.93577	1694.681881	1210.062485	6010.888211	0	4542.659312	6422.758658	24869.71816	31129.24294	22659.19808
NEG01128			Perfluorohexane sulfonic acid	20.26543002	-	-	-	457.775	401.1303851			11636785.16	10576031.94	11784649.5	4436209.99	3711825.952	4328393.666	5624646.198	6489564.687	5741700.952	3063801.379	2400402.856	2627957.35	3363589.063	3889890.76	3441600.714	5756145.573	5391833.19	5285227.789
NEG01129			UTP	-20.38746577	-	-	-	457.772	485.1385062			15619.81132	35309.7709	52859.55126	0	0	6600.215944	1838.235306	5474.544848	4008.307007	0	0	0	4308.430727	1770.014238	3269.263709	6686.574965	9338.341404	0
NEG01130					-	-	-	457.764	402.1340075			1678190.09	1569621.456	1657450.157	623439.6315	558893.8627	567063.019	826277.1775	993390.7964	840190.1377	413116.8619	326758.0403	354928.1416	491844.3707	615231.8254	468125.4303	825876.2405	771014.9082	804365.3244
NEG01131					-	-	-	457.764	505.1157994			92779.73377	63528.06496	75059.82404	23645.91003	10402.82114	21441.15076	37859.45458	47808.27735	40518.38712	3415.781447	5398.04545	4061.759261	10606.1253	10899.62252	15598.12123	36005.41924	25495.26854	34172.14865
NEG01132					-	-	-	457.764	566.1389998			57033.02131	57128.81326	63699.73181	31187.42257	21110.78664	19939.42474	26953.49061	21465.71866	34037.61467	7861.739701	10531.7115	15579.34248	14868.27202	18747.93021	10791.43492	24368.27022	9888.709831	30644.80767
NEG01133					-	-	-	457.763	565.1375277			273420.4958	247610.44	303593.5301	139785.5894	91854.28318	127628.6308	148161.4701	176445.4564	150139.4005	68539.00243	60075.50817	58321.18482	93997.46964	116578.7421	94333.40589	166976.7174	153234.0104	148284.229
NEG01134					-	-	-	457.762	455.0715802			252080.6457	281404.794	290561.5057	68818.42141	49064.77687	58839.21003	87413.92211	51475.66023	91078.51202	18160.46268	25730.29921	9494.792968	31226.2796	56916.68061	27293.33373	132373.4902	102875.763	89645.74783
NEG01135					-	-	-	457.7445	165.0406009			10157195.69	8133547.711	9447600.106	9307218.404	10597350.22	10619388.3	11444830.42	9136391.575	7583250.848	8173217.245	7884622.479	9233402.592	7710293.405	7556203.047	8919211.088	8052647.426	7623688.734	8745957.233
NEG01136					-	-	-	457.741	439.0767686			824264.7065	668800.1154	715117.112	248278.9344	242233.036	249166.7744	419514.1535	468214.2805	403983.1992	184083.5669	191361.5895	204401.9774	243704.7371	228011.8111	196952.6008	356169.5944	322882.3951	334406.3294
NEG01137					-	-	-	457.7375	695.2071124			435402.0037	371522.8828	448421.9383	142849.9863	125831.5318	127976.8618	158617.0824	233948.4909	182287.3559	56609.02908	54155.59159	57561.37195	89538.0085	93322.01645	68454.13094	156544.8206	150109.0204	154485.0523
NEG01138					-	-	-	457.714	425.1240342			516005.9743	381151.5063	451667.7864	331808.8923	537113.7069	423201.1979	672486.6031	739465.9553	437002.9174	341327.8924	395735.3274	506498.1188	433938.5878	369840.234	386559.8436	429370.4989	388150.2693	575043.204
NEG01139					-	-	-	457.713	379.0820404			2351956.935	1853340.318	2135975.061	918353.8472	945728.193	1107025.573	1191428.212	1386316.682	1180824.699	766208.5012	607214.5766	690574.2287	765863.0209	752815.6742	717004.8389	1144623.525	1096313.722	1214423.84
NEG01140					-	-	-	457.7105	378.0888109			956996.9687	780047.1008	872375.3323	353810.3317	383718.5297	390965.0317	495853.1005	559042.6723	478700.1771	257335.9394	197929.9724	236834.1558	297812.29	304657.2632	253648.9706	395562.947	447671.82	477458.6221
NEG01141					-	-	-	457.71	247.0460319			930192.6814	846987.1158	919835.7211	779721.1998	845711.2798	923279.7254	733344.5198	1003323.668	727513.4488	872148.656	768103.8089	826758.3613	821033.3615	784959.5343	720032.3237	814859.8793	782694.5036	730028.3101
NEG01142					-	-	-	457.708	543.0618532			194853.3159	163850.4943	214232.7951	105405.794	86851.28838	103552.7182	127491.7938	141959.2081	127861.9511	79929.95144	62543.94765	58785.54917	86916.38636	92163.99796	67637.392	116592.9693	112167.5213	124283.3468
NEG01143					-	-	-	457.699	343.1133859			781667.6603	628795.2626	926537.0218	327590.8134	247743.071	216234.1423	481453.2603	470606.4468	446034.8123	198329.2044	138080.1431	116938.6539	219843.2583	291270.0088	218913.7568	467458.8894	361715.6887	353847.5005
NEG01144					-	-	-	457.69	404.1050613			13632320.91	11462183.29	12782868.73	4719241.917	4498696.355	4908677.005	7333857.807	7676494.038	7020957.927	3054121.868	2812669.37	3141857.631	3768669.271	4365353.943	3614360.972	6853838.583	6608171.012	7051558.811
NEG01145					-	-	-	457.69	405.1085251			1742560.669	1486743.303	1640797.014	640428.1774	608029.2681	600215.3676	926804.7039	984479.781	891099.3451	385547.374	347635.1895	380731.4411	468125.3385	550897.9528	483324.9739	875706.5764	826894.0385	906135.2179
NEG01146					-	-	-	457.69	483.1329064			1775842.054	1506933.379	1728627.44	798610.1982	626882.6047	753257.551	887144.432	1040365.327	893689.5122	497067.9089	432723.3087	429158.2586	602995.3796	675430.8566	557131.8909	967468.5907	872407.508	921503.6788
NEG01147					-	-	-	457.69	484.1367187			289859.22	264990.6379	290443.6849	117162.7991	87799.79914	93122.71102	134111.0014	158756.6717	131346.7189	57413.48391	45895.09669	34170.99025	97534.53812	87655.03597	76910.06598	161139.6486	139252.9635	134285.2077
NEG01148					-	-	-	457.6895	453.0924389			658805.6374	552025.6652	616635.4766	249282.515	237438.4872	249323.3098	339030.8942	379929.7636	337185.0458	147876.4382	132618.5882	159697.8908	191151.9769	217616.1405	176155.9825	321619.2883	319099.895	352299.5078
NEG01149					-	-	-	457.6895	533.1709032			725350.8977	655038.9444	688460.2448	201950.6885	157049.5035	209268.0565	329277.7553	387223.2562	319730.4694	97306.66677	84310.43684	85231.07101	194048.4706	212673.4921	179282.1178	332064.8567	270774.4007	280283.5172
NEG01150					-	-	-	457.689	342.1121742			5036752.18	4233680.34	4798051.598	1947134.637	1717090.287	2047564.282	2588151.948	2896447.38	2532225.363	1345045.588	1112287.416	1242086.735	1659275.243	1732251.505	1526984.416	2477467.265	2385076.053	2449662.775
NEG01151					-	-	-	457.689	423.1114355			916698.0869	738871.1272	825857.5232	335079.7992	308757.0056	340652.9641	441435.5509	509194.0942	445521.5995	220654.6164	172113.0576	206929.9051	273138.1195	296900.7384	255457.0808	408705.7484	411201.7602	424428.8013
NEG01152					-	-	-	457.6805	477.1463223			521330.1718	395108.3085	539162.1665	617706.2453	487568.1328	458277.3028	469690.8948	479435.6196	462974.2448	435583.3159	346223.629	459335.4323	525691.6409	555821.075	447978.5414	342451.9026	340112.0604	350301.5337
NEG01153					-	-	-	457.6795	180.05972			149207.6581	248322.1879	171459.7734	153132.7427	164113.8634	178355.6563	91794.82957	198160.9592	88117.53068	64565.61639	47104.92753	42872.5482	179680.5627	241002.6219	157750.5994	139028.7067	93957.09187	135823.3553
NEG01154					-	-	-	457.645	195.0510944			5009966.61	5692815.976	4262832.644	3828911.495	7330461.587	4688550.971	9251401.49	9526271.626	7819086.504	4013414.549	4453302.116	5330741.262	6999078.655	7382616.965	6527078.958	3488611.954	5567664.251	4423533.391
NEG01155					-	-	-	457.626	380.0857315			165273.1372	116159.2993	107089.7097	60684.93986	85331.1504	37835.68743	64513.79608	97667.96609	93816.50582	51109.06169	39802.20807	25084.24692	54387.65882	38564.04371	44432.90107	85278.70913	94745.17033	102933.3235
NEG01156					-	-	-	457.598	496.1089221			262924.0303	187939.705	220070.005	219826.144	205119.8542	242012.89	214609.7605	221236.5487	204392.7294	214976.7251	215522.7714	234265.6141	228478.1908	242103.6146	209691.4675	223231.5829	228836.4549	223565.5927
NEG01157			4,6-Dichloro-3-methylcatechol	22.48897961	-	-	-	457.533	194.0389176			167031.5693	49419.16058	70231.10636	293376.8878	383539.9892	399331.5073	358962.36	421012.5028	363002.4445	334442.0487	334323.4807	340317.8101	290900.4328	304219.7258	320167.3099	276558.6535	307766.1828	315258.5415
NEG01158					-	-	-	457.51	207.0511301			549117.5646	431567.7254	570614.5498	554435.984	587731.9065	549855.3551	413563.8295	509090.6556	376489.8279	454675.9946	390609.2296	471921.5697	394693.5214	384046.7591	367156.8047	411313.0856	363098.4561	405811.4311
NEG01159					-	-	-	457.454	209.0668961			179192.4251	165307.935	173055.167	0	25290.85928	0	48743.65168	218571.839	45621.13751	0	11713.03598	0	70304.45967	61182.89002	46937.73086	0	0	13373.98764
NEG01160					-	-	-	457.451	335.0692328			62158.24617	71834.19811	80268.389	86310.24236	54204.72527	78858.87016	40526.46483	51323.39715	28305.20113	67903.87662	65843.45957	50365.85379	73753.83945	94529.52694	80516.15918	74464.22578	66281.71679	46729.05548
NEG01161					-	-	-	457.419	387.1140721			112565.6885	49349.69056	86630.80494	0	0	0	10132.18392	41339.01936	12691.10755	0	0	0	0	0	0	0	14053.03035	5934.127081
NEG01162					-	-	-	457.3915	193.035554			3143960.311	3278941.832	2563677.663	2139350.104	5047930.748	2876508.53	3096438.127	3394421.565	4757706.748	2038943.666	2269260.287	4011016.667	2231899.466	1555920.481	3610289.159	2623979.94	2832289.222	1879899.865
NEG01163					-	-	-	457.3	149.045544			2400862.036	2023281.971	2304179.645	2205443.803	2254689.619	2247797.843	2101006.522	2054757.621	1827789.071	2007940.379	1874853.3	2129116.998	2036066.519	2032551.827	1874444.467	2009310.725	1937534.222	2045485.501
NEG01164					-	-	-	457.278	475.1300392			74929.53019	87189.67203	105431.2578	88064.49156	65654.20151	92421.34743	28211.30229	53521.0765	33143.18904	68999.17798	63765.59551	70967.46068	43399.0561	62977.49352	44594.81907	83902.29845	88627.02442	88547.16449
NEG01165					-	-	-	457.245	537.1663206			0	0	5514.685531	0	0	0	15621.60194	12293.65245	5481.908321	0	0	0	0	0	0	0	0	0
NEG01166					-	-	-	456.938	443.1408622			25380.97383	10783.86988	29052.97001	11950.97935	26395.38244	21159.94519	30140.30331	50733.06713	29895.76892	9321.494746	26902.97462	20309.0088	31565.75813	20850.06137	17183.60843	15488.88876	7818.232366	10408.05057
NEG01167					-	-	-	456.938	684.2307253			23031.10626	31726.92781	15091.24665	0	0	0	6217.960338	6475.529387	0	0	0	0	0	0	0	3046.183471	1965.594045	0
NEG01168					-	-	-	456.896	478.149335			114353.251	82155.56479	78194.27501	137025.9611	109878.0948	107429.1552	82228.0948	93348.71321	99288.47844	96496.01113	83473.87909	93523.52574	100350.8849	113260.5239	85253.35231	68617.01035	67875.52752	76634.96154
NEG01169					-	-	-	456.839	383.0828035			26195.06835	38004.8634	34981.14361	9080.875972	16690.77936	11141.08149	77597.29962	60306.14986	46268.84645	13135.67548	11030.17254	6864.381503	27921.714	23105.53469	46134.82238	26551.4972	21787.94357	6500.50901
NEG01170			dUTP	23.30853294	-	-	-	456.7315	469.1598883			149790.9004	63682.60308	67054.95784	37740.17129	69381.28247	43137.27151	83695.6725	36495.81789	50856.74608	26364.61301	37021.41181	39756.71577	54055.1891	46782.7037	27568.16785	28474.46913	67396.89892	56313.55385
NEG01171					-	-	-	456.2025	276.0333308			614175.3328	575115.4582	563061.9654	750652.2721	482243.3488	674941.4172	467182.9885	508811.2812	478607.4692	654299.3213	664599.1955	509704.6643	703091.538	909407.2298	732191.2785	662257.7328	565059.0805	532232.8751
NEG01172					-	-	-	455.0375	237.0076064			117716.2481	84783.43548	102500.8272	98232.11386	83906.12343	128631.6145	88678.30597	83100.32127	105199.268	104802.8545	112017.447	90883.79877	121398.4825	127658.1713	102910.7041	121477.4782	90617.34517	122113.9189
NEG01173					-	-	-	453.847	146.0249629			446013.8857	417427.9474	430343.7541	386327.3092	347144.5735	448058.5152	529419.335	573124.956	604956.0987	440022.4362	468012.4917	341706.1493	354173.9797	576550.8941	336653.9901	496808.5521	433324.7182	603448.101
NEG01174					-	-	-	453.786	328.046039			38437.38893	49089.41613	42512.77059	41519.18864	28508.89808	53384.81536	62588.41687	54957.15944	39901.32665	45782.6998	37036.61301	52672.88422	40081.74889	50881.39605	46257.27474	47077.53979	55607.38772	53869.62246
NEG01175					-	-	-	453.731	201.0256054			17046390.26	6795178.608	15444726.53	13217583.38	11547868.01	16401820.02	8090358.785	5808196.292	10229184.91	12068732.43	17467709.77	8222930.389	10513649.04	19276751.58	15669886.66	12694142.81	8525280.339	16067202.37
NEG01176					-	-	-	452.438	353.0876076			91520657.08	76121500.68	100098798	95378711.53	84817469.5	136102339.5	5794620.449	93745074.28	63583968.29	126749107	97651216.78	102237406.5	82033171.13	192354085.1	61810597.21	94896748.69	47324453.35	136564847
NEG01177					-	-	-	452.2915	137.967002			8948505.683	7958748.863	11660224.19	9202218.304	7441920.706	8706282.058	4933021.887	9945549.323	885829.9432	8817758.979	8143177.462	7646590.199	8002363.019	15103552.29	6732872.058	8601133.821	7875182.243	8428745.471
NEG01178					-	-	-	451.921	238.8914417			547699.2661	376156.8366	586482.9575	514037.2661	441573.5769	530226.7779	406706.4586	443862.0661	498056.9101	522462.9606	516079.2703	509926.4609	485963.6222	464317.5827	504058.7025	452566.2303	430100.8436	511788.8993
NEG01179					-	-	-	451.7365	305.0228987			719333.7376	659140.2333	702082.0036	1052055.533	639933.839	721853.1099	537430.4515	603630.4374	418638.2446	735279.2951	1100619.407	704141.8963	768531.8353	677298.6934	689803.699	685390.7047	625189.7504	570808.7932
NEG01180					-	-	-	451.6655	260.8734869			621603.6976	335665.7229	625987.7878	640999.8864	491191.4252	623541.8321	479795.5542	587746.6924	541829.1023	838765.8506	605176.3093	557059.9848	586816.0791	540842.1298	718112.8592	512283.0942	522444.0364	560888.6697
NEG01181					-	-	-	451.5615	473.1509846			11901.32406	10283.63963	5684.241294	1890.654021	4839.098366	0	15945.48994	12204.6993	22691.75545	6537.992562	5788.724756	0	34780.99782	23209.09467	23513.65829	0	1847.668951	4458.703927
NEG01182					-	-	-	451.557	325.0780913			193237.2031	168289.3461	166491.2338	59308.98566	71609.43766	77283.5836	279748.1154	306087.6291	256678.7366	95578.25461	102463.9895	62061.65003	460252.7127	494350.4304	379885.9666	124052.7216	102411.7691	119285.5962
NEG01183					-	-	-	451.151	438.0647198			427172.4403	2064313.79	2342043.164	1852499.056	4307363.417	4378955.713	1533326.757	879015.1977	6727741.728	5463626.223	5658989.131	2455616.315	2107964.305	2040836.506	1872752.284	7807643.067	7603119.188	1979454.894
NEG01184					-	-	-	450.914	132.8680664			272893.0335	186311.0861	483816.9725	268337.5941	425034.4771	362502.1828	305411.7465	326267.2799	305220.8495	267358.9761	236314.8733	25145.48243	192822.2853	258655.5679	295344.6573	273270.3656	262917.4828	649814.1704
NEG01185					-	-	-	450.451	288.9085324			233929.454	168590.3724	193303.8921	172709.7875	277472.0111	234490.8738	227558.3416	204453.699	215736.6612	188283.09	303911.6436	295479.2481	230884.5795	165808.5364	195551.0508	189684.8357	194950.8978	259267.9325
NEG01186					-	-	-	450.4455	404.0837945			688841.0086	857087.38	825716.6788	1166770.999	788970.7754	1114418.962	259467.8215	337303.2945	268829.0566	675283.4879	752921.8059	783634.6209	392724.3245	416300.0991	388000.3933	637230.6968	499353.537	377419.6687
NEG01187					-	-	-	450.11	286.9116477			1012577.997	397248.0767	469452.5557	490611.9191	644260.9276	602849.1793	547333.0133	1904545.157	495006.363	391054.6547	481008.7436	761038.0988	458724.9334	1499246.411	417086.2481	566239.2769	487083.2596	575833.5105
NEG01188					-	-	-	449.373	300.9874611			157397.2106	110136.5752	134975.2908	123199.0321	132289.5632	165919.7727	122556.7599	121842.1641	140596.8767	137296.9257	164194.4372	170064.4731	132728.0387	130641.4962	118878.0885	110679.1472	111585.8192	124164.6853
NEG01189					-	-	-	449.3645	313.9310616			648663.0747	329022.9271	317821.5643	462410.5556	442373.5321	440429.3656	602957.7583	604371.314	583425.8363	1209828.592	468968.6956	507714.2966	436109.9449	1093052.292	528230.0354	581871.5146	571572.8476	717419.5124
NEG01190					-	-	-	449.149	278.0001621			158077.804	158449.3532	180513.9438	203547.1429	218329.8004	226297.5924	156219.0829	175428.9267	171545.5269	204824.0238	214802.5989	259327.8827	175318.5356	183154.4479	160022.6236	283293.5985	178611.9827	216521.5924
NEG01191					-	-	-	448.596	225.0015936			206373.8877	229682.8939	224013.096	271581.4033	152874.9819	249323.058	175004.6036	183245.1853	202367.0832	283989.9952	233230.2707	247066.1317	219079.4925	296262.371	234972.6701	291211.8571	209045.0745	195819.3512
NEG01192					-	-	-	448.537	208.9346188			2017738.159	4107191.337	1984791.173	2084157.492	5597835.558	1599721.683	2720438.871	1886625.51	3085410.104	3767645.381	1495340.734	5772467.084	1948032.778	1885198.037	1102005.44	1947705.028	1880738.76	5168856.415
NEG01193					-	-	-	448.378	343.1036477			63191.36599	40786.73385	33479.95124	44590.27133	43941.40444	33269.87651	67254.43861	180254.0149	82042.28062	42672.84167	22173.53411	33524.66332	44480.89893	36026.98772	38387.42641	43933.81415	40069.96207	60883.18444
NEG01194					-	-	-	448.2725	191.0562234			43774663.4	35213676.19	97153369.08	42191659.49	146607220.1	180028592.1	134786464	74530906.04	76577748.52	165528869.8	34878259.36	142377239.3	45860463.89	178316304.1	156571996	161405114.1	82431064.5	126234808.8
NEG01195					-	-	-	448.1405	210.9319177			1843602.9	677237.2672	1708244.249	1879831.496	2324075.202	526416.7547	1881353.948	1247229.947	1728302.72	1577117.159	901899.5878	994359.5233	530287.5065	794919.3707	516488.1843	1881623.615	2218168.922	2012618.603
NEG01196					-	-	-	448.1275	204.0230129			236221.5561	152995.5312	231606.9703	166553.6453	315335.2182	253065.7616	174025.1969	504487.0399	194328.9983	231102.3588	265243.8546	492112.4846	251776.6978	180085.6622	163512.174	182210.7766	169161.5039	217894.2595
NEG01197					-	-	-	448.021	203.0196426			3324672.122	2320240.356	3218432.333	2319988.541	4654012.019	3768534.773	2700649.543	6693025.168	2664091.523	3246439.185	3661079.802	6601375.074	3739916.551	2466119.16	2441360.668	2734009.31	2556132.849	3372964.919
NEG01198					-	-	-	447.6715	235.9536322			395471.7869	358340.3884	126317.3252	419953.7843	374369.8659	388364.2856	421533.3133	116419.6986	234356.8718	404472.703	418591.3467	400865.1919	435318.5716	379403.1779	391824.8242	441789.8417	343650.8902	385667.2413
NEG01199					-	-	-	447.357	368.0991815			3352015.471	2680405.348	1812929.138	2069401.227	2566934.127	2548048.036	5048601.53	6218384.638	4525657.999	1048885.36	2655656.405	2757203.241	3305846.905	2655983.429	3360021.969	2481906.021	2231742.798	2918253.33
NEG01200					-	-	-	447.0915	373.1368419			99243.87478	40971.97322	66911.33678	59945.46055	152698.7255	99359.74579	117773.6919	131050.7207	255816.9248	137643.3271	138781.1258	195852.3998	68374.36208	69728.28653	75273.53875	76109.97377	52572.67219	139712.256
NEG01201					-	-	-	446.187	190.0439723			92277.56816	86222.26682	65653.90529	70604.54403	69148.07756	72418.49578	62586.02443	74237.72011	69483.5867	74194.3929	108269.8435	94734.319	62266.72521	49838.13816	63988.15397	115254.2217	131372.0354	120154.2519
NEG01202					-	-	-	445.9615	189.0405365			2379000.681	3332387.746	2244573.723	3267215.181	2597918.792	2400966.874	1604536.705	1896791.503	1633421.633	3956453.26	2337395.699	2485017.894	4010240.126	1606514.446	2577278.872	2888799.331	2899095.587	2842496.943
NEG01203					-	-	-	445.864	112.9552197			21173596.53	22490210.55	23814710.74	28950968.87	17552010.16	26526681.3	14362764.29	11321565.27	15494653.15	25755001.67	19874143.08	18886287.23	21636318.35	21784436.58	18898760.24	31534820.35	22849149.86	18517322.48
NEG01204					-	-	-	445.847	443.0831804			423303.0976	312340.8232	427449.5785	328314.3721	398472.5169	371073.3679	382729.6	713440.2526	335807.3727	351160.6395	306684.8984	418159.3514	390855.7664	210507.8549	344455.6444	186884.3057	270435.9686	264356.506
NEG01205					-	-	-	445.706	574.9471545			62204.57492	33417.69303	67934.30162	56969.1147	29103.96183	31708.3673	29354.19225	55812.93592	18999.38851	37648.38849	37362.0196	37035.57314	39793.99213	39829.81104	28090.17979	28919.38814	44712.2334	38863.87031
NEG01206					-	-	-	445.6505	492.943386			224769.1078	198261.8372	207800.5079	239951.176	218745.9572	233599.8597	158846.3043	200272.5731	190428.4133	217702.3651	187850.7032	203436.0584	195024.6702	164634.4504	184606.9191	174769.8481	203279.7929	195648.2507
NEG01207					-	-	-	445.552	366.0832138			594219.8793	901736.0576	567916.0148	684663.5428	797707.0042	886463.2876	1828451.264	567821.4765	524285.3973	938737.9898	877770.2815	888567.8099	695901.838	700694.5194	1183406.395	837577.989	771093.1211	826902.3282
NEG01208			Dimenhydrinate	-19.19025764	-	-	-	445.535	470.9622579			293348.9065	255007.4958	270668.0644	321245.2956	263002.28	244289.2981	251040.5531	249514.6944	285173.2444	329524.8489	256030.3521	282298.4562	299741.3005	287120.8608	264158.0176	256644.7087	288574.7731	251897.4723
NEG01209					-	-	-	445.494	509.0008612			53667.38946	36303.04849	38071.28638	62869.63099	28936.04805	38593.29904	28657.85113	15910.30294	42006.55541	32939.10144	49315.37316	29466.27727	33345.8733	60849.67049	27262.75	46346.82352	27525.32904	21134.33418
NEG01210					-	-	-	445.489	448.9788572			478946.8526	471208.7989	481995.9298	488952.555	408006.8258	480640.2638	406747.893	444242.0379	423399.3144	471184.8577	439396.4417	423834.9876	463553.2976	432160.5842	467291.9116	449647.8092	398291.7347	418503.0368
NEG01211					-	-	-	445.4795	568.930032			54721.01328	47065.00444	53108.46535	71523.57305	59964.72339	39985.96017	46032.60282	42003.19336	50693.56795	63845.60092	57308.48564	52061.88149	48190.56029	52846.5519	53058.2875	55752.5617	47823.6113	44790.43254
NEG01212					-	-	-	445.477	331.0354251			445579.363	417884.4955	423032.0417	470256.9985	358480.3336	424606.4067	350936.4675	372368.659	351966.5261	445748.7075	402180.2578	401072.5912	349308.9768	443568.5536	425110.6456	394852.7471	353696.0861	357387.4958
NEG01213					-	-	-	445.472	546.947073			57233.65969	46065.6328	54187.35623	57592.00815	39712.04501	65587.37808	45975.10294	39148.1695	42757.31066	65405.40942	43367.26277	66359.50715	56579.89988	44280.42479	49160.48769	42448.78722	43885.18051	46676.74865
NEG01214					-	-	-	445.4555	164.5134599			781252.152	647299.989	743013.682	701155.1791	652316.6827	753319.8593	575309.0228	634194.1152	643499.6855	744708.9598	653167.928	729498.9374	719753.0869	665262.4028	681922.7524	677451.2581	642881.958	688234.1151
NEG01215					-	-	-	445.455	329.0300966			28347506.88	25001967.76	27169711.48	29368655.94	23468161.37	27971561.76	23130180.73	23855429.36	23206462.03	27658566.15	24735625.95	26438612.96	27207835.1	25723181.79	24832151.47	25023073.44	23926008.45	22933672.59
NEG01216					-	-	-	445.455	351.0124382			3167563.86	2920760.321	3120293.464	3453963.476	2775013.677	3224381.432	2593973.562	2762338.123	2706429.368	3235294.687	2882979.985	3050989.209	2945556.389	2959141.586	2890061.945	2898010.444	2863078.685	2614710.341
NEG01217					-	-	-	445.446	333.0237993			541585.1319	494506.3639	547340.7436	607784.686	464074.8644	566011.7966	454714.0107	495911.638	475366.9512	531437.6421	528991.0549	510410.4638	521909.9709	529849.5912	473080.0479	477505.2424	467966.2934	464903.4153
NEG01218			2,4-Dichlorophenol	19.77985384	-	-	-	445.4455	164.0119007			7632528.605	6329683.159	6958437.306	7534045.651	6383291.751	7154096.645	5835266.634	6374137.83	5992870.741	7319873.915	6560808.831	6857182.353	6982131.452	7121790.481	6423008.063	6369710.697	6271490.023	6443808.188
NEG01219					-	-	-	445.445	330.0343602			2870789.775	2512538.669	2770238.813	3095616.605	2452553.2	2864530.711	2323552.353	2459756.657	2376945.512	2799360.363	2618619.704	2603199.484	2625617.19	2797099.155	2613507.661	2504346.034	2467378.887	2424840.208
NEG01220					-	-	-	445.437	411.0204629			43208.69531	42410.48692	41158.17321	32592.71414	24460.84122	45183.63757	49069.46807	24930.36161	36898.12408	50142.50934	30765.68737	37575.96728	27836.89074	61962.16547	43802.53923	41813.55834	40489.38468	52440.33207
NEG01221					-	-	-	445.436	343.9953254			132600.8118	144439.8149	366560.5724	133483.172	239236.5436	150049.1713	174915.8319	389830.4392	225106.1082	158957.8306	259139.6445	408169.665	192339.7068	97205.41085	260189.31	236519.7089	194134.5699	244808.334
NEG01222					-	-	-	445.422	426.9983878			1137583.161	1088143.416	1070012.63	1195354.756	905308.1849	1074532.167	935661.395	997923.4422	969748.5675	1131750.524	1043864.23	1066809.675	1096916.914	1118314.223	1057792.523	1021216.514	954232.0231	957875.96
NEG01223					-	-	-	445.397	339.0719076			51188.66186	33598.70415	65215.09777	54320.73725	48215.60482	90606.7246	3776.302619	41446.89677	22260.43947	125916.3575	58294.83373	109825.5331	19037.61882	12414.46481	9608.21542	24665.37288	36765.82492	42444.88394
NEG01224					-	-	-	445.397	659.0686565			73486.64646	65830.5985	79793.1892	89334.86231	64345.92998	75880.21541	51080.44628	67770.34774	48725.00637	68699.48576	64381.65999	66248.21126	79184.06402	68196.95046	61452.99598	79008.32544	60847.81144	53550.18328
NEG01225					-	-	-	445.39	340.0214914			93030.3638	83962.27465	100683.9845	72490.09704	65348.6735	61867.08047	67664.49152	74516.71864	69591.04786	61252.05113	62168.34102	102377.1183	85267.40261	81607.21429	92233.79908	91813.30882	72212.82539	71290.78744
NEG01226					-	-	-	445.383	545.1502955			157515.2581	129960.5252	162790.8892	130461.7162	129312.427	140470.6441	161328.7281	232154.2115	140033.5671	133799.2839	105754.382	118895.6949	140461.5919	76734.59576	81046.07352	120830.6402	104977.7306	97291.52448
NEG01227					-	-	-	445.379	124.0074584			998946.6202	339953.3934	963854.5657	1154727.963	1170989.265	669115.9256	555486.3592	811536.4764	531877.9823	420044.5178	624826.7677	1339672.346	924726.4694	900568.9157	953606.7249	1027541.669	451560.7522	769895.5006
NEG01228					-	-	-	445.377	316.9809673			25590.31958	12308.20747	17964.24568	5725.624226	6908.555796	22724.8307	16512.45713	39159.28642	15691.12976	19531.29493	15262.42194	15715.17539	14222.81061	9696.923089	21004.20802	10969.96405	14468.41421	14573.41431
NEG01229					-	-	-	445.377	433.0451855			6784049.45	4823373.402	5380095.416	3689429.058	7034997.743	5163324.271	5898235.604	8896973.293	6216017.162	5543470.958	5921517.581	7324631.283	6804844.282	4404609.419	6538481.589	4103675.828	4409054.454	6124234.529
NEG01230					-	-	-	445.376	681.0509728			60479.05091	44357.25373	47385.42927	58251.88857	28664.40383	38750.48182	28325.77827	41907.7901	44028.99617	54071.50182	38268.67247	42867.22246	41986.46706	44087.69251	44706.05117	41819.13826	42555.63709	41093.43526
NEG01231					-	-	-	445.3605	284.0321821			57101.66519	53867.51567	55844.47271	44724.45608	49540.22705	76253.16545	40927.60843	54719.2989	93574.07464	39239.06137	56526.82985	63099.17604	41432.64418	48772.28594	42945.24249	52381.60159	51923.44711	52320.79665
NEG01232					-	-	-	445.318	231.0510947			18067.92396	4693.021924	6638.020569	20497.18233	27901.46585	31877.88756	13436.5948	13866.72781	8342.617107	28285.82733	44092.59569	39661.38348	23789.9893	24508.80012	11040.58708	27349.7526	26850.59703	31188.42973
NEG01233					-	-	-	445.2965	527.0534461			305259.0345	265639.8402	124834.4591	177587.2438	278880.4962	311561.6483	307024.9879	426757.7102	301886.463	176499.5345	285240.5082	276491.0713	137310.9165	255197.3558	119492.0097	126777.7091	217070.3424	153212.8128
NEG01234					-	-	-	445.2055	123.9022971			4214448.558	3614955.891	3823244.161	6044914.753	4191256.529	5159977.834	3349329.553	3906473.984	3131518.2	4177522.112	4037964.861	4238166.57	3474977.57	3852605.135	3748934.71	4713838.499	3582186.378	3723222.344
NEG01235			CerP(d18:1/22:0)	-18.53127203	-	-	-	445.2005	703.0343669			22604.34695	27471.11043	23873.67447	22702.93285	17870.88736	23648.57782	18051.43265	19936.89509	23703.71959	38822.74837	25927.22519	30145.34341	22094.8716	20261.98213	14966.89259	19530.38423	21460.63304	21620.36036
NEG01236					-	-	-	445.18	346.9917153			44399.03012	17223.40353	23171.72295	12547.17136	44422.05088	27554.69881	39353.00413	48290.2552	19536.69869	25124.25762	34783.2618	51424.86078	14672.84378	9236.704935	29756.72977	4721.602358	15858.86174	32523.62155
NEG01237					-	-	-	445.157	273.0726887			319936.0845	209687.6388	269176.8032	170027.6029	350122.3051	263803.8569	284841.631	395586.618	298355.3684	263654.4996	290386.868	423390.2743	305838.1967	162600.4002	253626.2672	142712.698	218261.7524	253641.5179
NEG01238			2,6-Dichlorophenolindophenol sodium salt	-3.940872647	-	-	-	445.136	291.0834334			1995406.772	1192959.056	1554697.369	913812.842	2281001.453	1393857.247	2093785.989	3893018.627	2091558.189	1697559.743	1835405.37	2831634.357	2194144.343	1038770.882	1738708.514	779022.4298	1231366.96	1649566.158
NEG01239					-	-	-	445.115	269.014258			66012.91213	46788.48315	70195.67182	77620.63578	98852.99465	96132.54384	52255.94372	62205.21722	75406.76513	98224.84056	78517.20734	87586.35122	55680.83023	51692.83502	46498.45868	53203.27645	48393.0269	59276.43231
NEG01240					-	-	-	445.115	292.0868189			183799.8991	122419.9184	145056.0097	81460.8727	215645.9852	146726.1705	198887.888	404598.779	205100.1068	159520.6026	159076.7882	257845.2712	209068.2479	89600.40472	153432.3851	70370.20766	112490.5582	155580.2129
NEG01241					-	-	-	445.09	213.040678			87787.01582	55970.17876	71567.60124	67525.13186	52049.05646	58254.93299	85059.97254	90757.41762	89502.55752	54270.64494	91928.71559	63641.13326	69776.27113	54432.40504	59010.27353	50967.37548	61795.23656	63333.7669
NEG01242					-	-	-	445.064	246.0620044			58881.95502	51345.25939	62040.07722	62310.44584	71377.34813	63178.94068	72556.96908	123412.7064	69626.57313	66615.5069	62025.27878	90487.28011	125518.128	98223.99981	83861.13005	41378.01629	43017.12795	49603.28061
NEG01243					-	-	-	445.063	132.030454			209889.2215	204831.4276	143557.1902	214676.0053	225790.4451	242702.9503	303962.125	300052.9794	265947.9315	278660.3334	239974.9132	291649.1346	516555.761	492725.0681	466311.8102	216139.6818	149543.5401	189692.0592
NEG01244			Carmustine	-4.028218476	-	-	-	445.035	215.0563144			35309.55879	26753.26919	31107.70161	19754.43917	19789.4776	13359.25897	11593.98924	16357.969	12960.68828	30010.26859	39931.11956	28821.0488	35216.38347	14487.44486	23470.71521	35212.44024	12842.81937	11017.69536
NEG01245					-	-	-	445.0085	274.0567875			41540.63492	21017.26127	38539.77822	52948.2528	113775.1885	73787.68429	54463.23182	109900.3463	41417.27588	85722.00619	73753.07574	115928.443	68632.78484	54887.10101	91492.19236	42624.92954	45858.71595	89443.19654
NEG01246					-	-	-	444.975	130.0230372			15118.77253	20697.31775	6078.434195	0	10233.92422	11297.24373	66099.98071	35153.02094	33569.12616	20139.51653	14661.39106	0	102732.453	112625.8593	65354.75846	9449.431247	19685.6462	0
NEG01247					-	-	-	444.936	535.0381912			42839.00889	28621.10785	42671.36436	21543.42175	30658.83358	21859.4833	14396.55868	34916.08743	34187.17696	29135.92924	27689.88387	25725.26574	28237.92426	29686.87949	23683.0077	16569.7568	23065.66721	22904.74108
NEG01248					-	-	-	444.923	219.0512351			0	0	0	42062.80335	49716.84235	53688.55873	0	0	0	71747.53567	89993.21036	103636.8705	17781.26158	0	0	0	7222.644228	20503.74215
NEG01249					-	-	-	444.844	395.1096785			7414.329543	4762.365225	7507.037851	2493.590213	4857.03923	2149.596037	53208.87616	56729.02251	43309.36094	9406.44411	10739.24601	17597.85804	20663.82765	1966.682066	20835.8453	1917.799918	3416.315088	11180.08345
NEG01250					-	-	-	444.8085	448.0561883			43966.06992	31158.16558	27262.31366	34641.64276	53591.43453	36808.86865	59710.66439	95352.6163	73266.81221	40327.27934	62052.38441	48852.61971	50097.11031	31743.97053	43829.25915	27691.7709	42418.25066	56368.03637
NEG01251					-	-	-	444.6915	478.0707032			523335.8027	411557.691	514150.4988	763651.2751	406575.4968	665620.6792	657952.365	441672.167	456157.1072	561469.0457	318349.0114	368408.2301	697860.9808	637826.3592	620070.115	360847.2896	363409.1934	383779.33
NEG01252					-	-	-	444.505	260.0772153			97502.6872	101246.215	98994.55571	76021.0334	76237.66941	84833.23247	97003.45166	106518.7021	72794.60246	34149.86327	98208.88254	91334.07396	107915.4371	195444.5236	165427.2227	137795.0292	117686.2422	52035.79727
NEG01253					-	-	-	444.359	371.0973591			2104709.127	1111768.234	2057260.895	1952568.565	1492804.759	2483727.887	711883.7208	1012366.631	859504.4141	1843699.587	1750202.773	1752038.298	1112500.409	969976.8545	647606.7558	1378022.658	1284023.276	1189338.044
NEG01254					-	-	-	444.128	707.185524			182567.8696	162049.5168	193692.1488	182454.7382	305900.1218	175339.8218	60506.91967	179832.6215	170313.5179	170039.5109	125040.4818	155600.7482	150543.4648	70309.17807	117508.5645	95754.26264	89411.57106	210567.2474
NEG01255					-	-	-	444.0835	385.0778641			2875165.524	2760868.1	4035986.026	2192302.871	3191432.518	2696317.338	3272911.42	4397622.696	2403912.757	2213216.832	3870057.449	2877093.45	2244527.506	2043553.272	2432957.838	1822006.806	3130560.422	2486590.566
NEG01256					-	-	-	444.082	386.0813882			506497.6121	331724.9011	667966.9463	507153.3959	531988.346	481886.4608	938098.6611	1228139.311	488220.7477	371202.7859	710024.3027	693025.4926	722743.5493	265731.6796	533234.7758	297380.9541	469132.2981	428436.1551
NEG01257					-	-	-	444.062	477.0672536			3462197.34	1549243.03	2258229.188	3405962.664	1736523.301	1918360.349	1464389.814	1691887.558	1498820.969	2903108.835	1518833.425	1640570.165	331197.697	6747179.131	2990736.327	1515820.598	1702203.752	2426200.47
NEG01258					-	-	-	443.909	313.0531493			700637.9308	553584.3579	686606.96	610371.1708	451060.6649	675020.3379	590612.4171	486374.483	602647.1629	671944.221	524644.1532	491931.9909	544969.5777	567725.1263	615644.4152	626163.6409	665224.0219	521460.7179
NEG01259					-	-	-	443.269	487.1306321			191602.4391	155413.0742	187503.5091	42094.7183	70474.2593	59411.86277	138873.8026	299551.4759	137379.0195	45198.52404	53416.91171	29359.35569	260901.52	141896.018	291017.8765	59957.94712	60221.74907	78314.94865
NEG01260					-	-	-	443.129	187.0249088			544070.75	448385.6579	570398.9857	504657.285	534521.2354	600297.8434	541915.9087	652561.8307	482593.7321	811001.4948	753198.1995	843355.4598	662680.7536	578381.544	585175.9447	521983.0712	520471.5069	573784.9776
NEG01261					-	-	-	442.983	355.0887198			752993.2739	684752.8071	819739.7845	1248566.48	898491.2382	1186658.72	515220.4924	761037.6118	619704.0283	900757.8817	638581.5777	508465.7747	702193.0259	626062.713	604266.0107	693328.6957	530726.1649	676755.866
NEG01262					-	-	-	442.8665	437.0921485			2255.717734	12678.10392	2738.339502	45656.46996	28400.89796	48043.19275	0	0	0	9866.961123	16979.49311	14983.26248	5028.019199	8876.932223	0	34568.35914	16747.04083	8983.672806
NEG01263					-	-	-	442.785	192.0594704			11827345.23	10265156.76	12838588.01	8651414.118	10825230.36	12707609.57	9149077.047	3465220.579	5706737.398	12354302.45	10069102.56	10458885.1	10835819.43	5577179.635	11664201.33	11629220.64	4566276.269	5159217.307
NEG01264					-	-	-	441.8705	247.0460138			1140700.195	947688.2118	989144.4496	946896.1889	2067656.454	1066448.699	785496.5595	1064754.924	809757.8822	1072427.969	956811.2602	1113558.958	2064959.776	1996273.261	816863.3829	985234.398	866778.6432	940794.9463
NEG01265					-	-	-	441.824	347.0545146			145948.7513	134852.5575	158390.28	313498.9945	216127.1513	261067.5938	22276.69745	55356.41101	32126.37405	304242.8439	229382.6837	250776.4373	98468.34679	117311.4412	83695.924	240529.9508	183484.9875	163869.0243
NEG01266					-	-	-	441.657	528.107979			34685.76365	22563.98355	51670.9931	10230.09888	41353.01072	19409.38134	34818.20524	45508.44184	30099.1971	22915.35087	19274.45904	14919.58164	12700.05487	12303.70126	11001.74803	20549.92725	14663.27474	21342.29976
NEG01267			4,6-Dichloro-3-methyl-cis-1,2-dihydroxycyclohexa-3,5-diene	20.72531999	-	-	-	441.636	196.0545189			87441.90217	49909.84233	50542.86485	107964.5269	188780.0445	170537.6599	349448.4146	417888.8192	335146.5656	113250.9865	191648.7802	240903.9311	258587.4992	292022.4783	155626.6989	59565.21943	78686.75002	98292.00612
NEG01268					-	-	-	441.63	149.045532			2088393.592	1745024.304	2025032.61	2521146.39	1603106.846	2397360.094	1943094.922	1801948.002	1572239.704	2299137.829	2140241.182	2352064.707	1895236.982	2077806.36	1794087.637	2010878.753	1911220.988	1966603.377
NEG01269					-	-	-	441.591	165.0405922			12843912.82	10341618.74	11860635.02	14762440.33	17145272.72	16796783.24	5146957.697	28232074.4	10422145.37	14039650.42	8165221.866	8423329.737	5858764.918	11339825.62	5891744.746	11158291.81	10887124.19	12610662.35
NEG01270					-	-	-	441.537	398.1242938			363608.2624	330615.1676	357964.4424	823565.9067	604126.2435	597345.9189	282209.5024	283383.1429	307631.8071	545480.6072	584721.8422	1106595.837	448875.5443	512125.1275	699210.2166	402167.8593	392788.5706	478093.4853
NEG01271					-	-	-	441.5275	496.1091029			89588.15188	88057.81016	108228.6223	192608.3125	100879.6425	146819.3927	56277.33062	32867.7413	59930.86659	148598.9017	127887.7158	94858.13646	124726.7193	174230.5169	107591.1011	150714.4051	105841.1521	99152.72906
NEG01272					-	-	-	441.508	400.052593			465131.2833	359234.864	470887.1109	687938.874	469427.1841	594285.5465	284882.8278	311362.408	272608.2839	740673.7164	578096.2837	636679.282	397931.155	417985.0822	337974.8316	502767.365	411210.9904	443082.6693
NEG01273					-	-	-	441.4935	464.0910751			367889.4057	336205.2486	407731.6553	736868.0189	511194.1157	618914.4376	154237.7001	251501.6003	244468.6764	432864.0545	383090.1188	420002.9112	773890.6909	809675.2092	653884.5308	301458.5629	308536.5996	325979.1293
NEG01274					-	-	-	441.477	691.1530645			45197.74946	38552.37271	41345.29232	71312.05774	51329.67707	64094.10313	10709.21954	43917.33435	23470.7048	79895.30902	43156.3691	75763.2254	18002.13144	16251.63639	15671.8648	49303.93838	30453.49019	33449.09509
NEG01275					-	-	-	441.385	425.1240045			294659.4919	261894.6113	380661.2528	392660.8533	733362.3019	406825.6275	231006.7953	206980.9991	218762.4724	663550.7811	414159.2862	597378.4804	381992.7579	330910.9279	251992.6944	257934.8356	480134.9298	511787.2317
NEG01276			Fluoroimide	21.41241864	-	-	-	441.343	261.0615449			295139.7283	321012.289	297901.1098	352632.9708	150375.6459	97956.97775	164535.0662	229105.2718	131770.3942	371556.2223	121802.7152	263023.7452	324985.8074	350749.8275	328154.8409	325704.3017	265712.8974	247749.2993
NEG01277					-	-	-	441.3325	447.0931319			127684.6928	87712.05727	118747.5322	224099.3095	119967.8785	214935.755	59613.84813	49170.13909	40692.89071	142045.57	135924.7338	137726.5212	150545.4326	188674.855	146155.3331	80721.48838	83984.25723	76636.00415
NEG01278					-	-	-	441.274	420.0572525			1184373.242	933574.4386	1374875.232	1035139.45	845202.7766	1238175.627	163375.9959	289596.4433	245134.2727	1332117.871	999301.7429	836780.1892	769409.0799	406512.4245	534263.4874	730561.7416	804154.8058	602601.5889
NEG01279					-	-	-	441.2615	327.0721048			463039.3196	209275.045	415916.5527	482143.0192	529458.7841	470071.3709	284442.8054	237118.9926	288742.788	608441.5054	640575.7566	319667.9751	233242.6471	260194.1393	265607.7523	210381.7392	195480.4202	534193.6801
NEG01280					-	-	-	441.2515	463.0877836			1265462.238	1142689.683	1355250.003	2228042.549	1423477.361	2735377.509	619245.1618	872306.227	791725.3462	1933473.141	1178616.246	1253487.785	2671834.179	2643892.567	1982336.527	1004902.056	1010119.321	901793.1577
NEG01281					-	-	-	441.241	195.0510903			5683991.594	4163292.203	4814652.729	5829346.448	7661184.176	6809499.967	11003581.82	13285484.2	10465713.93	6338177.023	6326483.367	4408504.028	4319552.139	8063357.215	4443196.534	4923681.63	4864011.931	6138688.079
NEG01282					-	-	-	441.234	383.0828741			63048.72001	61706.05681	70358.08337	32386.68599	55744.12092	26367.40273	82408.1786	82044.8154	88425.06949	55257.1743	50312.72624	56635.80685	64219.77091	102391.0446	74995.65671	60212.92339	47690.05452	40295.38342
NEG01283					-	-	-	441.2295	193.0355412			2465339.6	1831642.53	2057027.681	2107153.426	2689188.664	2842728.389	1757129.259	1863726.838	2525574.84	2052895.782	2061342.611	2318278.955	1802084.624	1487595.977	1883067.589	1510564.392	1132108.273	1682428.21
NEG01284					-	-	-	441.214	209.066883			44065.26501	63478.53653	90523.19146	41503.15152	200645.3446	88160.74181	80562.22949	124827.4046	100416.1491	230890.4723	201360.6653	199282.1742	301040.964	433162.5499	330721.2285	23900.55696	54948.76735	120255.1347
NEG01285					-	-	-	441.208	696.2301213			13510.68588	6541.87993	5479.023364	57505.45013	38514.2786	41383.27	1853.819902	0	4578.594647	92567.492	64084.79592	38732.46414	84447.01507	112936.6881	55067.57088	6355.804174	16683.6154	8325.996844
NEG01286			Prochlorperazine mesylate	1.478934783	-	-	-	441.203	567.1621139			211123.0603	199654.9975	225840.8243	957431.548	811638.5268	780039.8652	62198.50863	12436.56964	115752.4524	1203061.044	1151230.584	885827.5263	901782.1968	1419180.391	833858.149	335199.6894	295752.6514	254562.2573
NEG01287					-	-	-	441.203	568.1626326			17163.84458	53147.53931	22257.26777	159333.2804	147913.3098	157506.836	11234.71075	0	9814.424937	254526.932	271884.259	161818.9533	200615.3362	316060.7216	210331.9853	38846.93941	67075.89155	55907.97776
NEG01288			3,3'-Diiodothyronine	-1.59864704	-	-	-	441.2005	526.0834372			123701.2377	124712.2908	129014.1255	335670.8815	189745.1662	308069.4784	36634.52372	18507.67447	51736.79377	196031.3447	148729.2823	244691.5075	251929.2658	364029.4211	231095.0625	167380.5019	91080.52509	78197.39487
NEG01289					-	-	-	441.1865	177.0405834			1127067.449	1182345.48	1410943.881	2507083.459	1406873.798	2111692.289	320197.4146	343798.6559	828326.8404	1479426.21	1368084.046	1721344.583	549250.5473	1048296.836	493415.9049	1472735.588	1159669.191	1125591.848
NEG01290					-	-	-	441.182	641.1448868			12544.22922	5472.359723	7827.200347	80909.92536	13623.07762	57682.37005	2969.109051	0	3131.063594	70650.88878	40386.52578	18377.92543	69679.76238	123508.8705	86868.6364	20496.62097	12826.4717	11281.8009
NEG01291					-	-	-	441.174	624.1165189			6236.252885	6347.471691	4893.009515	33225.45229	31798.58677	23584.16246	4254.896706	3992.70648	2241.522536	56474.66612	18819.94731	24345.45123	30113.19606	50759.86212	54518.56422	2043.195692	4328.141454	2271.219012
NEG01292					-	-	-	441.161	695.2285986			48918.89664	51883.80781	53884.42131	218119.4058	151487.4126	181277.7779	29250.83309	21144.46205	37113.74753	305663.7619	241107.1075	170546.8791	286037.1983	448666.0982	257586.6092	64789.22198	62373.48311	52273.52424
NEG01293					-	-	-	441.155	587.1232858			32033.46344	22502.94269	26754.03918	114235.7502	104510.5857	112235.2235	5769.747037	5211.523402	16971.65418	137948.8132	138200.5916	121539.0138	131138.1109	160820.0496	130630.6566	24404.28576	50397.63847	35535.0831
NEG01294					-	-	-	441.1505	540.1419068			85675.76115	89458.46683	81613.53675	418803.7385	419151.8762	395774.4022	34998.6617	36463.59254	50118.18586	604130.4356	592936.4416	565603.9826	494501.527	583060.9198	448379.5668	133593.636	135498.1856	130438.3079
NEG01295					-	-	-	441.1505	577.1628242			0	0	0	39007.60213	11919.85841	26715.5572	0	0	1417.159399	64103.33027	40473.85135	33982.00343	52686.03896	86896.7063	38582.19305	0	4702.198449	2486.778997
NEG01296					-	-	-	441.146	566.1581164			1189501.612	1126025.658	1208664.468	4943812.246	3940875.066	4207699.851	441913.0322	356236.0885	685673.8879	6387815.533	5938446.588	5040425.342	4616267.823	7014039.503	4292380.547	1781223.089	1613215.533	1444022.148
NEG01297					-	-	-	441.144	383.062118			67653.95203	49346.11353	61339.51138	28922.35597	63268.64782	38754.84618	70186.39202	110984.2749	76310.80673	51167.86213	43443.67562	45390.81388	64359.2378	65695.77004	71606.82175	46015.42963	44482.79085	45820.78772
NEG01298					-	-	-	441.137	727.1918901			47133.07745	43788.16286	40477.667	120028.0552	94599.54876	99507.69983	25118.89283	20370.4686	27288.0934	122041.5615	116941.3049	121396.0965	120096.38	134731.9803	113573.6006	47471.9849	44820.67884	43368.4889
NEG01299					-	-	-	441.128	541.1343104			181038.2468	145307.0781	133240.204	623533.2083	657022.921	631463.4826	79794.21999	66735.70238	87681.47386	915403.2903	900794.8248	885182.9905	753931.9829	937923.3424	687714.0462	206449.4653	203166.3135	190670.4349
NEG01300					-	-	-	441.128	639.1997551			12236.27814	10955.62178	17551.76653	74992.27291	70362.18669	79708.63357	3869.337952	1350.770097	0	132321.7354	110244.8737	89345.95513	135649.6753	165634.3739	94202.95161	13661.37069	13319.29767	4244.452969
NEG01301					-	-	-	441.128	683.2265139			1869.592177	1833.959643	1700.631342	28567.27379	43144.3436	30581.88608	0	0	0	55052.65212	47984.77799	46198.02537	65111.10685	92739.60635	60867.65913	6518.322154	0	4065.13069
NEG01302					-	-	-	441.125	628.1775266			8187.827753	10417.38731	9748.499558	80357.20302	89695.14854	79119.36849	0	0	4263.957735	154592.1763	145417.5323	139129.9645	133783.6259	150165.6099	139015.838	21611.30297	19488.12523	17022.16306
NEG01303					-	-	-	441.125	646.1905521			73773.44576	67695.32902	70567.22615	174091.2843	164707.6166	151951.6597	28847.0092	43488.99344	55694.2884	237960.4093	198296.8143	198601.84	216488.4011	231282.6752	222530.3248	97311.15619	93738.09131	75596.83047
NEG01304					-	-	-	441.125	661.1586353			2566.597867	9261.577287	8845.268985	37514.54085	14321.91899	45539.84547	4988.802351	1297.648572	7872.457595	52720.05828	46481.69159	35337.48135	32219.18403	74433.94058	39992.75147	8139.427963	6543.205501	12665.9691
NEG01305					-	-	-	441.123	669.210212			26364.10597	22903.16685	22433.39033	161054.713	187198.9361	153268.6847	9519.234184	2576.677521	9615.186288	199950.9528	212888.7437	195040.4218	166348.7701	214444.4591	132872.4264	44593.21774	35947.16187	38883.90693
NEG01306			PE(20:1(11Z)/24:1(15Z))	8.957839052	-	-	-	441.1225	857.2612467			36922.46576	36838.47259	41374.54179	169175.9909	157105.8724	141552.4651	11639.67145	10725.01733	25933.64554	216456.6249	196364.3003	208711.6844	167940.9645	202291.1931	158051.2395	42664.13952	52092.66381	44037.41585
NEG01307					-	-	-	441.121	539.1372684			567120.3677	471210.3416	502908.5616	2087743.064	2116822.391	1988232.916	236918.2468	205177.4512	332099.4012	2964924.097	2897331.806	2834450.153	2521815.855	2874571.023	2199981.697	707517.6708	687839.7062	639947.1058
NEG01308					-	-	-	441.121	640.1418668			99821.92902	103895.4706	120856.5462	362637.0287	195674.6335	265651.979	55612.96748	54402.3379	72588.69552	434507.9979	312549.4419	258878.8395	326191.1663	584683.4738	395109.0886	169533.5301	135134.04	108813.2766
NEG01309					-	-	-	441.12	615.1467841			175958.5003	134920.4735	150011.016	486472.5208	479517.5938	436160.3418	97161.72402	94414.87691	117831.998	663366.8035	610884.9888	578940.0191	542863.212	717931.8424	585855.7181	199171.017	187424.4113	198424.4356
NEG01310					-	-	-	441.119	399.1267519			21175.77036	18114.85396	19706.6295	31113.59146	44708.68978	47766.74365	14078.93166	10371.74078	19233.86623	62737.89522	72647.67884	81704.29824	27027.62079	35478.17741	20292.32896	20691.25006	24530.50848	38909.05062
NEG01311					-	-	-	441.1085	227.9996231			181965.7599	146140.9163	186366.302	111746.9836	126650.3872	340807.6373	212895.126	186668.0754	209282.2915	156980.9376	131907.5178	114675.8448	128125.9516	175664.5428	84053.22812	186703.1954	150215.2751	143241.9862
NEG01312					-	-	-	441.1085	504.1649034			738811.3501	627125.9935	650568.5472	1495660.287	1436678.787	1427377.398	483861.2055	468779.6678	527779.5178	1924728.434	1799035.317	1793504.254	1934153.816	1958403.78	1820447.885	697228.4398	689581.5581	707911.9373
NEG01313					-	-	-	441.097	564.1861385			832311.6536	690078.6805	773541.6008	1824356.481	1564976.281	1603425.285	519019.2092	547112.9108	559007.7506	2214169.379	1944636.346	1902658.937	2100615.6	2227372.259	2010255.653	889073.483	809050.8293	761188.4697
NEG01314					-	-	-	441.071	505.1673913			145007.0439	121506.0553	111590.0282	320443.7984	314834.133	337744.7686	81729.2744	94100.60013	117188.7073	403145.9557	402572.8095	391739.4714	444942.8276	443144.9446	402650.6672	165986.9621	147931.4674	146269.0829
NEG01315					-	-	-	441.0555	617.1254957			163447.8663	138939.5197	158228.5448	666949.4091	465213.2426	549840.089	62449.55326	68799.68923	116757.2833	929878.3875	802863.3749	727898.3606	823622.7285	1082038.62	920030.6778	208415.9841	205977.2813	176482.0691
NEG01316					-	-	-	441.047	586.1695353			5048.904356	1489.566618	4312.133736	25470.86253	24149.18566	20526.95459	0	2741.802812	4424.842268	47793.78659	39269.13606	31034.28136	43638.3045	46412.40372	46619.42299	4430.707789	5842.711285	1753.520242
NEG01317					-	-	-	441.047	623.1130808			135908.7615	116861.8469	119392.2321	274337.5616	273079.0315	256383.974	88973.03422	90900.25019	101136.0732	316677.8903	311799.7987	324601.5951	321051.1404	325993.0983	317612.4892	115786.6638	125253.2545	140134.6477
NEG01318					-	-	-	441.047	645.1870574			360744.0426	304929.1632	362382.9702	830027.4852	690034.2322	736185.9759	222391.3033	223135.2905	253875.7393	956134.9208	830870.625	821802.6715	937292.5881	973778.9195	900994.9675	397042.2052	372966.3769	349824.7017
NEG01319					-	-	-	441.046	563.1834568			3756799.054	3094451.711	3516673.677	8112089.037	7124328.257	7451119.47	2401561.377	2402064.119	2596189.815	9797677.639	8835764.54	8551584.307	9372732.253	10381009.54	9250033.806	3958063.773	3663930.382	3493892.247
NEG01320					-	-	-	441.045	585.1651345			110744.0131	85851.0134	79940.50404	214478.6568	194853.328	195870.6874	62980.08084	54657.3186	67647.44398	259217.8141	245070.752	248372.4897	266488.9849	270006.9714	250704.1656	106795.1027	100066.3957	98246.44544
NEG01321					-	-	-	441.018	695.1898472			48782.8642	47070.08797	48821.06727	198149.3519	149461.4655	169451.7485	26285.41472	21140.67589	36726.5126	288888.1888	226131.5277	155836.7876	272485.5044	349796.9054	239796.8996	66242.99507	58683.77729	50733.70387
NEG01322					-	-	-	441.0155	858.2623713			3350.868595	8385.662644	16488.74162	67380.84028	52144.92447	56835.35605	1149.48874	1649.757868	2966.72412	92222.50196	62680.50798	74635.13248	60017.25583	71856.02189	45873.00334	10009.14061	12134.0502	17810.13142
NEG01323					-	-	-	441.015	705.1169785			63765.61173	36331.1911	35272.22464	108618.2275	115098.5258	116571.2168	47015.8081	32483.61016	39611.04674	118543.3957	114483.213	105998.778	140528.5617	129380.8078	140195.3043	55137.6035	48740.19963	44301.9103
NEG01324					-	-	-	441.0135	600.1463022			1994.464801	1451.150781	1446.915076	13146.47125	22775.59732	36626.85276	1709.020082	0	2659.218297	69693.48415	47809.36257	61685.49274	47707.58257	59529.04285	46278.49408	0	6333.559137	1172.584421
NEG01325					-	-	-	441.007	226.012387			164514.3511	152416.5592	172652.0157	147230.0999	135326.652	133681.0994	169389.5715	179865.5268	181062.4163	126368.4378	83651.92788	110938.2835	140415.6472	280329.5485	113633.0353	147372.3201	126560.0162	94198.21178
NEG01326					-	-	-	441.004	527.1042738			294057.5116	159456.5668	219104.2244	337998.2784	349097.2695	313534.4062	285162.6311	381079.2522	276342.3019	153795.621	74801.08087	297027.3392	189958.3765	149669.4906	158523.6713	129854.4461	183614.9645	236712.0514
NEG01327					-	-	-	440.959	565.1884538			204728.2473	102267.0881	191194.3333	226619.9935	226135.9456	301875.5418	46280.56643	114836.849	96429.7253	503913.4246	309122.7896	228487.3487	215105.9777	364194.2102	382723.0562	146458.1854	157193.3721	134688.4412
NEG01328					-	-	-	440.915	616.1499653			16807.68685	15978.93307	19036.73019	103386.1691	67059.54293	80118.99702	4253.39226	3960.715	24625.2527	113846.1883	119668.8419	117102.9526	88136.64101	117841.1522	119988.0803	43031.38339	25295.61974	19283.58424
NEG01329					-	-	-	440.906	602.1323106			59138.95091	43636.22258	71353.45261	123723.483	152901.2457	127914.7226	37030.67745	41842.66729	49650.25217	185243.5323	195552.5709	180388.6508	212010.9744	194145.3519	203875.3446	56586.84938	70647.89367	65308.27875
NEG01330					-	-	-	440.906	618.1276097			14966.08463	14857.669	17651.7841	108620.1334	96891.223	110249.9792	3348.036208	0	13034.26778	188050.5867	179355.3076	142589.6961	154755.7066	202942.9028	168263.2879	36106.36928	37081.63211	22080.82251
NEG01331					-	-	-	440.906	637.1837809			52615.69023	16406.05841	29258.25721	5534.325124	57218.60999	46977.16981	31253.22079	28483.86014	18643.98207	54048.29509	79899.21647	66812.9254	294027.5465	177651.2355	294637.5644	7021.932088	17402.9294	30978.29173
NEG01332					-	-	-	440.906	697.2068224			2411.763096	5353.869933	4643.615158	33224.45449	73699.1945	51527.86335	1314.417636	1689.287243	2834.895145	57711.03224	53514.48398	56453.68324	55368.36723	37107.73942	47661.53935	10778.04941	7590.093271	8076.929499
NEG01333			Calcium trimetaphosphate	16.65873815	-	-	-	440.899	601.1302737			360648.974	279631.0083	327364.6737	702196.7205	762660.6112	735614.4206	261823.9855	247570.6094	260206.9724	950114.5797	945024.5452	966023.5081	1003818.467	982021.7055	1009631.374	323899.6522	388705.91	358596.081
NEG01334					-	-	-	440.8875	542.1383008			0	18055.81333	26150.75073	76340.04102	129745.6857	131148.4396	0	8492.181343	9400.820117	141724.8033	195064.2517	167740.6246	142410.4086	150415.3726	123227.2074	24658.89206	32885.38451	29474.56286
NEG01335					-	-	-	440.8875	699.2227072			0	1613.125223	1480.448362	30565.7604	44426.39461	31043.26578	4120.517225	3558.470634	1634.897141	60711.92515	54793.53526	53146.81475	58628.86283	92987.83667	61775.35418	2246.267941	2157.784635	5412.320346
NEG01336					-	-	-	440.876	721.0804601			31278.4282	23732.43799	26283.97489	46843.36906	62494.71598	59191.99184	22232.43899	12945.41175	25898.76153	74534.09558	64962.56061	72478.05506	86658.2048	63877.86959	79383.21137	21122.1728	28537.46053	20830.4449
NEG01337			PE-NMe(15:0/22:6(4Z,7Z,10Z,13Z,16Z,19Z))	-1.773969517	-	-	-	440.8605	765.0439212			35839.65273	26145.25002	24743.28844	49846.35577	65369.30024	64270.61987	17000.76566	19318.55461	16237.03588	57936.66368	62805.57148	64053.96167	69505.79631	38007.30133	73799.64149	25912.35859	31725.90674	38200.1129
NEG01338					-	-	-	440.822	522.1451733			90020.07704	93513.75044	84123.33457	191500.5411	119020.0546	143178.1458	7691.95602	14553.66075	13435.28675	102851.4699	113787.9559	127833.9761	70120.36006	117483.8294	66530.07891	148693.3464	109756.4393	104092.2945
NEG01339					-	-	-	440.775	670.2151302			0	0	1659.921465	23711.38761	36802.51016	24480.76217	0	0	0	39296.25384	37032.55759	35505.02701	24890.57326	49005.48153	24458.1311	1359.884646	0	0
NEG01340			PC(16:1(9Z)/P-18:1(11Z))	-8.64370296	-	-	-	440.775	743.0617624			15383.35556	19522.38223	15971.10771	44315.27246	55026.06107	35825.21987	11563.4986	7409.352874	14492.869	48058.40969	53974.48258	56000.56337	58600.08081	49467.94079	62072.96936	20475.34133	17413.35704	17393.34791
NEG01341					-	-	-	440.706	593.1562094			2008.729149	0	1422.833714	20734.76487	62261.99404	34428.38794	9426.139463	8000.570649	12864.52156	77096.98794	75459.51027	125993.014	111069.0154	60614.33551	112608.7824	0	5000.958924	0
NEG01342					-	-	-	440.664	545.1139231			518305.3424	275136.2848	525424.357	502560.909	449777.6575	338302.1764	406907.4423	832521.489	341911.2485	119093.3124	244133.1948	329638.9491	114476.4963	229539.3497	446970.6973	258800.6581	339734.2053	252745.9582
NEG01343					-	-	-	440.4095	377.0862348			244438.8835	209685.9483	221577.4916	365047.9553	296793.2234	299541.6634	145386.3651	136001.983	179497.1177	381889.7705	359374.4453	316899.6657	312820.9534	439650.3008	298230.7788	309122.4274	287114.2222	245745.1021
NEG01344					-	-	-	440.395	297.0618218			168638.228	137653.6659	218692.185	192347.2517	178208.4236	256565.2996	190497.7116	232891.3882	198137.1348	157284.334	164730.5973	130112.1111	185600.8477	155245.2061	164764.654	155287.7456	142764.2669	143928.5518
NEG01345					-	-	-	440.317	404.104851			218358.4836	260019.7194	341651.9457	440780.382	312171.2433	378929.1503	138087.1865	110697.4899	166810.5508	323239.0988	271834.4675	269556.3715	279428.934	435863.2106	303210.8108	291289.6325	293469.5917	265770.4059
NEG01346					-	-	-	440.262	379.0832335			127386.6103	119592.0165	126094.4478	170469.5507	149081.2024	147043.9054	47733.75086	66369.99941	84750.31911	179071.9042	162686.4121	134672.5375	135775.6375	235768.9803	122990.0828	139103.6036	114566.9044	125152.2601
NEG01347					-	-	-	440.23	416.0830406			12239232.46	5042996.556	12777068.49	6821183.887	11272357.53	6345535.757	8805143.525	10042341.54	9620826.966	5336368.493	10737837.98	11002391.15	10262264.02	4536782.16	8162709.806	5353217.249	4315938.635	9600649.519
NEG01348					-	-	-	440.101	147.0299921			1674155.994	2963233.349	3850376.049	3540468.254	1973245.694	3410511.004	4285067.042	4037323.202	3234960.605	2913795.085	1154606.409	1357170.602	3423071.559	3119449.946	3659406.775	2137140.585	2997106.705	2959075.609
NEG01349					-	-	-	439.8545	133.0145789			107409636.4	83041933.86	136602379.4	35430066.95	52805825.02	39231113.87	113721207.9	87921503.31	88308530.98	35713717.71	26200316.58	24731048.9	142193356.3	113882131.5	125677941.4	71846783.33	61647812.03	76354544.76
NEG01350					-	-	-	439.748	354.0917504			30462635.43	28391106.19	32049892.57	56375057.75	30539150.63	33392370.7	20927562.28	52106086.35	22480108.14	31475701.19	26985879.99	39387929.25	26362737.22	29434768.12	24783866.66	28047689.09	25445167.95	25173433.15
NEG01351					-	-	-	439.62	519.134663			37111.62733	19076.89155	27932.83761	19352.15623	48476.92326	28569.29325	29041.31159	44884.67026	23601.60671	24680.08422	17797.7274	54124.02046	25533.22374	2022.84103	26796.07419	9594.047743	21952.93165	29617.0499
NEG01352					-	-	-	439.5285	343.0671309			84968.43476	49321.18995	79080.81608	62906.7533	101988.6019	71035.13682	42003.98497	61670.82396	38783.44348	178230.2984	173559.2391	199979.7676	117111.9895	89847.36281	109820.2279	195384.0333	204884.8635	265193.7576
NEG01353					-	-	-	439.5045	295.0461105			70502.3052	49062.79349	51079.48829	54360.83356	77517.98499	41233.81172	41199.22078	124740.7104	37938.45174	51300.96451	53589.18159	75415.10288	39834.24997	25097.33495	37174.53942	55328.84499	59493.1964	63881.54416
NEG01354					-	-	-	439.3765	353.0876068			279001831.1	302538814.7	242647220.9	321500554.4	192992141.2	387858852.8	249560071.1	240978141.2	161749496.4	326088209.8	150336375.6	235025625.3	179214709.1	179166660.3	171184024.5	305168472.7	187038941.7	295738647.8
NEG01355					-	-	-	439.337	355.0934671			4525876.636	4190732.238	4212685.277	3575399.178	3324347.276	4655728.05	7645345.202	4253958.568	3222493.533	3500106.365	2938277.526	2247629.567	3932454.498	4128567.811	3512609.853	4285372.429	2841696.245	3643405.211
NEG01356					-	-	-	438.8765	499.1089307			148244.4991	134110.4994	177622.5054	167737.3389	126135.1048	161170.5699	73354.87497	83334.94286	75805.93432	99322.65336	117667.8328	97806.05306	107639.8213	170465.0907	149863.2634	155603.274	135048.3475	149553.8924
NEG01357			3-Phosphonooxypyruvate	-16.24099252	-	-	-	438.847	185.0456876			43628.06034	206164.1797	235945.4194	270721.162	316193.5645	395349.42	179931.2952	246609.0422	204789.6545	538001.1034	478895.0758	755994.1897	112610.1714	201959.012	196361.1808	204562.7016	220625.3689	220879.6973
NEG01358					-	-	-	438.8425	258.0619649			183138.4794	136775.4806	160392.1384	93814.1139	317576.1317	119558.0315	173549.1861	236124.7892	156832.5343	131963.6449	146536.2386	332666.4226	168937.3729	102810.0666	118137.2271	104126.7576	122142.0409	299790.2358
NEG01359					-	-	-	438.7	203.0561734			188457.1074	0	167565.4877	2358247.238	2120542.841	2514504.735	30158.88799	170022.1841	0	5008000.354	4381008.158	5669771.302	90715.44433	0	0	0	301014.9844	402661.6113
NEG01360					-	-	-	438.635	134.0179673			6882416.469	3434567.857	5754909.19	1475389.322	1370140.07	1668753.518	4533152.046	5699070.336	2477294.072	593187.0458	1757787.104	1015749.741	5987086.904	4750354.816	7717897.603	2977042.537	2576867.648	3006642.052
NEG01361			D-Ribose 5-diphosphate	4.511052192	-	-	-	438.635	311.0983754			68920.9612	51916.97197	56935.99508	153120.2939	78063.60274	93862.37514	50566.05108	33138.82956	33667.29837	163725.6133	112802.8183	122942.0633	268361.7246	297074.1616	266833.4324	70703.72504	77202.8589	76001.87277
NEG01362					-	-	-	438.557	207.0044897			23063.85799	0	74226.03723	10308.2012	0	0	55967.04896	37437.68607	64280.74756	9145.955066	9746.387154	0	49179.63158	26444.41365	40052.00357	7742.561571	51649.0647	7931.668493
NEG01363					-	-	-	438.258	389.0642183			310320.9873	198826.2739	382933.1517	367060.6153	284177.8578	374527.4544	231114.5546	419398.6037	358944.5602	289466.4809	278445.0403	273331.7058	246390.9362	176301.3009	229486.1192	319749.7019	239516.7759	261809.2729
NEG01364					-	-	-	438.243	457.098283			88348.98953	63498.21068	29039.28494	93247.85892	78004.85064	97231.84447	56578.93635	158658.8089	63217.75098	69793.23081	57670.1175	67934.77299	71800.72388	82932.63277	103223.816	72862.21411	85538.69502	58091.96566
NEG01365					-	-	-	438.232	204.0596229			4733.49869	3950.378591	16350.0002	193468.0946	134641.659	187331.7334	1754.816136	0	0	402013.939	363310.7014	471735.6336	0	3222.712079	12848.35331	12793.81914	5159.829984	14401.44315
NEG01366					-	-	-	438.172	417.0869948			1003793.517	1869931.365	956784.7057	1099587.925	2060555.953	2093530.897	1482087.537	2077059.331	1603562.222	2014313.201	1859769.494	882663.0882	1760720.293	771990.2798	746944.7404	1970886.511	774836.1734	1122892.68
NEG01367					-	-	-	437.96	351.0722555			154938.8281	134920.2628	134568.4987	175131.4058	130139.2477	157566.4646	83412.38555	163249.8924	114571.9109	138842.942	134265.8483	95715.86909	131086.3877	73423.23309	121103.4774	144128.917	109311.0274	87502.69987
NEG01368					-	-	-	437.955	264.0043095			142940.5454	125244.9862	142814.3285	96248.50099	138085.0126	164143.5107	144756.6847	152525.0452	140688.6418	145349.1858	99633.08271	165069.2356	117295.7878	123307.4364	131365.4946	148857.1398	147769.5551	160354.6257
NEG01369					-	-	-	437.872	418.0884364			95214.92416	89191.62526	136742.4077	152193.7019	104725.0935	84840.38386	99327.24072	134765.7113	185374.6955	122244.5238	114943.9999	115178.8954	108686.5724	93870.18985	80912.73493	103084.9656	85686.07543	106116.1287
NEG01370					-	-	-	437.6905	184.0251932			204348.819	145216.9241	169034.4902	84973.50616	201185.0397	190024.244	230057.7706	250093.871	214712.4233	171565.4485	199991.3482	142973.0195	56365.90948	148531.7373	161972.2807	156003.4649	167872.3989	183886.116
NEG01371			p-N,N-(Dimethylamino)phenyldiazonium fluoroborate	-23.64209042	-	-	-	437.524	235.991421			284934.9855	243458.2045	268525.1679	194761.3427	165756.0704	192371.9144	87742.03499	162009.6923	81981.6428	171099.8046	167466.1334	172833.0414	309097.3477	299655.8593	325816.7746	67050.61602	187900.853	65158.06054
NEG01372					-	-	-	437.4985	236.9878628			1069327.522	743377.0874	811574.1926	248107.2881	380300.5378	312376.9879	690996.3593	818397.6464	583256.4926	94348.15601	236183.3439	321895.568	2214927.053	1123207.651	1373390.075	311736.2944	586362.7818	689568.9974
NEG01373					-	-	-	437.441	115.0038208			15451555.24	11471447.59	13144728.1	0	1914767.722	1301087.16	9994821.593	12021066.53	7881357.95	0	1078840.836	391508.2807	19813233.83	15727493.04	17999800.57	3018658.375	5024415.83	4970108.029
NEG01374					-	-	-	437.4235	301.0337204			271732.3084	189704.62	305412.4362	257659.0899	290557.328	314002.4008	260734.6752	271642.9345	272307.3471	282001.1968	303479.7291	337126.0775	318118.8294	264709.4574	269427.0014	245653.9548	298005.0154	276950.5021
NEG01375			beta-2,3,5,6-Tetrachloro-1,4-cyclohexanediol	14.54028425	-	-	-	437.28	254.9494689			578407.705	431888.3634	530054.418	559959.8925	375436.3281	362079.4675	382023.1449	336904.9636	333774.9517	567012.6113	312270.027	307626.2962	396988.5928	577363.2562	407060.5284	476378.5168	386885.0046	436292.9795
NEG01376					-	-	-	437.219	269.0299865			131530.2749	85389.69239	74633.74287	57662.91872	160444.8434	111607.9754	97751.4043	161709.5613	109826.7626	78787.66796	104829.1362	126262.8017	91680.01529	48404.14188	91268.77709	71397.47992	62628.42801	132379.3946
NEG01377					-	-	-	437.1445	71.01388191			1160493.471	712270.7446	1047317.659	574064.1743	537974.6538	659973.2088	896365.747	968078.8484	780996.0612	520394.3508	486456.7746	485339.8835	1349844.694	1225089.598	1269068.022	595124.5524	600182.6917	648732.01
NEG01378					-	-	-	437.005	141.0171064			149191609	140833255.6	156846400.8	176564124.4	129225486.5	162040707.1	118884379.2	132151371.9	126722443.1	154412612.4	139352053.3	135881871.8	141387122	156256968.7	140542717.6	153529495.6	138392992.6	133565816.7
NEG01379					-	-	-	436.961	160.0251976			305937.682	339408.2746	322033.1061	256519.4484	346037.6683	284009.9649	351243.5278	567563.3779	286919.073	335822.859	339327.6562	364316.0842	363762.6272	206517.9808	304804.616	277464.7473	328128.7487	232179.649
NEG01380					-	-	-	436.9435	313.9692106			53829.7144	39586.25397	49800.37313	1098.16315	12049.20408	9463.489306	32985.84007	37580.4611	39681.93082	4987.203058	8929.201297	17555.56994	96383.77678	94641.10759	76820.84671	10168.13195	10780.3747	25995.01458
NEG01381					-	-	-	436.928	201.0255979			13186786.45	12854347.3	11042913.26	14880540.08	7594827.689	41930164.47	11475689.65	5932872.109	12443640.22	7402866.004	6391630.787	2164376.237	13513262.99	10191187.66	35105863.65	10352358.07	17860488.97	11478101.25
NEG01382					-	-	-	436.9145	398.0732239			117142.5792	84465.98082	114673.9325	79947.4177	102745.8486	122635.9405	65692.58475	171590.9317	55424.87623	45890.96731	62723.8348	134256.202	103709.7257	54011.87639	62212.28321	80432.34923	85317.68558	76650.44217
NEG01383			Butachlor	4.437708792	-	-	-	436.875	312.8554605			39968.48333	22187.42613	29372.50986	2164.188977	61349.55008	14882.47307	31123.70949	81637.49896	46402.20398	20059.72597	31877.71885	73505.28222	33298.88338	5380.785331	29771.63231	14329.13265	42569.75559	64272.65609
NEG01384					-	-	-	436.844	314.9651031			357002.4208	304638.5083	269334.4957	28261.45537	88609.08253	92719.46606	236805.0541	262179.7164	207092.2736	52152.13694	59188.2209	47654.80929	504525.2126	353167.3315	413842.8512	116384.9708	86253.10003	167367.1632
NEG01385					-	-	-	436.8315	196.0254101			99091.72716	92176.28749	105655.0461	134061.4644	92209.57511	109831.7398	46560.37616	63022.95588	57079.64992	97426.70779	89419.60543	62985.57677	68702.56088	129244.7783	84591.43349	97292.47336	103528.1326	97377.0608
NEG01386			Flumiclorac pentyl	22.87184491	-	-	-	436.8005	424.8793711			129186.2477	104365.9531	106078.2277	122979.5014	81237.83954	45381.72	111370.6059	97413.72877	98963.66301	110445.7017	95413.60747	102698.382	81167.80561	68101.26141	68046.09618	92628.89376	89544.19102	103693.4931
NEG01387					-	-	-	436.7785	488.1130701			567725.6076	358891.1702	457799.3126	36074.54973	121663.9582	155395.2068	272060.6762	503535.7334	239275.5955	35704.20073	47399.06202	40599.12463	611631.7273	480376.6297	577426.7395	147588.4297	156211.3899	141968.6906
NEG01388					-	-	-	436.746	195.9058643			11211.14438	12213.00202	13682.37556	19298.40403	7497.879117	27807.65807	0	5754.632455	22463.78591	38191.79218	27169.56948	8559.875521	18185.66209	40295.51075	11919.21116	70857.74121	39464.02425	34419.9522
NEG01389					-	-	-	436.581	224.0200001			85205.10303	93537.53041	80118.2563	126993.9436	106770.643	140802.4775	129602.2781	124813.1054	90881.367	117305.5727	111350.096	155783.9091	109854.6488	58666.89409	87429.50196	99673.07834	93763.37064	154624.0527
NEG01390					-	-	-	436.5255	279.0347731			186489.566	160645.9166	139110.4682	5071.488284	41715.21861	18332.37113	149897.2221	40972.17655	90578.01405	10633.07196	20015.53414	23003.15207	328185.7582	159564.7856	363662.7343	35136.72922	33708.39826	60984.59012
NEG01391					-	-	-	436.5015	82.95422715			916810.1961	760641.1334	806577.8417	946943.3738	1889380.584	906751.3418	732016.6756	916771.4011	817952.8444	788387.4155	1136180.169	996787.6728	778975.9024	731945.7493	668478.4429	847109.0293	822300.9519	884980.3495
NEG01392					-	-	-	436.496	487.1098842			2589722.066	1955396.449	2311924.004	531711.0144	809966.7105	853471.4153	1885563.205	2214305.331	1489184.615	489238.6742	579308.7683	560727.0693	4463321.991	2185037.067	2731637.862	896537.7664	849852.1631	1043569.161
NEG01393					-	-	-	436.418	110.9760058			23239365.19	19799868.49	20730660.84	22554268.13	24118838.06	24391267.27	43473696.47	27690303.81	43500394.52	19417186.27	21555931.02	28595392.94	22568462.66	19105070.3	18256838.39	18466485.43	19388511.06	24123390.06
NEG01394					-	-	-	436.4055	319.0434949			47725.51452	34155.63316	55704.56816	54604.43945	71217.135	60213.41113	48585.58974	44447.46745	45930.56615	47417.16536	61933.23993	76102.1216	66199.5162	62165.90829	94323.85213	43937.52719	109829.8611	106920.7423
NEG01395					-	-	-	436.394	180.0305255			221338.7387	186594.3191	262634.0293	266742.2206	300913.5777	522608.5275	194694.8368	253822.2804	317570.316	314120.1426	338086.8808	493024.6721	177756.064	97097.82453	165773.4843	255655.5591	268096.834	235617.4845
NEG01396					-	-	-	436.364	387.0394575			151603.6921	36172.30503	124141.5727	107418.7977	77770.39594	62377.45389	199781.3966	221063.5735	233707.6324	160977.9468	165244.8296	211030.5717	162456.9311	117630.0592	88161.31581	48869.99171	63276.88844	189889.6056
NEG01397					-	-	-	436.261	427.0305889			1872.479715	3494.946783	1823.462461	2113.272792	6805.85555	0	7962.122054	0	1357.142497	3989.515023	5183.994296	0	2326.90299	0	3333.089371	0	2904.270618	1739.317241
NEG01398					-	-	-	436.192	174.0046975			78876.97438	130188.2595	183062.9322	186890.2543	242931.7721	248814.7281	94762.68906	307554.4943	316164.0926	155115.0285	185526.5004	189405.4018	113911.9001	142019.6664	132740.7021	178715.3721	115978.1749	174309.9489
NEG01399					-	-	-	436.182	212.9710519			550767.2801	593662.5981	571183.1191	128890.218	205074.0936	212524.08	605129.2823	511198.7639	518765.8096	206644.215	252179.6392	257608.8146	921831.3552	664468.3489	842916.6636	206700.0978	345599.5154	312051.905
NEG01400					-	-	-	436.179	213.9745609			57090.11077	43231.9722	40309.23894	36134.88627	44647.60557	47940.49043	46229.01037	51870.82806	57584.58373	37459.51762	39889.06033	42565.64229	47954.28002	27056.58876	43607.71037	29433.33413	33751.52403	37790.27762
NEG01401					-	-	-	436.179	372.9711202			51057.3324	42478.09839	33582.45159	125601.5546	56682.86772	100463.601	30194.3185	26428.12099	18569.01097	108779.9545	92002.12638	86960.68852	42408.32673	39163.18864	26977.32737	65485.1806	50870.20295	49370.27846
NEG01402					-	-	-	436.176	214.9671711			26508.21092	25054.6311	16761.52265	21139.61032	11001.4252	22331.59017	25428.52642	27596.38107	13329.76154	29851.32844	27926.8817	9208.878106	35573.55667	29008.20682	24550.28282	12340.18441	14509.35765	17948.70129
NEG01403					-	-	-	436.165	294.993298			65010.81862	75311.50644	75535.10796	71813.07503	110894.4689	79280.95562	53361.75354	116460.4559	66442.29547	56507.89471	70013.90577	102136.5877	66684.3652	47092.88056	49626.66306	67270.51059	67293.19277	72872.30283
NEG01404					-	-	-	436.139	210.0046187			878765.9217	600499.6647	690388.1202	595714.0889	988868.9287	895531.3525	1487135.446	887154.0824	1464447.17	666516.2446	803234.4139	1410933.193	655350.6112	488863.7663	908655.0496	750330.8756	572898.2306	733696.9671
NEG01405					-	-	-	436.0205	243.0145879			43385.01886	29661.87114	50561.6843	36823.44008	64130.79735	59459.4091	45996.73357	41067.56062	48458.89392	144950.1926	220183.1307	198035.5206	51755.5751	46810.29517	45141.86808	63154.00812	81092.80937	116155.9876
NEG01406					-	-	-	435.922	281.0515565			28552.02576	19865.60178	38446.38177	22274.46937	52738.18137	22254.66322	10720.64073	2634.375035	6827.576488	37812.56723	102244.2319	153546.9751	72328.56408	19636.4086	37226.82872	39127.3382	42327.07436	88559.31438
NEG01407					-	-	-	435.869	544.735822			85306.18767	57815.43117	59192.0718	65481.66141	70585.06161	73683.42506	77085.43572	83284.51117	70125.70271	80983.08399	73583.31433	53840.22296	57566.41754	49657.07466	70973.20342	66949.33067	90218.185	87659.19598
NEG01408			trans-1,2-Dichloroethene	-24.54206399	-	-	-	435.8305	97.94819741			574549.3816	529461.7518	670758.4399	808054.6185	428380.7032	711436.5588	266005.4648	262944.6919	417846.2431	750055.7779	623859.2299	491513.0163	481252.5822	658304.0429	493457.3937	643111.7787	593242.1429	551447.2991
NEG01409					-	-	-	435.8295	235.0088423			89637.65545	68456.43636	54497.73643	59580.34492	99803.80914	59611.37431	70236.77588	108004.6814	67144.32167	66930.77419	58161.10864	105174.8993	70191.50811	55964.69642	68156.77623	65122.90239	61472.707	37103.70672
NEG01410					-	-	-	435.8295	288.9493617			333000.3047	206399.6999	290550.1623	250342.2859	336125.1081	323096.8663	304181.3474	369176.3462	346097.2536	332890.0852	335962.1338	455234.3027	266398.0843	215303.9958	248543.3453	182112.2259	274411.3277	304734.2246
NEG01411					-	-	-	435.828	421.0451679			414230.6088	329222.3282	329994.8582	475064.1443	630309.8268	698585.8225	330812.255	494081.6051	302905.3683	244473.5812	385982.4083	502352.9057	347678.391	171027.0796	219928.4724	213075.0982	262778.3299	301370.6237
NEG01412					-	-	-	435.8235	437.0494554			391503.8616	282269.5902	335142.5083	351145.693	333374.6906	336113.1498	143782.6305	391179.4478	232881.3515	259141.233	212882.3019	434016.4665	222084.752	221007.7903	192792.2584	279280.3264	228091.5312	203636.7935
NEG01413					-	-	-	435.801	342.8766423			436882.8554	618388.2372	524881.5235	354399.3474	413676.4233	362269.9614	466081.5323	467997.2722	636932.257	392191.9978	329936.1729	367225.048	358170.2571	377609.6573	377923.1987	392990.9248	387786.9003	295887.4147
NEG01414					-	-	-	435.7235	231.0150682			77468.5766	75393.319	72916.59177	57325.88623	81023.45637	68972.83203	93870.35835	91615.42776	63965.39692	68587.56078	94941.09591	67861.73732	47958.55229	73310.57049	77206.69433	73307.52011	87680.36353	62879.74553
NEG01415					-	-	-	435.503	465.070974			2078206.622	1803346.914	2077266.896	2084902.642	2258308.643	2045810.516	1417085.698	3106587.587	1547724.553	1756181.805	1790757.49	2332137.621	2632526.285	1601509.338	1576162.212	1684563.35	1568562.555	1909602.403
NEG01416					-	-	-	435.503	466.0745986			383190.5306	303166.6261	267272.5271	203268.4056	380802.1776	268508.7676	188624.2708	350933.6072	256896.4831	191424.9307	299451.1015	377795.5723	289397.0201	144369.1719	163899.3026	269257.6311	180032.3425	190907.0637
NEG01417					-	-	-	435.4745	268.0098049			192540.7869	198806.8463	228644.3054	338649.6386	347581.2746	351211.667	213762.2394	272781.4337	296653.3256	355642.9521	393803.9959	471451.9856	192349.0441	85763.37373	153635.583	216229.2171	236661.3298	207390.5379
NEG01418					-	-	-	435.442	137.9670015			2523624.66	11362379.58	6047246.64	14656890.94	11043849.89	13519082.52	12546413.23	14901561.84	4846627.607	12011629.6	11233635.08	10974174.06	11144148.19	10471350.5	5751294.856	12253766.23	11032744.14	11073662.69
NEG01419					-	-	-	435.4375	221.0091212			158627.5027	117073.6756	428003.093	921858.77	852021.0853	735392.6213	88252.22927	81899.96961	194595.6821	339322.937	321690.8578	983706.1416	18044.61339	41809.38869	21075.72943	206220.7111	92849.06883	241277.66
NEG01420					-	-	-	435.4265	455.0495681			211200.5811	189605.5648	211270.8322	136571.4913	132774.2043	162729.9193	65405.51979	112542.0377	69942.96663	99915.69337	83522.95974	129175.2199	150815.1854	63394.41447	129776.7625	93738.26475	107130.6886	144249.6337
NEG01421					-	-	-	435.37	155.99415			1952267.949	1471570.907	1902529.748	1400500.222	1624682.802	1667557.389	2733776.306	2492912.385	2809945.059	1715934.816	1880337.93	2098729.514	2013730.587	1375774.784	1702878.358	1314917.354	1653245.662	1602978.04
NEG01422					-	-	-	435.37	232.0463299			107855.6773	64739.87675	79239.6317	99130.69268	173275.282	116029.9136	92661.70123	128779.8784	92505.56213	99823.23576	103234.5794	121370.3598	94280.19514	93683.53087	87882.90071	69291.73583	73863.48717	100428.8529
NEG01423					-	-	-	435.367	402.8044405			282164.0423	247814.0426	285703.2982	244719.0787	209168.7468	239114.5875	272423.9511	246123.3587	275234.0878	246863.9348	196227.4403	208978.2612	192957.7006	190011.9494	206791.1646	231018.2462	220691.2736	237332.6996
NEG01424					-	-	-	435.163	225.0154394			208798.6421	215228.6003	255808.7569	272168.1637	258220.676	101627.6946	307922.2173	345083.6436	305710.4145	274940.2369	145518.1911	231591.0915	148911.7001	175599.3457	191986.9188	118311.3365	191808.1824	232028.6251
NEG01425					-	-	-	435.153	210.9725001			44996.98063	32151.6089	48713.43653	30585.96656	38037.94482	42307.43156	50708.15788	50020.28913	46693.11253	45223.84633	40501.64065	49494.27574	43701.22635	40856.32806	34346.01719	23406.4663	40633.71579	40257.09255
NEG01426					-	-	-	435.15	471.1349477			109621.9651	123231.4932	122590.7911	93499.00446	117614.7102	76766.4937	181723.4476	109597.5825	188874.7121	148105.5425	93204.68992	135666.2712	138547.9965	110966.3918	58732.17756	71904.72193	68241.26981	65812.83905
NEG01427					-	-	-	435.143	321.0636538			62222.63728	44336.54599	51964.45042	10485.91206	24085.09729	20446.46722	23137.03225	37214.57422	32523.72419	12551.84017	15959.08553	17648.85662	90604.8637	100375.0439	94260.3432	11422.22038	6267.052037	23362.48898
NEG01428					-	-	-	435.13	469.0441153			560768.4077	436482.7748	567379.5952	189827.2758	273938.9626	353772.5973	47559.41986	86054.34609	62198.74078	232758.3501	239403.1193	241124.0157	166843.6116	151948.8281	101364.871	255629.0381	204571.9028	185938.4122
NEG01429					-	-	-	435.1225	95.95246074			32892780.16	40263340.83	23963848.14	31039261.14	30206796.12	24762212.35	15861638.87	12263993.71	25453057.91	51212634.49	36503281.37	19309597.19	33401350.25	23841539.42	28545465.39	23213807.51	29641738.95	19239447.25
NEG01430					-	-	-	435.108	185.009299			179332.269	102306.6822	167105.737	279997.4187	264235.1987	112229.3965	130045.9587	69004.99482	138598.1608	358116.6372	377297.9891	445327.8158	156357.1025	159605.6679	123256.4951	151574.9786	143759.1502	179158.8259
NEG01431					-	-	-	435.087	359.0618805			91598.46218	35615.27009	73655.15542	125803.6153	344605.9112	196980.1577	76795.73407	138669.9593	69820.82634	123676.5286	154479.4921	265973.1324	83267.32782	66493.66139	40245.76154	75627.97881	87566.094	124846.3218
NEG01432					-	-	-	435.085	281.0148001			52582.65344	42903.64051	35176.36109	5620.26795	25039.25817	5452.692972	117247.068	184045.5478	92004.29685	24755.2914	2775.179854	0	23850.4536	10419.99085	7198.186855	22322.28573	11616.62131	2720.335073
NEG01433					-	-	-	435.045	241.0102954			207180.7011	124533.6019	174933.5307	129757.476	230102.0582	209443.752	220747.1977	250668.0005	304678.684	120399.2014	199580.7701	234802.1786	162522.0921	153218.9702	203907.8485	115922.0922	135151.065	161478.1571
NEG01434					-	-	-	435.0265	435.0394829			502127.9158	256032.0906	188487.194	262145.1096	413775.4295	169254.6419	371881.2661	291497.2824	470007.5474	127361.3664	291106.1752	297310.9915	481215.4095	243592.2966	202812.9412	223327.0574	253788.527	372490.0337
NEG01435					-	-	-	434.9695	310.8546562			40340.39647	25820.9924	36486.44023	25505.15335	118824.9126	63657.70425	109749.6741	147432.6177	77241.60576	54687.91429	63527.7482	143556.9903	46256.18979	11612.13129	34770.03519	33905.38941	47808.75657	77982.52187
NEG01436					-	-	-	434.934	287.9533268			94675.32428	39047.42836	51089.13346	64107.28061	81620.90425	74809.53422	93590.28792	63481.77838	88199.26391	68056.17794	69443.33213	104096.8779	69123.25674	45297.61729	45675.87917	30687.34818	59345.5298	74930.5705
NEG01437					-	-	-	434.901	134.8949002			379677.496	296998.2928	626642.6176	383039.9932	515578.8063	220639.1044	39091.85844	225857.3426	332514.7532	478064.0508	528578.3615	154762.826	637872.5079	410059.5128	466395.8675	576142.9057	474642.5185	214574.9313
NEG01438					-	-	-	434.901	170.009686			466752.8	377751.2361	427448.2645	411272.5802	282152.4617	367458.0324	432351.7484	495231.8604	412076.1755	441329.7584	429954.9511	410326.0818	388690.1645	334202.4047	373450.003	339702.5092	359809.1493	375966.7334
NEG01439					-	-	-	434.843	158.0094358			296659.5004	257210.843	289017.5421	222223.0742	252523.1914	272761.8493	308838.4361	339847.846	337433.0569	300719.8289	330113.5883	478318.366	284333.3217	208065.2121	252302.2615	219377.4391	279916.3239	259680.7069
NEG01440					-	-	-	434.8175	449.0400365			254944.2863	147789.3591	208899.3935	184640.4847	302664.2915	251020.1655	192136.6277	397591.2902	181814.0761	212993.5688	277596.7315	344860.3468	183905.4121	101632.7162	166809.2813	177522.6511	192216.2907	271984.0426
NEG01441					-	-	-	434.815	497.1111051			45436.89515	24236.37327	20260.72076	17747.51127	18881.06511	26690.94674	28870.00307	54567.71182	26548.44959	24990.37278	10098.43648	18817.02303	26273.74398	40446.79856	32731.2595	22318.39003	13198.7582	20913.42266
NEG01442					-	-	-	434.775	198.0046663			878767.2351	687501.7007	819412.7597	1684451.867	704415.5674	858397.9424	831556.6518	918395.117	875038.2713	706637.455	722646.3813	771537.0355	796417.6565	668842.5699	656149.0374	640203.3581	602176.6244	655247.0046
NEG01443					-	-	-	434.771	245.0302687			77941.50583	41658.94158	67379.44143	44553.47521	76318.04596	79694.63805	54634.05497	66660.11008	51200.76059	66871.00394	88213.12498	110955.4487	72597.01239	50909.77391	50513.81686	54868.79305	72721.5847	69204.02698
NEG01444					-	-	-	434.752	445.0884667			141944.8838	58979.98301	123885.718	66534.85758	159513.1896	68338.32192	98878.38084	190899.6381	99272.28598	50216.91065	95209.40199	99975.27246	72483.29247	48655.90394	36825.83805	42469.27404	69270.7168	71365.96627
NEG01445					-	-	-	434.7515	269.9426747			80805.14144	56703.58143	75340.28493	49539.40334	95506.13579	64472.05648	101765.3133	122715.0778	60565.16465	63563.61883	69378.06619	68558.21072	54216.6687	34709.46946	48616.32081	41529.93588	45333.28678	62602.18185
NEG01446					-	-	-	434.751	450.0709783			166555.9282	97361.0106	153257.8657	182357.6422	180090.6288	152959.6566	136420.5432	198396.6635	138395.1388	166803.6151	120007.7596	184765.048	107028.4433	168259.5894	94373.48751	129489.1018	110695.9054	199774.8458
NEG01447					-	-	-	434.741	379.0685136			38461.65388	87325.2544	30657.50941	29926.45943	8937.584513	24390.11567	22675.45362	14828.01008	17067.10311	18052.40124	12509.34129	35039.60547	32865.82301	25797.36127	26930.53937	14347.54135	8442.871391	6596.173594
NEG01448					-	-	-	434.729	303.0027752			101678.7621	86555.07879	65307.53454	43628.28125	86221.05202	71736.26283	132425.4312	156313.4327	100915.1483	62402.54798	64736.00701	69265.92707	65281.19756	56414.44956	78837.62839	74250.57226	62037.33257	59715.83265
NEG01449					-	-	-	434.693	330.997086			184680.513	147684.9052	144791.5446	97351.34466	191594.4762	138665.1909	208146.8941	276087.7331	207458.4803	108739.9405	157206.3086	240846.6072	145181.3774	62159.60134	136794.8557	76699.11773	126187.6273	163439.8449
NEG01450					-	-	-	434.6205	306.8572694			40833.69329	13057.95503	27599.93656	14844.21657	100718.1419	42098.04583	62369.75653	136974.4737	58277.93592	38140.02722	57798.96601	118276.0849	24133.50719	4097.997683	3958.574675	20357.72356	36228.77455	53969.13462
NEG01451					-	-	-	434.553	255.9921479			563216.7127	464339.651	552935.8741	1578769.931	572507.7619	645638.85	448314.0527	480711.5173	412885.8919	560274.5898	513131.5911	566898.6859	500585.8691	577889.7153	1085347.834	556286.0131	518192.5644	546890.8873
NEG01452					-	-	-	434.441	260.8734403			2553447.832	1625795.788	917980.6693	1703027.224	93577.50842	1687952.486	1374448.679	1585622.747	1376868.327	1611070.974	1185543.561	1153218.042	1164666.245	1199254.941	1451151.148	1283000.195	1270036.894	1676871.469
NEG01453					-	-	-	434.441	297.0825603			110030.59	65738.52272	71322.18596	133404.3071	55249.72865	138325.2121	188449.8949	231292.1306	212984.0949	98760.54883	100832.3305	97226.22486	152374.204	121024.2315	129969.9589	96309.80753	81588.92311	91668.89037
NEG01454					-	-	-	434.429	200.0103724			28526.76973	43093.3104	39850.31257	54016.24272	33052.47012	58707.89737	32630.92184	30155.32357	43236.93203	55987.90889	42102.80145	50508.2065	34816.05704	50173.68661	24374.93595	51087.44124	37124.9601	26383.88845
NEG01455					-	-	-	434.429	267.0145305			7974.136937	14363.51255	9111.671946	36465.71006	0	8066.190603	2251.323405	7887.914608	0	8759.754679	0	7782.664541	2458.501793	24973.91154	8800.25911	18949.5523	15310.57297	0
NEG01456					-	-	-	434.429	270.9390865			459353.1545	333094.2783	370029.807	286880.2189	344169.3231	390724.1199	413928.3127	456410.8818	426084.8528	379190.7542	420850.8152	474292.609	385290.9996	227299.9688	289491.9881	291244.2913	360323.9788	351562.6711
NEG01457			Nefazodone	19.0501146	-	-	-	434.429	471.0231303			357932.3147	371560.5851	461240.084	177958.0256	171264.7833	310658.5623	5846.739095	11727.5339	16380.12379	147328.1829	146167.927	130530.1114	195729.4631	58921.83652	110670.1886	191747.4621	207963.3905	94439.47878
NEG01458					-	-	-	434.416	557.0237705			201631.0196	69100.04636	72832.67256	59344.33053	236599.49	140462.2149	168798.7306	349109.7653	198700.5024	38750.22367	59264.84296	26957.01344	212435.6956	67866.78355	151804.0635	27306.60553	48169.64399	104226.5403
NEG01459					-	-	-	434.4025	258.9916466			425690.7277	259578.9463	302939.7993	342826.0456	425750.9406	452781.4656	283845.4886	515913.0684	284467.1122	279549.3687	419589.189	494919.3046	320869.6648	205857.849	237927.5199	327128.6195	280796.79	439509.8373
NEG01460					-	-	-	434.375	198.9995892			151815.996	101211.7399	140790.9762	68809.18138	92630.82905	133440.3682	161124.1628	156247.215	282174.4271	107089.1071	168500.5988	138165.1645	177020.3911	42779.87334	98295.91107	81381.28364	112420.246	54858.3876
NEG01461					-	-	-	434.375	443.0833675			4591290.092	3689411.099	4490606.2	3785274.593	4940707.255	4102213.001	3979330.932	7159337.037	4176794.044	3808113.134	3826256.668	5067436.104	3742660.991	2572940.494	3052211.61	3321859.916	3284000.625	3490236.3
NEG01462					-	-	-	434.3615	434.0475701			3740676.945	4106256.168	3385568.123	2449434.459	4468639.92	2770709.067	4464408.309	4137360.629	3054540.258	2596662.997	3791248.249	3986952.14	5775314.758	2641835.424	3218837.263	2721680.899	2572801.981	4641556.509
NEG01463					-	-	-	434.344	309.8562707			50289.27871	25185.10068	30159.95547	17659.14873	127231.552	50176.34824	98169.25452	157107.7359	42201.43711	27532.62608	56167.245	124854.9668	39860.22242	10200.22905	31330.99194	32250.95843	41970.06549	86736.79806
NEG01464					-	-	-	434.303	444.0868086			821095.9794	700724.4511	829838.57	724217.9909	950622.1689	824301.9123	714275.1966	1309467.695	909606.6829	720232.6456	744532.0207	988798.1381	661028.4437	432368.8905	550465.0436	571272.8709	692982.902	689704.7988
NEG01465					-	-	-	434.302	112.9551908			48563452.11	48655165.27	53952525.42	63222068.94	57071435.8	80370894.55	30660965.4	30683307.45	36922463.75	55733680.38	47504309.71	43870265.81	79492865.4	95972623.12	42108368.76	56740812.17	92400428.13	81204567.41
NEG01466					-	-	-	434.254	186.0045697			102332.9988	73739.43923	78031.86292	60902.05115	69462.51876	103888.7518	99423.74045	94810.18905	113300.1623	77181.70827	100009.178	121792.304	74037.71511	62891.00318	75159.09603	91472.5679	89283.72412	51764.25345
NEG01467					-	-	-	434.119	577.0510289			10997.94871	19388.43663	27510.52123	54067.35884	5870.163001	24449.48402	1828.837856	0	1964.161358	11718.88845	11223.61968	7686.778261	46034.2012	80481.42041	61684.66616	14763.56105	17345.65448	2760.74075
NEG01468					-	-	-	434.084	467.0492833			5693550.782	5962441.612	6498470.049	7623832.697	5311087.315	6776413.809	3153867.534	3296339.221	3976005.953	6022190.699	5814124.52	5884243.803	5450697.842	5714496.589	4553784.64	6427958.891	5306033.835	5711946.97
NEG01469					-	-	-	434.0835	313.0043633			71417.81919	94970.30361	97769.54165	96950.80155	68110.84561	103252.2509	79267.27398	59862.10066	72173.19249	98798.40118	79181.76198	98870.90565	84851.42819	65053.6599	70129.67722	78668.45924	89875.42962	83922.86557
NEG01470					-	-	-	434.083	307.0475582			120114.7391	93879.31888	82158.39486	39203.04597	54430.47606	71883.7176	75272.96838	88771.10778	63196.0203	5351.716459	16424.95611	26069.1185	76088.45822	203657.7753	109305.1607	26768.76046	41762.43793	4427.355358
NEG01471					-	-	-	434.04	213.9995537			131055.8416	175345.7475	183237.7942	107834.3972	156212.2374	183366.5563	206644.7432	214938.4728	291550.7026	103460.761	102557.0364	165514.5764	120755.3231	126710.9524	105713.7608	90794.82436	120890.1548	140720.0416
NEG01472					-	-	-	433.974	715.1715985			26860.45077	28363.60369	41259.42254	70565.49912	27154.46665	36035.09865	6504.425726	20288.94424	7014.373297	33270.43479	19479.16421	20041.96988	30731.8137	43876.77732	24126.57468	43243.83836	28640.10008	31214.43439
NEG01473					-	-	-	433.8025	170.9788572			208928.2428	315943.3424	345136.9657	547488.9552	325807.2627	440984.2683	296239.8609	381101.5388	93530.70497	386554.7611	334483.1598	334529.5983	385721.1534	492344.6158	324632.035	406454.0703	357280.8718	360538.0047
NEG01474					-	-	-	433.759	212.0200964			66523.13295	149575.7693	164281.8774	153743.3127	169676.2454	211792.5414	143274.4422	182254.4797	179308.6146	167680.3327	184407.1603	185205.7575	192043.9771	143415.0754	80305.06296	164870.1589	119371.715	186319.946
NEG01475					-	-	-	433.759	377.0186701			59777.68873	24708.52175	48788.50495	13084.4319	104546.7923	91714.6824	106557.2943	141971.8434	66376.66025	52080.85262	59808.64779	75528.43759	84693.18219	21444.58892	51704.66464	44061.11985	48833.07309	63569.13804
NEG01476			1,1-Dichloro-2-(dihydroxy-4'-chlorophenyl)-2-(4'-chlorophenyl)ethylene	17.52764321	-	-	-	433.739	351.0375117			7923.361257	11629.50346	6606.677139	0	0	1453.375282	16970.72772	10805.85339	13499.098	0	2053.260018	9067.871615	0	27977.68506	22610.20549	0	0	1969.203111
NEG01477					-	-	-	433.739	468.0534523			979027.7282	1066841.517	1176473.225	1447485.12	915358.019	1216440.68	481046.4451	599861.8997	628817.5347	1075731.848	990435.6075	1062931.196	1011593.951	1072638.267	861324.7465	1150827.978	986406.7395	1015791.08
NEG01478					-	-	-	433.7375	112.0042174			1160099.267	627075.5435	723430.252	531666.304	807906.2804	736289.3992	682833.0389	558513.9451	809548.1877	941955.4964	768755.354	976897.9737	705967.8872	819682.4223	680786.4738	721378.0893	592131.5487	722576.6455
NEG01479					-	-	-	433.736	527.1218515			93381.19021	83302.6438	58190.68596	146517.9347	134954.2384	133795.1593	28519.83224	76936.74015	29445.45603	80412.60842	72678.53272	117310.2832	84831.63082	138894.5432	60920.53119	99658.79889	79640.2077	58854.13232
NEG01480					-	-	-	433.732	553.1373519			68365.71289	65926.99353	49000.69707	92744.28918	43424.40576	59029.28292	51834.08736	50600.41638	53443.64951	50860.20158	43510.99537	28772.58191	75865.71564	74259.58025	67467.93668	62295.62535	62338.8275	49291.96573
NEG01481					-	-	-	433.719	113.9545514			252678.4626	210431.4533	228762.917	196987.8799	227017.6393	104110.574	175594.4042	225938.4411	193873.5775	237666.3783	277644.272	239549.3412	211905.1416	213623.7297	202867.0089	114103.7966	218409.1546	186395.058
NEG01482			Novclobiocin 104	9.607717711	-	-	-	433.681	591.0310453			86772.78756	102046.8013	113434.753	166866.1324	90494.80316	110077.4889	45449.57237	25340.26181	52098.75038	90194.05508	58920.94607	79228.10804	120220.7107	161196.291	101675.8895	75262.28765	71518.46335	55716.26752
NEG01483					-	-	-	433.659	209.0303247			343555.4934	227898.5379	226006.6549	234009.7602	351038.1959	274739.0014	382256.8475	511789.923	324188.5147	201594.6562	216368.6721	244931.8325	411294.4499	193743.4475	265092.2702	259691.1289	223176.4028	258669.1887
NEG01484					-	-	-	433.654	88.98813828			5832619.33	4590464.412	5333397.087	3875314.87	4500156.36	5134565.838	4921453.736	6034640.161	6132055.424	4896464.317	5305005.005	4817771.453	3531070.121	1920899.919	2808267.097	3630779.662	4757586.775	3613807.16
NEG01485					-	-	-	433.6395	229.0101679			170303.778	129050.6304	121695.367	73467.28796	150815.3802	176902.7848	176791.6508	60057.86045	231443.9224	140983.5673	114681.4281	142006.8591	121018.8243	72273.45026	95915.48178	67762.1832	103226.7219	119061.422
NEG01486					-	-	-	433.639	193.9765637			74008.22738	64658.01261	73788.15432	77365.58639	71243.72689	96335.52319	72721.32579	105055.4085	70791.43843	78030.29318	59631.96685	38621.40263	66284.81966	56175.08557	62163.35735	71049.83649	78747.27676	58344.02959
NEG01487			Trichlormethine	3.51499706	-	-	-	433.602	241.9942237			147287.4522	81689.36249	191072.0856	80359.18297	94350.97754	188658.194	127117.6729	215493.8117	234768.6619	75003.85073	115111.157	129161.6697	157248.31	90346.41097	114548.4046	97957.303	127928.4558	104985.827
NEG01488					-	-	-	433.5995	629.0821583			180747.4797	184877.5775	219242.076	364825.256	158284.0808	259428.8718	74483.0643	81265.83019	101547.0477	224989.4546	174963.3585	179460.4299	191744.926	271074.3247	192499.772	229585.9395	226363.2801	161547.7853
NEG01489					-	-	-	433.4625	167.993937			384046.7037	219174.4195	287962.7526	300269.7712	249690.9953	319434.6218	294237.929	282260.8762	65917.74445	261298.717	294371.6573	297571.1099	118417.0781	145745.8998	209036.7023	85423.77149	129323.6149	207232.5115
NEG01490					-	-	-	433.411	173.0456241			1952545.331	1492411.546	1777937.718	2093941.426	1942208.601	2014640.574	1605275.22	1855771.761	1465704.606	520186.4595	1834007.194	1967108.783	1748157.395	1287715.444	1585671.992	1085509.536	1654869.717	1816578.208
NEG01491					-	-	-	433.404	595.0756506			204834.8759	144408.6998	163398.5772	235131.5672	343698.8692	295743.4956	232638.5983	266395.0272	179662.2156	167621.8635	209821.3405	345213.5331	225680.6493	210646.9127	219635.2799	202497.1141	210567.618	250113.3631
NEG01492					-	-	-	433.4035	433.0452006			20754453.12	15268854.54	19772295.95	11857655.62	21961891.12	15598913.9	16832902.24	23375950.59	17446793.91	15420628.36	21535243.67	23388009.37	31754397.51	15408235.42	18757901.43	14983752.86	15017452.96	26518298.7
NEG01493					-	-	-	433.402	569.0965368			70579.27575	65358.43874	53975.28467	11881.06085	10266.13739	13900.1156	82653.01158	121545.6837	78286.93404	20861.22788	15259.56492	13071.33941	53508.99882	59604.60407	47960.23899	12895.62777	16519.12156	21824.35001
NEG01494					-	-	-	433.386	131.9762247			71188.16122	50870.49544	73930.53439	71361.73823	69135.31764	77529.76794	68727.71867	83340.60184	76529.34206	87947.78179	95430.6168	91555.35935	138592.6584	174908.2804	153653.159	50973.51518	48201.91284	70367.41777
NEG01495					-	-	-	433.384	407.0288981			45339.10854	51274.31159	35496.88397	15994.90976	67566.9335	37133.38329	78609.20919	98320.78693	52291.18994	36944.40521	57309.45566	96352.23573	56556.93267	11482.05839	20179.26261	35252.75748	22519.4362	77037.03592
NEG01496					-	-	-	433.383	219.9558695			57489.73174	32694.84067	61957.79263	32438.27865	69658.66032	54666.0454	57916.3158	54100.01946	68319.71228	32549.87975	54681.61828	100902.7513	61627.46709	33048.76746	50887.11715	30222.20416	46137.26234	42196.62936
NEG01497			2S,3R-Didecanoyl-docosane-2,3-diol	-8.815567339	-	-	-	433.383	652.0996368			189872.9207	172004.791	208664.7625	340384.3465	146697.4628	200722.0165	64697.66013	179420.2487	129934.4351	182451.2377	177700.9108	168623.4646	111230.8113	236423.2368	156648.8466	243896.0452	198237.4096	186089.2903
NEG01498					-	-	-	433.364	183.9890062			128128.9728	117869.7386	116235.1675	115771.2096	85132.33957	141569.0779	184738.3783	164908.0907	180692.4961	79967.28886	57359.48906	97166.6398	115125.8724	100468.3706	44369.11877	112857.3062	126730.0456	133166.0149
NEG01499					-	-	-	433.362	225.9992093			481061.8536	341040.8293	422347.0548	295251.2736	327396.7869	454890.613	411913.7369	462965.042	424451.5998	403533.3128	420868.7986	424974.7166	352880.6914	275632.2892	346604.515	222360.8642	275446.9104	341716.2366
NEG01500					-	-	-	433.3495	300.9874152			50513.33917	50901.30926	85628.83655	52175.92537	69250.62528	78103.41884	92076.46972	164869.6953	109500.0355	77323.22521	80018.07715	98289.93961	116335.9721	70786.8101	77412.20157	96549.61148	90967.52001	44501.93254
NEG01501					-	-	-	433.345	245.9714674			56906.85854	52469.48159	79122.90789	61465.97864	95427.93431	87736.51106	55098.18082	92738.04743	63934.3424	44932.10281	80276.77335	90086.25899	52836.06895	47802.82712	45445.02841	63503.94626	52170.48723	84850.93139
NEG01502					-	-	-	433.317	371.1710004			0	0	0	0	11263.34142	0	20066.6338	0	22290.91827	15450.77901	127628.8596	111379.7772	23134.53067	29507.01964	35342.86265	45329.17862	38431.70398	94702.87009
NEG01503			2,3,4,5-Tetrachloro-4'-biphenylol	-8.976292303	-	-	-	433.304	308.991912			100221.633	92688.60613	82842.80944	4964.952827	26241.00074	15822.91855	19080.33658	43486.12251	25741.85127	14277.6269	17510.14658	20789.13837	79581.97905	44676.89439	53292.37184	25139.562	21183.19054	12181.38385
NEG01504					-	-	-	433.296	389.0509927			275976.9758	208068.1128	174090.3568	213956.4236	285550.5494	265044.5205	235759.2087	242138.6351	220479.8449	269424.9895	286805.5877	302424.4571	321130.304	327302.2726	283874.1773	309124.4204	238293.4709	269672.7978
NEG01505					-	-	-	433.2	425.0391102			50079.17208	58692.16338	79761.25106	61995.86255	66531.16043	84286.00731	35262.84558	52376.22091	29941.60897	70263.88502	64845.48298	96224.78834	53350.80602	12266.84518	19017.17722	66559.80887	85768.6703	91373.57909
NEG01506					-	-	-	433.143	464.050668			34247.1178	32371.20748	39683.66699	48047.98288	104396.6384	38914.52178	47220.38106	92749.6383	62121.2067	43450.4305	76977.18128	104445.2851	44810.92605	58284.3933	59518.59162	50326.90871	39404.20414	98538.58341
NEG01507					-	-	-	433.05	182.0097029			505191.918	463297.8474	377222.7967	527302.9169	586730.8621	487786.5143	594541.672	652747.0975	495647.6986	516868.3157	552242.8629	422268.5466	468818.6617	317103.6467	356658.4038	315101.8619	467210.4473	395498.2346
NEG01508					-	-	-	433.026	116.9831165			452082.5616	323367.7301	375581.3857	166018.2953	99144.74545	316876.6513	948682.7436	590234.3351	887497.2814	330106.5617	526845.3999	66956.17246	556784.8337	790830.2437	288914.9775	0	81033.69845	149061.8681
NEG01509					-	-	-	433.013	474.9911502			3096.236432	2801.506664	7314.242557	14916.69614	14898.57842	15763.75369	2030.477146	2292.326643	1934.430764	20499.67208	5310.988862	11145.19582	22908.03846	30519.64968	39297.06803	24649.47305	23320.36734	22069.47677
NEG01510					-	-	-	433.0105	380.8225727			357837.9186	278029.899	349324.0459	200511.3741	244424.9785	179664.6376	333294.7359	261871.4767	295866.106	313050.9662	275692.8434	327009.1544	126162.7742	190667.7829	258826.3335	288352.8275	339334.9892	176945.0833
NEG01511					-	-	-	433.01	232.9759962			202360.1014	78398.94799	150000.7976	255840.708	491571.439	233578.0341	65988.4314	220201.6112	169238.4777	135569.4053	290124.7277	397225.6663	170772.223	94464.03903	49017.3566	51198.75261	79586.41719	211319.7973
NEG01512					-	-	-	433.0075	335.0635684			53384.02182	18713.95094	58051.18704	73394.19138	86379.37754	53836.48329	8656.058902	32619.91815	39115.05228	36008.37387	35242.45291	55318.42676	145719.0094	165928.1006	153314.5176	111686.4285	121764.8878	128791.0791
[truncated: 20,939 more rows]
