# Supplementary material for: Physiological response and molecular regulatory mechanism reveal a positive role of nitric oxide and hydrogen sulfide applications in salt tolerance of Cyclocarya paliurus
Source: Front Plant Sci. 2023 Sep 1;14:1211162. doi: 10.3389/fpls.2023.1211162 (PMC10502730; doi:10.3389/fpls.2023.1211162)
Supplement: Supplementary file 3 [file Table_2.xls]

index	MS2 name	MS2 score	MS1 name	MS1 ppm	formula	CAS	molecular weight	rt	mz	SuperClass	type	CK_1	CK_2	CK_3	NaCl_1	NaCl_2	NaCl_3	NaHS_1	NaHS_2	NaHS_3	NaHS+NaCl_1	NaHS+NaCl_2	NaHS+NaCl_3	SNP_1	SNP_2	SNP_3	SNP+NaCl_1	SNP+NaCl_2	SNP+NaCl_3
POS00001	Clenbuterol	0.999966308			-	-	-	325.163	277.0889697	Benzenoids	forward	40454588.59	43349432.23	37952157.57	153761363.8	164463993.2	157838680.4	57767862.21	53834123.84	61689471.3	95530978.95	110821320.7	96239184.55	59913657.02	56560320.39	61808283.77	82980129.17	77846838.4	91177431.83
POS00002	Adenine	0.999936692			C5H5N5	73-24-5	135.05449	164.237	136.0620768	Organoheterocyclic compounds	forward	13570202.77	19007209.2	16805418.27	54686272.91	41181441.39	61414144.38	42985174.19	33148789.69	28390012.27	62357695.26	65075775.81	85272623.49	83906207.67	92237913.17	78894850.27	41837121	38833161.32	45192592.06
POS00003	Furaneol 4-glucoside	0.999919154			-	-	-	298.963	291.105091	Organic oxygen compounds	forward	22749837.19	27867051.53	25145919.73	42066849.4	34111826.55	49566047.18	27418485.51	27398838.15	24746514.08	36772832.07	33864493.75	40136640.59	37540976.34	30661338.05	33000435.87	34428587.81	34115068.56	37192471.33
POS00004	Agnuside	0.999901154			-	-	-	201.45	467.1518959	Lipids and lipid-like molecules	forward	33950082.58	34238492.71	34947654.43	25367543.7	37859775.27	33635007.66	2830827.846	4549132.336	4051338.758	20697869.94	18988330.92	19980600.95	9958521.096	4969317.574	7249627.226	24009586.93	24644451.03	29778113.86
POS00005	4-O-Caffeoylshikimic acid	0.999861077			-	-	-	349.552	337.0891633	Phenylpropanoids and polyketides	forward	33972011.68	38469131.38	39777872.45	50149649.55	48901713.78	54078768.14	41231409.6	36088769.82	31766460.54	43167558.05	42140899.16	46774209.99	47935708.45	37600267.22	40122900.3	37600270.58	42738975.51	45684676.93
POS00006	Dedimethylchlorpromazine	0.999817538			-	-	-	395.237	293.0843084	Organoheterocyclic compounds	forward	18494991.56	18173256.63	21201553.2	27020101.83	28882340.7	30086197.54	26313054.35	26003235.21	30412140.83	23722657.79	24773225.14	26766465.29	36863536.27	28646525.23	40503061.11	18080840.62	20071404.46	25193443.03
POS00007	Methylpyrazine	0.999729154			-	-	-	11.235365	95.06049075	Organoheterocyclic compounds	forward	3394921.058	3887017.602	3413350.093	5082729.836	3980652.57	4517005.875	3374333.067	3384415.542	4496323.576	5484913.783	4023432.547	3869826.156	3999203.257	3464240.607	3930293.273	3684190.913	3965331.742	4120293.977
POS00008	Choline	0.999342769			C5H13NO	62-49-7	103.09971	364.793	104.1070396	Organic nitrogen compounds	forward	8508966.004	14426149.2	22126384.95	6449266.093	5084458.845	6086847.515	5538807.656	5143505.75	6258446.413	4653056.721	5297513.183	4774409.701	72192975.96	9011084.23	8825811.138	4971413.717	22869032.83	7112827.812
POS00009	ent-6R,16bOH,17-Trihydroxy-7-oxo-6,7-seco-19,6-kauranolide 6-O-glucoside	0.999274385			-	-	-	199.51	529.2621523	Lipids and lipid-like molecules	forward	5762530.678	6104612.211	6329777.672	20143044.24	29896375.71	23193934.6	6549656.696	6690143.564	6866527.515	16204242.12	19634657.49	17381823.47	4084713.75	2355582.928	3546405.909	19329445.84	21377803.48	23280193.38
POS00010	7-Hydroxymethyl-12-methylbenz[a]anthracene sulfate	0.999181615			-	-	-	380.224	353.0840841	Benzenoids	forward	18897347.42	19966494.92	21003426.58	52332356.18	53049925.29	56238972.37	28675669.98	28054678.78	28960064.62	39700984.3	40999224.46	43343701.62	29534230.45	23737967.47	27500360.09	33756635.82	36594198.53	42938298.36
POS00011	Ganoderic acid Mc	0.999124			-	-	-	202.784	631.3806624	Lipids and lipid-like molecules	forward	910407.2062	1216032.638	1049751.938	4514747.782	3004030.836	5000200.345	2322104.919	2563108.253	2362723.139	5603648.975	5407526.832	6627697.16	2153176.75	1592497.779	1954602.557	1229092.893	1409889.103	1275929.273
POS00012	Ginkgolide B	0.999060846			-	-	-	225.791	425.140683	Lipids and lipid-like molecules	forward	2998663.255	3831234.195	3245724.838	9599574.323	9222969.462	17926862.25	5354033.095	3475686.656	2837755.498	8586585.498	8660629.074	10292036.61	1218329.057	1363281.339	1702048.985	5017917.104	5359772.257	3219793.338
POS00013	Betaine	0.999017			-	-	-	274.049	118.0862565	Organic acids and derivatives	forward	43010862.42	54697053.6	47896614.87	156683145.1	110859704.3	149875950.2	16399769.23	16511130.24	19246272.97	139749634.7	133103440.5	138041619.2	62915690.69	69529008.79	63649287.63	35916000.81	37578329.94	35940364.12
POS00014	2,6-Dimethylpyridine	0.998983462			-	-	-	40.77	108.0808996	Organoheterocyclic compounds	forward	1524362.546	1959021.405	1743629.813	2706571.757	2280344.472	2717872.149	1221364.948	1385257.448	1172726.865	2197627.93	1969459.532	2319564.81	1394877.57	1262856.996	1355978.201	1959786.414	1912159.488	1907710.978
POS00015	Mitomycin	0.99888			-	-	-	240.853	335.1310137	Organoheterocyclic compounds	forward	6240393.232	8024886.656	7770399.467	10326575.57	8776281.917	10635146.97	3908357.465	4432384.712	3349510.193	16904493.38	16024743.11	15927946.76	7396391.001	5293409.694	5692914.387	10605679.66	9910757.982	11108965.27
POS00016	Hydroxytyrosol 1-O-glucoside	0.998866692			-	-	-	296.999	317.1204244	Organic oxygen compounds	forward	2171851.516	2761137.828	2561475.881	5949095.975	4968386.966	5940131.368	2679704.667	2633621.336	2396720.877	5108413.845	4894929.952	6079465.829	5715068.306	4703560.674	5009640.473	4363746.802	4871554.728	5672233.039
POS00017	Kaempferol	0.998843692			C15H10O6	520-18-3	286.04774	284.907	287.0542273	Phenylpropanoids and polyketides	forward	48043281.57	58483355.12	55408010.5	76110156.17	63025399.43	79325391.25	62105746.32	67049282.55	58868264.52	38198610.72	37674479.88	43613264.27	36969142.2	28336832.72	32070113.76	31522696.03	31144976.82	35717635.79
POS00018	Sambacin	0.998837154			-	-	-	218.8025	541.2262512		forward	5254545.453	6286215.74	6271261.939	5415002.126	499832.5746	639226.6662	5500384.031	5367569.601	4797703.637	8368407.534	10156258.55	9722266.16	3469020.657	2781137.184	3208554.753	11140034.7	11544210.8	12862978.97
POS00019	Mometasone	0.998743077			-	-	-	446.8535	543.1312658	Lipids and lipid-like molecules	forward	1989130.029	2149483.551	2362409.427	5746895.834	7318235.593	5904144.799	2108440.46	1976293.003	2394322.455	8261871.641	8179253.755	8952931.661	9118933.786	6717053.221	8167714.64	2599032.862	3201369.144	3870139.668
POS00020	Progabide	0.998682385			-	-	-	373.2755	335.0946527	Organic oxygen compounds	forward	3430109.242	2881930.253	2536382.922	5488816.292	4873371.699	6308642.759	4405717.608	2975631.092	4326235.751	4148209.919	6537010.514	2680417.431	4543141.983	4880112.941	5382483.365	2380749.584	2611452.729	4541056.548
POS00021	Riboflavin	0.998663615			-	-	-	227.342	377.1408389	Organoheterocyclic compounds	forward	169296.1256	210644.3041	153686.6794	1439852.433	1518782.369	1732017.166	312689.4825	299532.8474	275122.4262	753034.8018	808835.3483	1045506.213	1485648.841	1849800.115	1333295.177	1420297.842	1370254.746	1778597.045
POS00022	Mammea A/AB cyclo F	0.998308692			-	-	-	238.263	423.1831921	Phenylpropanoids and polyketides	forward	349672.1631	429423.6391	433116.1308	1678299.848	1566651.15	1770933.264	350854.6425	376675.0124	348553.8552	2575968.651	2649363.77	2353866.848	411385.1776	319401.3155	425020.7512	1292777.598	1225229.364	1463433.726
POS00023	Chlorpromazine	0.998165385			C17H19ClN2S	50-53-3	318.09575	300.91	319.0995033	Organoheterocyclic compounds	forward	31072533.71	39001108.13	33855199.41	77768242.02	89781611.86	104209377.2	82335093.89	52915241.54	74770601.96	85693691.59	114224963.9	95859215.41	39414820.08	30411240.68	53046861.71	32190427.84	31905744.1	34030902.3
POS00024	1-Pyrroline	0.998002846			-	-	-	313.0415	70.06527313	Organoheterocyclic compounds	forward	8492123.274	10285927.57	9921038.352	11026063.43	7995463.635	10306628.22	8250215.341	7088981.572	9617955.108	11886234.17	11108233.13	9678322.235	12213910.9	11262082.9	12124961.09	9353523.99	9841683.908	9031611.546
POS00025	Caryoptosidic acid	0.997993231			-	-	-	297.1625	393.1359019	Lipids and lipid-like molecules	forward	870327.7601	1115569.261	1026090.403	4908633.422	4147945.884	5086615.182	1183294.985	1251108.671	1153636.301	1599003.53	1493366.705	1941222.907	1855653.881	1514639.431	1538029.978	5281765.348	5911258.311	6664120.867
POS00026	Adinazolam	0.997947077			-	-	-	359.624	352.1293476	Organoheterocyclic compounds	forward	1218863.601	1203927.553	1311173.74	1622652.673	1751454.937	1706748.98	1191279.867	1227884.335	1145845.495	1674419.57	1662324.98	1910814.347	1598068.596	1181805.519	1376694.776	1054588.571	1228547.088	1545811.114
POS00027	Astragalin	0.997688846			-	-	-	171.116	449.1081401	Phenylpropanoids and polyketides	forward	877159940.9	1061501200	1059024377	661088204.4	567867570.9	643974002	566553674.1	596510962.6	554258247.3	623592330.1	576596951.3	693855241.3	1940915671	1647614626	1827381888	514563053	594359373.4	643434807.2
POS00028	Sedoheptulose	0.997627923			-	-	-	298.0045	233.0630626	Organic oxygen compounds	forward	1429821.082	1782365.744	1458347.803	2643685.128	2174884.414	3135256.018	2811999.315	2606476.54	2578887.241	1502603.496	1560553.78	2006203.803	6797273.889	4839760.494	5807902.214	1247279.816	1501549.346	1594844.343
POS00029	Trigonelline	0.997174154			C7H7NO2	535-83-1	137.04768	288.786	138.0551276	Alkaloids and derivatives	forward	233988708.6	235269852.5	255677302.6	573484952.6	647083022.5	570247620	178957484.3	190079443.8	223834728.3	531212558.1	615013833.4	572744235.7	742347560.5	670757358.1	654205629.7	295231548.7	347560769.5	376664629.9
POS00030	Albanin B	0.996961385			-	-	-	305.174	437.1630045	Phenylpropanoids and polyketides	forward	25756485.18	19552312.58	31730066.6	40626015.89	33180831.3	26205499.75	12467968.25	12719337.19	11403198.47	14961708.58	14730787.32	20659414.26	20560707.23	15691608.68	20373834.27	20330011.98	12103319.5	11154606.36
POS00031	Topiramate	0.996936385			C12H21NO8S	97240-79-4	339.09879	261.641	362.0844052	Organoheterocyclic compounds	forward	1505527.288	1826971.406	1705319.665	1716681.364	1185503.706	1887049.069	558466.6879	844228.1231	475677.7421	641953.907	587125.498	783593.773	3327025.252	2574356.759	3092180.173	263584.9344	209506.1125	249144.2245
POS00032	4'-Hydroxyflurbiprofen	0.996900846			-	-	-	227.685	261.0945372	Benzenoids	forward	14126550.17	17539644.05	16121519.55	16946743.44	18089948.87	17772826.83	11900730.88	11779985.02	11374757.63	12616953.3	13167202.93	14008426.17	21619084.92	13482212.13	17455463.82	12360448.5	13065594.09	14530866.59
POS00033	Kelampayoside A	0.996496308			-	-	-	207.9615	479.1727357	Organic oxygen compounds	forward	2510080.754	2782327.045	1064517.259	3761206.78	3996849.802	3957732.579	2857718.636	2847796.704	2412297.451	2966936.318	3178945.247	3099084.44	4494396.415	2072451.875	3443822.147	2882626.616	3039500.725	3148125.033
POS00034	Isopropylpyrazine	0.996446692			-	-	-	5.91167	123.0918122	Organoheterocyclic compounds	forward	16082404.85	19761449.97	40978866.52	19808434.4	18440288.61	21222512.84	17685082.56	16507452.35	19102094.14	17893002.47	17878854.32	17401085.81	21803927.95	16950241.12	20340944.23	17295050.14	18006835.21	19366556.88
POS00035	Acetaminophen	0.996435846			-	-	-	207.321	152.070809	Benzenoids	forward	2709819.843	2853875.648	3952451.152	6821450.066	5053531.873	8539573.643	3271539.704	2901548.207	3023057.887	11511978.27	10022957.54	10986218.56	5811006.972	4626875.32	6009204.307	10920488.47	9411903.134	10277418.62
POS00036	Starch acetate	0.996432846			-	-	-	358.0475	307.1001649	Organic acids and derivatives	forward	16171371.3	11294747.81	18751101.08	12163779.01	13840444.53	13784097.28	17720595.76	6906970.345	15942151.53	10943077.48	11168151.46	18924899.7	9489178.026	7258705.914	5298953.222	8911886.369	17666978.82	14525834.61
POS00037	Quercetin	0.996346923			C15H10O7	117-39-5	302.04265	236.761	303.0494233	Phenylpropanoids and polyketides	forward	21301975.62	5216455.277	3173673.111	7365872.124	7713203.176	11326181.38	12363681.32	5994147.156	3038736.077	6639819.818	12897084.86	14559135.43	55410277.17	17225491.62	11147502.07	13239622.71	6655757.19	14950592.23
POS00038	Nepetaside	0.996223769			-	-	-	214.191	347.1669877	Lipids and lipid-like molecules	forward	1381875.135	1670058.678	1639900.948	4476783.669	4847161.608	5021568.518	300120.744	294985.644	266106.6622	1097428.743	1240042.821	1413889.32	1436864.933	930726.8072	1241579.434	1530379.583	1598346.515	1875912.884
POS00039	gamma-Aminobutyric acid	0.996208462			-	-	-	374.777	104.0706986	Organic acids and derivatives	forward	6751135.305	9501727.634	8013676.792	10227873.23	7726208.305	11015674.14	2980904.975	8146484.887	7615831.476	13728424.32	13807262.05	14538669.25	9330032.968	9776746.016	9144451.285	3940231.016	5108376.338	5411008.984
POS00040	Morin	0.996201231			-	-	-	280.602	303.0494073	Phenylpropanoids and polyketides	forward	1187037.468	1311440.732	3093130.565	6757083.113	1255807.058	7359110.582	867924.1601	1053291.535	1131331.964	1034089.663	1018378.754	1152702.397	3299387.512	2620560.756	2956465.043	1039184.107	1077556.315	1230167.757
POS00041	Ginkgolide M	0.996181846			-	-	-	193.938	425.1410805	Lipids and lipid-like molecules	forward	3702029.896	3757387.509	3369713.9	20580288.31	32831219.4	23812623.18	2780052.262	2573620.806	3057624.607	4725811.181	6931581.774	5010102.772	2329808.017	1165153.376	1986965.669	13871553.24	13449934.77	16099641.2
POS00042	L-Serine	0.996047923			C3H7NO3	56-45-1	105.04259	379.673	106.0500187	Organic acids and derivatives	forward	261780.8699	312650.9964	308787.6228	1373065.182	1130869.204	1180540.178	235965.6639	292980.5691	315132.9145	3093203.99	3136390.948	2634457.156	94053.44266	278775.8356	302958.4448	1099669.981	1136116.357	941716.1102
POS00043	4-Aminophenol	0.996021538			C6H7NO	123-30-8	109.05276	171.09	110.0601518	Benzenoids	forward	8149820.014	9380081.973	8816374.241	10243861.01	10827841.05	10904032.22	7219546.739	5037715.045	10739184.32	2853248.444	13163257.68	9154810.367	8912052.214	12221194.54	18029756.31	15363994.67	3128396.283	11554117.54
POS00044	Canavalioside	0.995609615			-	-	-	225.388	547.272166	Lipids and lipid-like molecules	forward	1524294.323	1659264.101	1570205.545	486061.4284	386440.5935	507439.7327	156758.9492	205893.0355	132514.3006	2656308.266	2747788.784	3091522.593	462070.5687	430767.0514	402647.0815	925660.6398	895874.0794	1109236.551
POS00045	Thiamine	0.995112692			-	-	-	363.154	265.1116378	Organoheterocyclic compounds	forward	33134851.87	19150755.4	32793879.04	11017743.36	35096503.39	15846404.33	16342418.25	20937885.45	17412591.63	26742070.97	32734674.33	58455404.19	15752539.01	5516130.338	10120736.56	17841387.18	20609220.26	47844546.08
POS00046	Gentiobiosyl 2-methyl-6-oxo-2E,4E-heptadienoate	0.995078231			-	-	-	224.3635	479.1727515	Organic oxygen compounds	forward	4732125.241	4820071.899	4642752.939	11221915.75	11686684.32	13115599.36	329048.7875	410484.7576	328552.4616	1586518.216	1598374.817	1827772.73	1829793.566	1316927.291	1484454.641	9104858.965	9431448.554	10763613.88
POS00047	Quercetin 3-galactoside	0.994888308			-	-	-	238.935	465.1022388	Phenylpropanoids and polyketides	forward	4971586.848	5917101.072	7187196.303	8202284.239	9396483.145	6672066.581	13326337.81	7278619.038	10087002.49	6532624.746	14886633.97	5076192.762	25301322.65	29277177.89	33725885.68	5102679.53	6008153.267	15687787.22
POS00048	Perphenazine	0.994684385			-	-	-	213.205	404.1524247	Organoheterocyclic compounds	forward	1167999.15	1406542.277	1407606.435	923652.8973	956797.0737	921637.5005	756197.4656	705105.2389	680384.1063	343273.3157	377655.9726	393760.7179	1509982.029	1116391.229	1395708.181	302185.988	276645.437	309836.2653
POS00049	Creatinine	0.994565308			C4H7N3O	60-27-5	113.05891	272.774	114.0662421	Organic acids and derivatives	forward	15166157.77	8161934.558	11390611.21	2426117.915	69810715.09	12100398.32	21177448.7	56323543.59	17815173.63	6982475.636	13261693.59	25323257.88	15435506.6	3128251.658	9419529.815	5890639.58	8825073.627	19968240.83
POS00050	Deoxyguanosine	0.994522692			-	-	-	173.94	268.1041738	Nucleosides, nucleotides, and analogues	forward	33190677.95	43104628.62	42538554.54	62519080.05	49775243.12	68764980.37	27635661.2	30264787.49	25612349.34	42852026.71	44967828.11	51507368.96	31686043.91	25213685.31	25799002.42	45612074.41	47995372.95	53393426.87
POS00051	alpha-(1,2-Dihydroxyethyl)-1,2,3,4-tetrahydro-7-hydroxy-9-methoxy-3,4-dioxocyclopenta[c][1]benzopyran-6-acetaldehyde	0.994449538			-	-	-	327.1	349.0892476	Phenylpropanoids and polyketides	forward	8514770.207	9779641.314	8709678.34	6593112.809	7039652.023	6659004.117	8209162.053	8030890.969	8560554.146	3058784.822	3327951.452	2474116.726	13506871.54	11069529.8	14206826.08	8541520.287	7512818.43	8218362.738
POS00052	Sucrose	0.994244231			-	-	-	417.086	365.1046379	Organic oxygen compounds	forward	8373775.587	8613325.858	25695492.16	40694330.61	34048112.47	38834685.68	25220619.66	29342473.7	27521061.5	38489521.87	39649548.13	45751740.87	52396480.97	33705150.62	43060111.38	24087539.43	27573850.41	30979417.94
POS00053	D-Proline	0.993952385			-	-	-	313.042	116.0707275	Organic acids and derivatives	forward	1968846.298	3293484.924	3136984.409	15038626.51	11124642.22	16271087.15	5231840.465	5393650.406	4856541.304	64772429.03	61932543.87	64021861.17	49357115.92	44085649.85	45284803.24	6047889.397	7094781.806	7766775.12
POS00054	Neotrehalose	0.993594769			-	-	-	393.0565	365.1047215	Organic oxygen compounds	forward	224203486.8	104803828.9	105358824	146029853.9	148055613.5	148113309	307012102.9	209546810.4	289700022	99775008.67	101530080	113298151.9	190938135.9	147044961.1	169153365.9	86872267.98	100567297.1	312481326.1
POS00055	Methyl 6-O-galloyl-beta-D-glucopyranoside	0.993493			-	-	-	302.798	347.0947777	Benzenoids	forward	3580231.168	4200696.567	2777932.095	3715736.158	3473720.805	3735283.819	4810457.019	4755427.422	4083819.184	6122265.42	5822263.924	6587100.202	3915470.338	3240214.748	3129090.116	3571204.925	4984961.23	5433827.145
POS00056	L-Carnitine	0.993387923			C7H15NO3	541-15-1	161.10519	355.32	162.112662	Organic nitrogen compounds	forward	59277566.78	71956933.62	68543449.54	82974898.29	72987642.58	88974223.28	13292937.11	13421598.5	13535884.19	58585426.2	58246183.88	59971271.84	46915087.21	47362853.57	49269283.43	31451443.84	32758433.11	37548361.82
POS00057	4,5-Di-O-caffeoylquinic acid	0.993118462			-	-	-	247.9445	517.1340194	Organooxygen compounds	forward	775861.3259	945275.3799	910166.7238	982708.1006	890231.4323	974247.6643	724975.7046	904389.1804	829272.4607	829661.127	768437.9393	727608.6073	1408563.711	919299.5635	1114356.03	828932.8365	910783.0911	947888.9646
POS00058	Prolyl-Valine	0.992914462			-	-	-	347.868	215.1393168	Organic acids and derivatives	forward	11811503.66	12389003.57	13089185.56	16410531.28	17576632.66	16947586.77	9920331.243	9276308.353	9759406.356	13501554.95	13701203.38	13331930.46	17265811.05	15369254.48	15627349.57	13016962.24	15080760.49	16775913.38
POS00059	Pyrimidine	0.992695462			-	-	-	255.722	81.044812	Organoheterocyclic compounds	forward	12403577.12	15237356.84	13428980.12	13974797.53	11581929.05	14030072.76	12065536	12875335.57	13240993.09	13623168.72	12647757.36	10909976.88	14531947.18	13415343.29	16330536.77	11847163.58	12818927.97	12726064.61
POS00060	Taraxacolide 1-O-b-D-glucopyranoside	0.992635538			-	-	-	217.093	429.2086564	Lipids and lipid-like molecules	forward	7425492.836	8966777.153	8562970.737	10316047.79	11818336.31	12616558.02	3256020.912	3027316.91	3043783.046	10968836.52	12688142.27	13775757.89	4660117.8	2843876.045	4048919.488	5780957.875	6365424.345	6035159.192
POS00061	Chlorogenic acid	0.992363462			-	-	-	425.618	355.1016349	Organic oxygen compounds	forward	4408233.85	4939039.695	5878731.691	4423605.249	5752249.376	5393807.956	5262345.519	6321468.313	5565890.017	3615371.277	3789049.267	3988103.198	6316708.537	4043313.154	4837818.932	3904723.546	3619192.715	4126496.577
POS00062	Furocoumarinic acid glucoside	0.992330769			-	-	-	358.2095	367.0994746	Organic oxygen compounds	forward	6637031.877	7648071.741	7109354.036	17331646.47	15714176.2	18803177	9998595.015	6362424.129	9473564.478	24413402.81	28293061.82	22273590.78	10364125.4	6819382.556	14335709.87	16958913.69	13868145.45	16855484.61
POS00063	4'-O-Methylkanzonol W	0.992212923			-	-	-	359.627	351.1257426	Phenylpropanoids and polyketides	forward	10520372.67	10213718.91	11181136.88	13317449.17	13936438.9	13823513.98	10246664.12	10288326.53	9335356.345	13327699.76	13002485.61	15211179.84	13247793.43	9101498.997	11016747.03	8736455.01	9825092.117	12956442.39
POS00064	1-Kestose	0.991489231			-	-	-	494.166	527.1582941	Organic oxygen compounds	forward	1906454.449	1115479.994	1181559.448	1309400.549	1767545.615	1262702.554	857616.09	787694.3139	1028001.358	1690631.248	1292012.722	1357186.57	1158498.761	872416.3138	1042983.442	573396.5691	839751.3924	901742.1125
POS00065	Cinncassiol C1 19-glucoside	0.991402769			-	-	-	206.379	543.2417245	Lipids and lipid-like molecules	forward	7471031.907	8252818.854	6983739.17	4631400.457	5128260.916	5248900.746	4289044.598	3874106.591	4129172.957	7815058.938	8438751.226	9653035.542	2051232.084	1756247.98	1852669.867	16495688.1	17774699.73	20251139.13
POS00066	Humilixanthin	0.991240538			-	-	-	320.882	327.1155615	Organic acids and derivatives	forward	546707.9692	576320.5159	525649.2728	1068795.319	1263201.911	1138028.846	663147.1319	693243.3772	620009.5754	483795.3583	550206.0494	601763.639	1084853.529	911629.487	952422.3514	551760.1916	489685.9913	595889.0941
POS00067	1-Methyladenine	0.991122538			C6H7N5	5142-22-3	149.07015	239.216	150.0775745	Organoheterocyclic compounds	forward	936704.7145	911524.1054	1190813.233	1003854.881	1108634.985	1076687.166	4240455.914	4509467.404	4387888.116	1014777.569	1341208.58	1398063.729	10690618.59	12199113.57	10783025.29	2364353.557	2750366.938	3366886.362
POS00068	Garcimangosone A	0.990490077			-	-	-	220.448	461.1991631	Organoheterocyclic compounds	forward	457118.7864	616615.0874	598631.7761	4075489.756	3788588.881	4128508.719	312268.5537	302858.2444	310105.5957	2287091.394	2243762.178	2570076.831	403671.8775	325389.2879	339079.3266	2256833.259	2242191.187	2582945.927
POS00069	DL-Glutamate	0.990432385			-	-	-	395.033	148.0607032	Organic acids and derivatives	forward	7793275.744	9911859.248	9438278.516	16163242.94	14959650.09	17043449.75	15504026.1	14425130.84	15346904.51	20466403.46	20163334.93	19490961.99	38023995.89	34070298	36806742.16	12956620.46	13828139.75	15154606.66
POS00070	3-(4-Hydroxy-3-methoxyphenyl)-1,2-propanediol 2-O-(galloyl-glucoside)	0.990350692			-	-	-	241.3725	513.1568564	Benzenoids	forward	1736598.416	2276137.786	2052064.159	2557674.698	2241848.863	3071604.572	401675.8511	360869.7354	310771.0099	2161084.593	2032511.75	2535722.387	2097440.686	1128541.064	1582573.54	1603623.474	1485277.592	1713431.235
POS00071	L-Acetylcarnitine	0.990169846			-	-	-	306.617	204.1233223	Lipids and lipid-like molecules	forward	14658292.22	19044726.24	18051261.02	26864713.43	21884958.93	27611261.66	3863140.923	4398303.22	4426814.992	16654467.17	16302608.85	17001836.61	10470926.12	10526264.9	12332394.99	12076891.29	12759827.33	13400779.72
POS00072	Palmidin A	0.990001			-	-	-	298.961	511.1419264	Benzenoids	forward	1968197.709	2535977.302	2289323.75	3244236.601	2481278.617	3602232.069	592629.9392	899851.9453	624206.7451	1242323.5	923205.4482	1225792.368	1858585.718	1390211.566	1414287.005	1077106.381	1105283.038	1216296.435
POS00073	Niacinamide	0.989549692			-	-	-	419.113	123.0554576	Organoheterocyclic compounds	forward	2970613.509	3543861.399	3571631.916	6802134.155	5545954.623	6374448.665	3007472.187	2847394.186	2861553.572	6323091.513	5725376.161	5853092.213	4099826.556	3339710.931	3794074.876	5608705.487	5426683.373	5895939.871
POS00074	Riboflavin reduced	0.989539769			-	-	-	240.1945	379.156519	Organoheterocyclic compounds	forward	2469435.817	3031462.037	2932131.159	5220042.258	5017019.236	5757601.16	2273634.184	2539081.242	2121436.248	8557137.933	8574160.93	8709832.124	3310541.858	2282388.852	2635069.404	6338852.531	6065066.442	6871804.413
POS00075	Nicotinic acid mononucleotide	0.989309692			-	-	-	340.59	256.0812147	Organic oxygen compounds	forward	2890108.98	3224989.407	3075791.243	1948402.557	1799760.852	1880975.612	2311014.496	2098947.7	2126001.103	1173123.51	1259424.191	1287764.471	4161431.276	3891725.038	3848230.97	1327017.96	1559498.513	1587515.6
POS00076	Xanthotoxol arabinoside	0.989183231			-	-	-	300.636	335.0731075	Phenylpropanoids and polyketides	forward	4450213.884	7994857.041	4863511.411	9289517.396	8557803.652	12437822.39	9357944.227	9751792.039	8929232.986	10704954.88	13553238.78	12174139.65	5267411.896	5167926.77	4029425.914	4288332.374	6954973.253	5134575.093
POS00077	Picraquassioside A	0.988833769			-	-	-	227.006	399.1255245	Organic oxygen compounds	forward	2456589.534	3063204.617	2890662.029	2478749.546	3206522.888	2803274.13	3507179.333	3585224.152	3398194.118	3284419.786	3709254.491	3884076.801	4944203.361	3500294.666	4312075.753	1651014.651	1819257.3	2255250.132
POS00078	4,7-Didehydroneophysalin B	0.988709385			-	-	-	234.115	509.1831955	Lipids and lipid-like molecules	forward	172567.6011	141436.6552	164643.0757	664732.9341	477750.2268	725046.5423	387876.2117	394859.472	307062.0054	793304.8448	747491.4696	817176.7064	1010546.024	795685.9421	1011664.254	664994.0216	538004.5084	543736.8965
POS00079	L-gamma-Glutamyl-S-allylthio-L-cysteine	0.987974308			-	-	-	352.916	323.0735592	Organic acids and derivatives	forward	32287629.6	39336671.93	36969914.17	67315194.92	67080399.65	70854963.38	36602764.98	36199201.09	33463003.97	67431019.43	70054895.63	68989067.35	41864111.72	35017555.47	17677998.48	54230381.08	58230526.97	63243452.7
POS00080	Guanine	0.987813231			C5H5N5O	73-40-5	151.04941	231.313	152.0569404	Organoheterocyclic compounds	forward	10256313.85	12147151.22	10816008.57	10098674.78	4617440.406	7366731.798	1647317.955	1442301.702	1748068.553	1685993.002	462822.4264	1329797.997	9355777.856	5786653.935	6408523.371	17184379.45	13783751.08	18584117.5
POS00081	Isosalicin	0.987680385			-	-	-	204.433	287.1095588	Organooxygen compounds	forward	2425515.891	1875504.186	2183746.96	2041046.281	2949094.422	2848843.912	1519471.746	1708542.418	1977474.862	538804.0096	785084.1914	710982.9767	5592179.534	4145156.987	5230958.294	1424474.999	1822314.028	1997947.371
POS00082	Cinncassiol A 19-glucoside	0.987676692			-	-	-	241.5685	545.2560755	Lipids and lipid-like molecules	forward	262292.4329	1583860.576	1283956.812	4600989.498	3734121.049	5243014.957	243919.3024	349399.8473	199885.4671	1336277.51	1231666.568	1715725.338	4013971.025	2486407.789	3078357.726	1658560.885	1631591.336	2720144.521
POS00083	Dopamine quinone	0.987566692			-	-	-	251.5735	152.0708077	Organic oxygen compounds	forward	9838897.881	10485539.93	10642230.75	11584741.18	11715033.54	12300929.33	11006020.94	10377897.02	11297145.06	10265982.28	11106373.67	10716733.91	12599440.64	10259335.67	3954443.696	9673227.517	10418555.14	11609900.32
POS00084	Lauroyl diethanolamide	0.986048923			-	-	-	425.617	288.2527575	Lipids and lipid-like molecules	forward	3390509.561	4015325.878	3713899.898	3498601.78	3996253.715	4799570.245	5936883.784	3871394.146	4332203.079	3303331.762	4009471.113	3596820.27	9333138.955	3648444.233	5289965.908	3286988.054	3572120.181	4019209.549
POS00085	7-Hydroxybutylidenephthalide 7-(6-malonylglucoside)	0.985244923			-	-	-	304.934	453.1364955	Organic oxygen compounds	forward	2069468.563	4686551.485	3943801.684	2608928.392	3339266.564	4415673.27	1101449.504	1166781.67	1181542.657	2464025.49	2534124.648	2859032.822	2112539.794	1548759.704	1917237.27	2827933.48	1462372.57	1528140.063
POS00086	Dulciol D	0.985156			-	-	-	380.033	337.1097905	Organoheterocyclic compounds	forward	167606358.8	178414914.9	185309010.9	207720706.2	199337435.8	224320024	214869765.8	208959859.4	215344838.1	194420085.9	206491292	216771783.3	131809747.4	180163906.1	113838074	179210540.3	213633217.4	241809457.8
POS00087	Cryptochlorogenic acid	0.984980385			-	-	-	262.833	355.101563	Organooxygen compounds	forward	4068118.703	10396873.68	3894117.308	3528236.345	3067251.495	3777253.118	2337642.939	3055725.496	2907068.709	2236476.64	1962650.97	2221366.744	469246.9682	2364446.64	3302490.241	2098888.567	6269552.058	2475342.05
POS00088	Loquatoside	0.984917615			-	-	-	307.488	439.120296	Phenylpropanoids and polyketides	forward	2703215.879	3654685.136	3685339.555	4502571.615	3696099.136	4694495.21	2701034.147	3323467.746	2790406.948	2093905.978	2259046.65	2598682.221	4095264.561	2837262.067	3433815.558	2002926.466	1916816.15	2138687.358
POS00089	5Z-Caffeoylquinic acid	0.984906538			-	-	-	527.074	355.1017598	Organic oxygen compounds	forward	4320253.129	5202778.493	4906524.862	5340211.85	5594300.721	5488997.977	4702643.369	5920668.611	4958724.948	4420091.79	4065902.324	4080831.254	5474830.788	4104670.824	4686584.362	3918059.933	4177897.323	7792959.273
POS00090	2-Aminonaphthalene	0.984728308			-	-	-	195.269	144.0810311	Benzenoids	forward	223787.5838	346211.789	120562.9121	14616532.82	10186670.98	13236640.77	196400.7327	109794.492	169201.2834	12404267.48	10062113.44	8633349.96	26314500.59	25169998.57	24840116.9	2576549.196	2241289.95	2174589.394
POS00091	Ginkgolide C	0.984269385			-	-	-	216.826	441.1364621	Lipids and lipid-like molecules	forward	2700087.683	3417482.315	3353938.949	4367848.348	4801178.098	4544885.731	1542823.443	1663495.475	1503980.826	2318192.253	2553636.107	2590567.872	4088117.783	2851631.648	4649903.32	2946559.669	3125915.837	3330364.012
POS00092	Tianeptine	0.984174154			-	-	-	431.407	437.1262687	Lipids and lipid-like molecules	forward	2181066.165	2084856.531	2129201.236	2150041.486	2739375.521	2690718.343	1857085.36	1733081.877	1945288.009	1423734.962	1582332.554	1503399.685	933751.0415	698937.24	894185.9694	1666785.96	2153772.644	2674551.26
POS00093	Coniferin	0.982831			-	-	-	221.765	365.1204292	Organooxygen compounds	forward	1577769.383	2436556.272	2289551.182	261665.9324	2390965.42	814303.3381	3781366.498	3484682.462	3455321.811	830957.1511	1488555.411	1429919.307	3984053.39	3318407.317	3533024.84	636158.1274	1333409.206	1613489.147
POS00094	Kynurenic acid	0.982280231			C10H7NO3	492-27-3	189.04259	185.193	190.0500282	Organoheterocyclic compounds	forward	11552518.26	12671643.7	12862033.26	5599838.675	5434138.499	5913021.146	4396988.331	4172347.786	4010682.181	7966868.13	7105580.955	8397818.904	8018036.219	7296383.777	7477352.515	8037811.095	7910885.575	9135462.524
POS00095	(1x,2x)-Guaiacylglycerol 3-glucoside	0.982197615			-	-	-	195.3795	377.140909	Lipids and lipid-like molecules	forward	449191.1655	479367.8112	696192.048	839196.1847	1336094.978	812673.5059	935070.9363	1076138.463	931274.3319	215660.0889	337646.327	391072.4453	320740.5763	369035.8304	290984.4068	210484.0491	295252.247	426818.1202
POS00096	2-Furancarboxaldehyde	0.981679538			-	-	-	366.6965	97.028488	Organooxygen compounds	forward	9884508.867	11958721.25	11221032.52	15061408.32	11415614.23	13172914.69	12017614.81	11869599.61	11558223.76	8250235.179	8217420.989	7960809.534	15646921.78	15084122.99	15038988.18	11258749.56	11969797.59	12596178.33
POS00097	N-Acetylputrescine	0.981236			C6H14N2O	18233-70-0	130.11061	346.813	131.11817	Organic acids and derivatives	forward	7359185.736	12242815.39	9670008.706	13231219.1	9756920.953	10918028.36	10538957.22	10541110.31	10141803.68	8938419.396	8053632.386	6712798.035	17087353.24	16024998.99	13388890.56	9292018.358	10108600.25	9165643.767
POS00098	p-Mentha-1,3,5,8-tetraene	0.981134			-	-	-	139.384	133.1013619	Benzenoids	forward	11591185.9	26114784.13	11958144.63	35757095.88	31366418.28	20002583.69	14778193.82	11933861.64	15083146.68	11305440.6	11927707.82	11219038.63	17200033.26	19626529.42	17894668.32	19843440.3	11775026.72	24158677.22
POS00099	Peonidin-3-glucoside	0.980881692			-	-	-	151.223	463.122534	Phenylpropanoids and polyketides	forward	3558610.905	3447959.99	3483771.855	1215677.503	1934612.681	1381661.127	1472951.255	1283743.482	1496583.864	4852716.32	5764668.127	5562309.514	4144507.365	3238616.537	3843377.357	1946077.418	2357139.973	2978353.394
POS00100	L-Norleucine	0.980739462			-	-	-	275.953	132.1020267	Organic acids and derivatives	forward	4212059.624	4932060.567	4412153.359	6803402.878	5404018.213	6772730.671	4482325.519	4245987.831	4816289.685	7175620.673	7159363.913	6827610.587	7441720.996	6223352.097	7051465.997	5234169.211	5086887.399	5076592.91
POS00101	O-Methylganoderic acid O	0.980399846			-	-	-	198.277	645.3975541	Lipids and lipid-like molecules	forward	128068020.6	149562529.9	134392727.3	99604092.75	80061234.34	100649201	85667353.67	94933975.91	83151604.55	33327382.72	32104164.53	38460822.65	182561081.5	215500516.8	157132985.4	73264803.11	76659508.11	77254833.26
POS00102	Serotonin	0.979782385			C10H12N2O	50-67-9	176.09496	238.881	177.1024992	Organoheterocyclic compounds	forward	1370801.504	1405886.903	1801440.65	14354634.49	12615287.87	18470732.46	1077064.609	1995994.694	1861784.659	28625550.82	20285927.91	25861964.13	31008752.36	12337359.06	21694044.64	4623423.37	5180983.323	5650569.856
POS00103	3-Feruloyl-1,5-quinolactone	0.979358846			-	-	-	240.8675	351.1044512	Phenylpropanoids and polyketides	forward	486769.7096	668395.1208	620251.3678	770761.2101	655566.0683	797166.0331	292785.1924	341854.2158	252811.7065	1066670.721	1144101.182	1178502.39	476881.543	427807.3879	407529.6701	786670.8886	674319.3678	937944.2692
POS00104	1-Methylpyrrole	0.978678077			-	-	-	232.972	82.06520775	Organoheterocyclic compounds	forward	1959947.449	1393818.701	1705337.129	1519601.005	1972202.554	888603.8769	2148729.514	1587408.886	2468687.839	1413770.171	1844850.276	1721458.961	1966096.7	1552036.723	1928344.456	1341957.072	1618284.231	2022006.299
POS00105	Furaneol 4-(6-malonylglucoside)	0.978473462			-	-	-	265.266	377.1044068	Organic oxygen compounds	forward	294055.2037	314067.3253	322006.4763	513974.6496	225207.9215	589988.6052	499030.3528	632560.0348	353240.1159	220275.8429	152495.4325	284622.4012	499229.2138	64752.80977	285827.7628	127780.1706	54841.60547	43587.61753
POS00106	Melphalan	0.978208615			-	-	-	369.263	305.0837984	Organic acids and derivatives	forward	1550840.266	1772144.186	1715886.416	2091996.799	2442360.79	1931971.778	1869647.469	1634636.477	1804530.714	3033450.416	3318504.768	3168728.388	4227272.767	3613164.788	4094048.762	1486924.89	1627732.542	1750671.737
POS00107	D-Pipecolic acid	0.978145615			-	-	-	309.8385	130.0865316	Organic acids and derivatives	forward	1648228.065	970081.0852	1831809.899	9067546.421	8529045.762	9641186.68	2507897.322	2218811.541	2122584.066	1676460.633	1746713.961	1756674.913	6741112.81	5115010.704	5571492.184	2711645.051	3269139.789	3409623.869
POS00108	Diosmetin	0.977707231			C16H12O6	520-34-3	300.06339	46.9928	301.0703498	Phenylpropanoids and polyketides	forward	612097.5747	815016.6068	707568.5549	0	7429.226439	9898.993136	1801433.378	1823736.114	1641237.662	1477287.074	1397951.475	1674332.52	3095771.331	2558145.652	2989284.069	32508.47569	60019.09775	6678.835399
POS00109	Maltotriose	0.976764385			C18H32O16	1109-28-0	504.16904	446.8455	527.1583351	Organic oxygen compounds	forward	40941636.52	41813460.28	45047000.33	93638849.95	108093106.4	93498915.08	40492431.34	37700349.3	44445791.13	114306012.8	112420212.5	122370638.4	149375608.7	115235784.1	138211485.2	42883586.38	54496416.12	60082088.41
POS00110	Histamine	0.976564			C5H9N3	51-45-6	111.07965	399.704	112.0870989	Organic nitrogen compounds	forward	2481065.8	5585602.841	1774724.462	4338351.08	2939361.885	3613616.037	2307126.296	2233134.51	2521781.009	3522147.799	2132453.694	2649664.418	169473803.1	638980965	435877867.4	4900929.401	1293151.829	222404.7759
POS00111	2-Phenylglycine	0.976397769			-	-	-	425.633	152.0708114	Organic acids and derivatives	forward	4254295.787	4992410.961	4705921.349	5219560.275	5065812.194	5666436.994	4656224.472	4430711.623	4969673.684	4830631.913	5243014.315	4951030.057	5590851.06	4693637.46	5018072.532	4596072.343	4670008.49	11302312.1
POS00112	2-(1-Propenyl)-delta1-piperideine	0.975465692			-	-	-	37.8196	124.1123607	Organoheterocyclic compounds	forward	11077261.43	12962847.74	13061191.57	8866440.452	13247342.8	14228250.14	13010543.62	12043590.53	13397053.86	11712335.25	12363304.71	11662836.2	13856963.28	11575097.15	13491442.22	4609121.076	13213136.28	10916826.23
POS00113	Deuteroporphyrin IX	0.975014385			-	-	-	240.848	511.2351588	Organoheterocyclic compounds	forward	0	0	0	94440.16644	0	185140.018	0	0	0	812105.3059	885698.9423	609881.5561	0	10079.80927	0	14243.98948	6466.632053	0
POS00114	Glaucarubolone 15-O-beta-D-glucopyranoside	0.974695			-	-	-	310.875	557.2199412	Lipids and lipid-like molecules	forward	101794.0225	90167.22897	149618.5728	567990.5423	485117.0608	667578.0244	222938.9353	260276.3572	176344.6208	837293.9951	509975.8932	623261.0551	508812.2554	354127.3722	430065.0406	612348.0443	511145.4097	566846.1791
POS00115	p-Aminobenzoic acid	0.974116692			-	-	-	323.5745	138.0553016	Benzenoids	forward	4560701.539	4843396.044	5236164.077	29167228.92	6714610.015	4012240.224	4645065.498	4116585.572	4937269.774	28236052.74	3518638.275	6425546.795	27743926.31	5089282.08	6842222.701	6404691.327	21123543.28	5932966.258
POS00116	Isoquercitrin	0.973760538			-	-	-	270.7165	465.1023277	Phenylpropanoids and polyketides	forward	268097.0694	6503948.035	5976560.933	3817479.022	7035238.637	4877116.519	295038.38	2497421.796	3930715.968	2932514.17	4066964.109	4435295.069	15309405.7	9894823.475	4570578.431	3856922.655	3504720.905	2736659.382
POS00117	Isomorellic acid	0.973533462			-	-	-	214.861	561.2517464	Organoheterocyclic compounds	forward	280828.5077	422039.9104	376597.7404	12254379.63	10492369.28	14294566.98	99796.34963	147567.5306	102350.7565	27673023.73	30069911.91	28596175.97	644043.2706	389202.4364	534250.3118	8184479.355	8327981.568	8628275.968
POS00118	L-Arginine	0.972690385			C6H14N4O2	74-79-3	174.11168	561.624	175.1193379	Organic acids and derivatives	forward	8119516.426	171663332.4	9128714.455	13398603.45	21536408.87	15192585.4	25274272.63	44704223.57	16385183.19	33239517.62	35619660.85	16763734.16	20968351.09	49377359.78	24986886.82	92744209.6	30424127.04	25502121.24
POS00119	Kaempferol 3-glucuronide	0.971746923			-	-	-	425.301	463.0870118	Phenylpropanoids and polyketides	forward	2345823.347	2659062.92	2364854.784	2833964.114	2828536.389	3956554.218	3761791.137	3076790.49	3549572.678	1693685.865	1924745.008	1908884.422	2298181.006	1507826.219	1708193.651	1563274.941	1541948.683	1611538.488
POS00120	D-Alanine	0.971489769			-	-	-	348.2985	90.05505131	Organic acids and derivatives	forward	1033354.151	1515064.326	2321362.022	1678698.416	1440742.332	2125839.638	1254016.771	1182438.219	1137249.542	1771387.456	1734277.895	1687889.968	1986440.743	1766839.391	1907274.432	1108154.986	1482399.367	2861094.447
POS00121	Dinophysistoxin 1	0.970663154			-	-	-	87.12405	819.4907418	Organic acids and derivatives	forward	1170289.167	1411821.71	1584353.75	843405.0915	544360.602	616026.0126	2236022.578	1595735.001	2129701.732	149150.2697	420994.3697	363924.3063	2246751.357	2128156.29	2370178.457	805852.2778	747749.4762	958850.3444
POS00122	2,6-Dimethylaniline	0.969523231			-	-	-	40.0865	122.0965945	Benzenoids	forward	14221167.25	18240758.35	17246675.77	37186038.27	30711329.27	36388967.53	12321889.57	11034309.13	12258635.03	24079965.43	22895001.37	24998184.76	14473279.15	12138318.63	14256752.9	22799704.49	21785331.73	23226236.91
POS00123	BL V	0.969340615			-	-	-	317.842	425.0840225	Organoheterocyclic compounds	forward	1298492.007	1565717.287	1453965.697	1162766.859	1372592.133	1226127.507	473694.3568	674920.8381	569618.5657	553019.6053	525419.2501	420525.9974	1555966.995	1104153.361	1335432.04	470709.3358	457510.5339	583709.0835
POS00124	Cytosine	0.969101462			C4H5N3O	71-30-7	111.04326	198.877	112.0506218	Organoheterocyclic compounds	forward	1020472.54	1277606.985	1271350.016	1478413.143	1473583.112	1562806.292	722806.3981	759744.926	864702.4341	1333957.952	1477814.376	1478253.503	7309073.512	12097976.57	8474114.495	1443435.121	1338011.263	1520548.879
POS00125	Quercetin 3'-O-glucuronide	0.968491692			-	-	-	386.726	479.0811784	Phenylpropanoids and polyketides	forward	2993260.074	3221374.849	3541063.154	4318601.601	4358407.92	4314441.911	3973316.912	3952095.838	4297724.011	3139291.617	3597450.221	3252171.508	5141427.573	4910339.123	3807910.189	2123212.795	2602135.536	2740454.465
POS00126	5'-Methylthioadenosine	0.968150385			-	-	-	107.1165	298.0966132	Nucleosides, nucleotides, and analogues	forward	7992156.49	9996919.871	9223503.684	7840346.985	6634687.568	7690505.403	14945421.1	13248191.79	12034448.31	4583772.237	4494686.44	4859979.6	12047686.34	9311250.174	8491660.286	6520932.135	5804810.471	7226470.5
POS00127	Theaflagallin	0.967914231			-	-	-	325.201	401.0841272	Organoheterocyclic compounds	forward	725838.7832	889186.8333	921203.8818	1998444.295	2052935.958	2020912.228	686177.3343	748631.4079	653040.4846	1597536.16	1503510.109	2195973.803	1073427.868	862871.4716	933429.6059	1588009.438	1735113.07	2831849.269
POS00128	Phenol glucuronide	0.967547			-	-	-	327.416	293.0630408	Organic oxygen compounds	forward	21941453.43	20831765.13	25482139.96	91026393.58	116669608.8	101843472.7	47616171.37	44916742.5	41313392.01	83021845.22	84099526.97	117971561.9	29665301.95	26743370.71	28360795.68	50044365.8	62713217.91	92125645.51
POS00129	10'-Apo-beta-caroten-10'-al	0.967385			-	-	-	192.3355	377.2831399	Lipids and lipid-like molecules	forward	8891166.973	11676971.72	10613409.97	7452114.339	5676261.803	8255439.316	5170955.583	5354011.968	4528384.114	7201238.499	7138295.063	8064391.172	13305680.11	10722154.56	13888426.49	6761722.59	5116665.749	5243494.234
POS00130	1,3,5-Trihydroxybenzene	0.967180846			-	-	-	143.8365	127.0391238	Benzenoids	forward	10870949.79	13998616.65	12470178.97	15294445.93	8970265.4	16899498.44	40262281.29	17194888.1	42007249.25	26774934.98	22329988.41	23443455.11	17458878.26	15046730.49	16022451.64	7751356.876	10501026.1	8603379.809
POS00131	L-Threonine	0.965941846			-	-	-	378.416	120.0656245	Organic acids and derivatives	forward	1098198.854	178246.089	1307791.495	1282632.432	1204871.232	1395458.056	1048821.113	1100705.147	1238734.183	1103969.137	1186730.404	979571.4016	1356431.471	1260064.113	1438447.212	1039908.462	1276234.123	1223875.693
POS00132	16,17-Dihydro-16a,17-dihydroxygibberellin A7 17-glucoside	0.96538			-	-	-	298.9185	527.2096063	Lipids and lipid-like molecules	forward	186595.913	272625.6654	221308.486	1727541.169	1317902.634	1873571.624	290931.249	440467.8474	254777.7965	1295853.009	866789.9379	1084081.526	602435.5679	462694.8921	507545.0962	670129.251	617447.1349	605884.84
POS00133	Ticagrelor	0.964998077			-	-	-	309.26	523.189469	Organoheterocyclic compounds	forward	344264.8496	388420.4922	351586.9396	491539.5278	432647.9246	531783.7167	453780.9886	480510.2181	379360.0716	452419.5967	463182.187	537439.504	711332.255	565989.6906	721745.6037	575633.4567	476336.0325	544350.2593
POS00134	Fenoprofen	0.964605154			-	-	-	261.659	523.1428836	Benzenoids	forward	42198.63811	21457.81747	55591.6396	801949.6208	654615.3935	670142.6896	0	15651.51031	4344.985246	1955218.999	1389262.132	1398517.998	4179117.385	2555353.829	2751974.094	167917.2627	132755.8473	104022.4583
POS00135	Proline betaine	0.963971846			-	-	-	272.8	144.1020357	Organic acids and derivatives	forward	14009721.43	18141359.3	17303096.24	89586738.78	41805856.62	73623307.24	1836140.339	1882543.317	2106652.419	54313030.08	46733641.65	49673300.98	6550038.122	6631869.093	8058257.533	13205380.97	14465579.98	9466320.701
POS00136	Citrulline	0.963839462			-	-	-	425.3095	176.1033379	Organic acids and derivatives	forward	1176663.825	2008283.888	1515313.379	1934294.228	1113107.346	1663393.847	967025.1861	820674.3446	1207442.17	1437959.088	1376451.746	1042087.441	1600251.782	1477855.977	1563715.758	2144788.495	1410840.852	1325440.069
POS00137	Phenylacetaldehyde	0.962530615			C8H8O	122-78-1	120.05751	223.085	121.0649628	Benzenoids	forward	20025552.02	17992447.97	22648112.36	20101462.48	16462724.72	24098930.43	6060687.511	23152003.98	15351449.59	18872626.59	15432799.01	15937520.03	45975690.06	27726442.59	27992188.69	12324487.8	10728109.67	12299155.6
POS00138	Tryptamine	0.962165231			-	-	-	195.2235	161.1074431	Organoheterocyclic compounds	forward	964311.2672	1241793.448	1051898.518	1384103.778	1383624.54	1400904.897	670108.5354	830532.3473	734509.1371	1230071.253	1100371.825	1006278.592	2599806.629	2116747.295	2302516.421	803547.9943	792385.7726	482093.7601
POS00139	Phlorin	0.960354692			-	-	-	162.143	289.0913579	Organooxygen compounds	forward	9292847.744	10430232.35	10895701.16	8435830.507	9341525.181	8876728.544	7819763.591	7313588.417	7324910.193	4582197.756	4856575.261	4569536.394	8414971.877	6782527.506	7525730.881	5930715.613	6416867.568	7709901.864
POS00140	Limocitrol	0.959867385			-	-	-	394.0905	377.0837377	Phenylpropanoids and polyketides	forward	1837801.962	2100731.982	2229472.635	2174001.431	2399461.921	2293895.324	1904677.841	6037021.955	2099175.658	1567818.634	1543025.883	1805601.506	2334063.438	1447976.589	2128138.242	1448085.434	1612945.811	1859087.605
POS00141	2'-Hydroxyacetophenone	0.958475846			-	-	-	58.7302	137.0600147	Benzenoids	forward	16609318.53	16556667.69	16304485.79	8597607.303	11808756.71	9319573.967	11835745.42	10366125.46	11642602.25	14292772.9	16353853.33	15083051.01	12183229.92	9671834.75	11186688.42	9105717.254	10894119.07	14500391.11
POS00142	9-Hydroxycalabaxanthone	0.958293846			-	-	-	326.993	409.159943	Organoheterocyclic compounds	forward	3951306.91	5505725.838	4006532.84	4920857.585	3104272.277	4244831.674	821019.8075	873473.7746	1038364.657	1612511.989	1932178.18	1147549.288	3435433.396	2107540.29	2999124.839	2491260.492	1764584.337	1502054.089
POS00143	Pyrrolidonecarboxylic acid	0.956280231			-	-	-	395.004	130.0500684	Organic acids and derivatives	forward	4081847.269	5261522.488	5187682.877	8734663.772	8160830.611	9295609.488	7306224.942	6792187.238	7012873.356	11824146.16	11682577.38	11810205.58	18847277.13	16636944.15	17498039.23	6019178.839	7444461.234	8380037.608
POS00144	1-(sn-Glycero-3-phospho)-1D-myo-inositol	0.956063385			-	-	-	263.3235	335.0731152	Lipids and lipid-like molecules	forward	2028658.064	2571569.342	2392554.984	8876134.96	6721535.545	9844476.518	3154602.494	3809417.467	2633310.092	5146103.758	4842662.76	7250000.216	9728780.032	7872985.586	8547776.376	2144241.066	2390633.132	3102262.053
POS00145	3-Acetyl-2,7-naphthyridine	0.955684077			-	-	-	245.117	173.0713743	Organoheterocyclic compounds	forward	645190.6024	768498.5399	672230.4316	5847062.732	6180699.737	7355773.535	164026.391	659596.6842	299152.263	14620321.05	11363958.44	12608840.48	15072650.02	6346810.967	9978248.752	2742174.904	2676918.59	3488003.649
POS00146	Tetramethylpyrazine	0.955587615			-	-	-	204.733	137.1075537	Organoheterocyclic compounds	forward	7654959.968	5137847.089	6685305.425	4952483.438	4397220.383	5113476.526	4338734.901	3982575.456	4984542.007	3962263.911	4888318.978	3961240.248	7832824.5	6193184.959	6896963.512	4598365.548	5339009.419	5483681.123
POS00147	Quercetin 3-O-glucuronide	0.955460077			-	-	-	403.1225	479.0811503	Phenylpropanoids and polyketides	forward	2799568.147	3084151.778	1218838.842	3984052.093	3971720.755	3959149.684	3533521.831	3797951.704	3771119.593	2940948.725	2493264.721	3004070.425	4488869.59	2691662.615	6286899.903	2060843.525	2403965.302	2795882.011
POS00148	Demethyloleuropein	0.955277692			-	-	-	222.747	527.1726542	Lipids and lipid-like molecules	forward	896791.0622	1060103.316	1044335.788	1185754.042	1381164.819	1448901.844	367629.5266	399106.7978	327874.2403	1253055.491	1325862.662	1403021.016	1553026	1020100.985	1317044.909	893728.0324	956795.4731	1063953.769
POS00149	Putrescine	0.954777			-	-	-	438.851	89.10738375	Organic nitrogen compounds	forward	2613735.11	2925379.05	2636391.821	3578943.041	1024543.822	2217719.935	2733848.151	2953177.627	4810956.611	1470805.369	2779182.237	3223377.098	2926061.308	2680711.585	1122325.913	3117010.997	2247530.094	3277916.586
POS00150	Oxazepam glucuronide	0.954353538			-	-	-	325.82	463.0870336	Organic oxygen compounds	forward	14066696.55	16880677.79	15312473.1	21050687.13	20829312.49	20943826.57	17951173.83	18841431.36	18098494.38	10775417.8	10214101.55	11545182.25	9122064.919	6986720.98	8236555.932	7701643.992	7464684.344	8010695.506
POS00151	Piperidine	0.953887385			-	-	-	265.066	86.09644269	Organoheterocyclic compounds	forward	1166067.006	1334994.699	1307387.629	1581566.184	1492418.862	1596006.856	1201602.197	1175674.595	1321797.816	1763706.603	1706620.283	1622066.594	1698913.998	1568548.248	1791856.423	1883619.079	1429720.194	1441140.955
POS00152	5-(1-Propynyl)-5'-vinyl-2,2'-bithiophene	0.953882769			-	-	-	173.5335	231.0287426	Organoheterocyclic compounds	forward	3393555.003	3935808.597	4019426.009	4021044.819	4333619.658	3723777.852	2467264.035	2689653.14	2850760.911	3839479.506	3909682.074	3181930.667	3925952.215	3110853.104	3625557.222	6498869.294	7858281.993	8935074.538
POS00153	2,4-Toluenediamine	0.953184			-	-	-	163.169	123.0917852	Benzenoids	forward	10424696.55	17897409.4	11502917.11	11266148.87	12320626.59	15070121.46	14518536.03	13869919.57	14689379.49	9293687.313	11138572.19	12309954.92	15311959.66	13919310.32	6351789.758	12953694.57	15600995.92	13790714.22
POS00154	Indoleacetaldehyde	0.952900692			-	-	-	264.6305	160.0758247	Organoheterocyclic compounds	forward	28865.89872	16862.3242	26600.33964	2793547.398	3398011.292	4613845.537	0	33125.50575	0	8183611.351	4721930.721	5421971.887	13797907.19	3950838.337	8267868.998	677578.5766	653980.8555	711013.0726
POS00155	Artonin T	0.949237308			-	-	-	308.277	451.1782322	Organoheterocyclic compounds	forward	38902.45515	93844.55713	227616.5944	6517838.496	5238087.514	1918942.935	0	0	10215.37541	906573.75	852689.9678	1676429.994	128826.8741	156146.1703	123195.1172	1770376.75	1724031.034	4098860.068
POS00156	Fenpropimorph	0.948935385			-	-	-	52.4938	304.2630828	Benzenoids	forward	1447777.716	1596513.686	1660184.858	3652495.452	4610266.71	4180266.369	738821.1956	767032.1729	602226.4453	1174583.358	1293846.386	1233181.094	1043286.196	669394.764	828499.488	2732259.786	3202862.138	4122808.874
POS00157	2,2,6,6-Tetramethyl-4-piperidinone	0.947545769			-	-	-	41.6591	156.1385799	Organoheterocyclic compounds	forward	84668329.22	109324406.7	103332250.7	158083232.7	139624991	162826491.2	65849026.28	62936589.95	62231339.4	157875885.3	152197647	171667734.9	77954272.06	59117138.73	75831411.37	127701921	126945086.8	144006211.2
POS00158	Pyridoxine	0.946995154			C8H11NO3	65-23-6	169.07389	114.518	170.0813426	Organoheterocyclic compounds	forward	28189612.26	33272109.42	28912250.89	114619371.4	95160075.93	128942175.9	77008389.08	71802362.37	70192750.56	96065773.88	104840113.4	139118299.3	48268682.96	48004360.36	41951284.98	79823417.64	80284109.91	99217634.13
POS00159	2,5-Dihydro-2,4,5-trimethyloxazole	0.946457615			-	-	-	347.203	114.0915596	Organoheterocyclic compounds	forward	18056112.38	11332812.46	14881651.72	12421029.42	34813088.08	15339498.63	27714141.23	34740334.94	22454829.33	10024719.95	17439980.76	29975872.94	18125967.2	12314985.63	9586533.251	8986888.79	12093923.26	26265243.06
POS00160	Norvaline	0.945056846			C5H11NO2	6600-40-4	117.07898	301.527	118.0863996	Organic acids and derivatives	forward	2523255.066	2860169.699	2951886.461	5061968.169	4506308.988	5545985.953	2440228.662	2244186.45	2597451.064	6499238.442	6133271.011	5139945.511	4333179.677	3487572.817	4199444.012	2868025.975	2733270.101	3375130.06
POS00161	Butyl 3-O-caffeoylquinate	0.944853154			-	-	-	304.584	411.161989	Organic oxygen compounds	forward	1415456.279	1772773.502	1721252.566	1104151.603	1056014.378	1216751.603	2385834.619	2472045.777	2071625.709	2883131.698	2864996.866	2979451.009	8151763.085	6376020.791	6833997.461	2135875.285	1855797.758	2054368.776
POS00162	L-Gulose	0.942429538			-	-	-	305.263	203.0529141	Organic oxygen compounds	forward	10885576.16	12042089.67	13799813.66	20484061.8	17438467.54	23670957.46	24772569.44	24187975.87	24100949.88	15095834.26	16416836.97	24021485.59	27251394.74	24346316.09	33867810.61	15748403.34	15156776.43	17266139.98
POS00163	Jaceidin	0.942011615			-	-	-	44.49445	361.0916333	Phenylpropanoids and polyketides	forward	2803707.697	3411424.915	3236568.559	0	0	16186.8249	1583867.746	1609347.836	1632431.147	1227084.664	1091874.994	1537903.389	6868373.952	5789265.238	6623113.257	507772.9092	599532.9416	488890.6149
POS00164	1-nitronaphthalene	0.939446462			-	-	-	48.8495	174.0551967	Benzenoids	forward	159409618	131866283.6	149258923.2	107322638.1	321841982.4	125165467.7	18368330.77	39247635.18	26767386.26	130526363	125553163.2	57845630.6	121205339.9	74969847.46	107602488.5	69332102.55	93141770.79	105119371.4
POS00165	Nicotine	0.937659769			-	-	-	80.7042	163.1232609	Organoheterocyclic compounds	forward	2207482.388	7840389.87	4163081.566	11783406.58	8196645.166	11388732.39	4956803.41	5280308.525	4397457.104	30955461.58	29469714.27	36727816.18	7678188.007	6358752.355	6856490.373	14962779.61	17714426.12	19824074.02
POS00166	1-O-Cinnamoyl-beta-D-gentiobiose	0.936365154			-	-	-	316.709	473.1622949	Phenylpropanoids and polyketides	forward	317450.1863	438938.6782	396440.4344	649295.6195	669485.2535	783241.8737	551688.6568	498401.4431	459310.4109	430531.6955	472794.9826	629824.2665	487281.3476	455688.4448	443700.3328	339255.8399	388070.4875	484646.1703
POS00167	Glutathione	0.932889154			C10H17N3O6S	70-18-8	307.08381	408.5515	308.0904352	Organic acids and derivatives	forward	1040205.617	926687.7693	1153441.332	750425.341	1723124.662	1099882.86	1454845.395	1608686.222	1256067.248	774959.096	1028407.064	1500151.746	1293511.805	761518.3448	1038271.525	734080.6703	939986.2482	1449136.328
POS00168	(7'R)-(+)-Lyoniresinol 9'-glucoside	0.928776923			-	-	-	174.929	600.265507	Lignans, neolignans and related compounds	forward	8144033.953	4893553.187	8974149.854	4359544.933	5321506.91	4267447.981	3536175.153	3362770.29	3436669.135	6889753.159	7512686.806	7364435.252	2670476.35	2274099.892	2339568.453	3878095.032	4164228.664	5119463.465
POS00169	Calcipotriol	0.928669154			-	-	-	240.549	395.2939308	Lipids and lipid-like molecules	forward	1207081.765	1519403.726	1370691.072	2262393.04	1505090.578	2273508.966	1186168.803	1206386.333	1032350.096	2149713.72	2009048.353	2475805.095	1183510.272	1046794.488	1789320.865	704290.3349	813245.8629	828723.6784
POS00170	Physalin I	0.928568846			-	-	-	206.3525	559.2153485	Lipids and lipid-like molecules	forward	1225858.107	1055523.783	1039606.287	188370.6989	262715.5436	269528.175	524263.2939	463997.7889	540538.5503	937791.0297	1436331.367	1083748.301	73886.41441	34252.95144	64315.44275	2094722.73	2391761.141	3197098.11
POS00171	2-Isopropyl-3-oxosuccinate	0.928106769			-	-	-	124.726	175.0602776	Organic acids and derivatives	forward	120635402.1	154054501.6	33983950.69	30467203.61	16590123.34	28037238.78	155183999.8	177021250	144530918.2	52107234.55	48194550.66	56182711.6	82682151.67	95790048.08	78919317.24	17010558.14	19128495.38	19057034.26
POS00172	Nerolidol 3-O-[a-L-Rhamnopyranosyl-(1-&gt;4)-a-L-rhamnopyranosyl-(1-&gt;2)-b-D-glucopyranoside]	0.927523462			-	-	-	198.5705	677.3639799	Organic oxygen compounds	forward	2008585.008	2743249.666	2382117.843	4227396.432	3443861.614	4250568.885	8216810.813	9611298.731	8604451.584	8241146.84	8755030.511	11053307.63	2834497.734	1895797.713	2442198.123	702888.0529	909657.4964	1226016.573
POS00173	(1xi,2xi)-1-(4-Hydroxyphenyl)-1,2,3-propanetriol 3-O-beta-D-Glucopyranoside	0.927479692			-	-	-	309.302	347.1304775	Lipids and lipid-like molecules	forward	1649105.118	1834973.238	1842447.237	4194598.62	4187661.088	4527008.618	1053651.244	1128461.703	1021294.241	2105320.804	2547407.899	2727763.377	2146567.014	1729965.123	2098795.25	2207144.887	2046249.441	2208783.951
POS00174	2-(3-Phenylpropyl)tetrahydrofuran	0.926271462			-	-	-	233.581	191.1431462	Benzenoids	forward	827271.6001	983556.483	899653.2102	774315.7173	686163.1327	816871.5558	681603.4185	558361.584	734439.7094	1062947.963	894490.0933	3287959.574	761000.944	630600.1323	636657.9668	1232198.393	1181066.882	1266881.249
POS00175	Pirbuterol	0.926156077			-	-	-	376.248	241.1545902	Organoheterocyclic compounds	forward	16847466.92	17777825.86	19449122.69	20641472.97	24147262.15	22466908.13	17618163.05	18762995.29	18267288.97	19106809.18	22959241.56	21610913.3	26935506.73	27111501.55	24666067.46	17227865.73	19425840.6	23950915.21
POS00176	Trimethylpropylpyrazine	0.926130692			-	-	-	618.98	165.1388448	Organoheterocyclic compounds	forward	21883393.45	22873649.65	26882762.55	20319649.92	14178174.81	29535591.42	14082624.12	10916456.91	15247429.92	16085754.28	16542872.53	13894730.74	20000848.16	10717074.18	3664511.652	16046211.75	19899808.22	16460438.4
POS00177	(8R,8'R)-Secoisolariciresinol 9-glucoside	0.925143385			-	-	-	188.948	525.2312071	Lignans, neolignans and related compounds	forward	5361120.3	3977331.239	4952426.953	5777788.914	5181951.304	5960721.595	2933449.52	2413537.443	2822824.617	4173414.987	3172727.221	4442029.104	1382771.022	1118179.878	1220937.419	4050719.567	4199492.697	9262269.731
POS00178	(E)-3-(2-Methylpropylidene)-1(3H)-isobenzofuranone	0.922101615			-	-	-	639.131	189.0905257	Organoheterocyclic compounds	forward	5815306.493	4727256.738	6387156.477	2866863.794	3141727.019	2781976.573	6680061.657	5866276.52	6876411.722	5056113.747	3813374.057	4421501.227	5530544.042	4627316.645	6221676.245	5330124.305	2722867.914	6200157.274
POS00179	2-O-Galloylsucrose	0.921186385			-	-	-	236.593	495.1280466	Benzenoids	forward	177704.4561	172099.7801	195507.3571	969281.8346	692438.8966	637049.5217	45809.68083	74534.61727	50674.92543	562479.2996	1093530.598	929188.3543	403062.0674	143377.1845	415466.2289	610227.5732	992801.1491	1061349.084
POS00180	D-Maltose	0.920240462			C12H22O11	69-79-4	342.11621	446.6985	343.1228047	Organic oxygen compounds	forward	1762950.373	2122515.153	2149540.546	4093284.815	4937049.829	4413678.721	1695623.85	1842148.664	2088225.686	5281796.15	5630352.647	6312222.93	7348819.493	5993769.371	7080445.704	2181788.077	2466351.241	3118930.54
POS00181	N,N-Dimethylaniline	0.918460692			-	-	-	3.78752	122.0965802	Organic nitrogen compounds	forward	14920027.01	18151903.81	17211700.46	18484202.63	34665729.39	19502400.89	16897528.21	15514443.85	17248790.89	16611901.26	16572036.67	15369994.19	20541436.09	16394721.51	22678490.82	16068149.76	17172723.79	17833572.55
POS00182	N-Acetyl-2,3-dihydro-1H-pyrrole	0.918400308			-	-	-	182.9985	112.0757657	Organoheterocyclic compounds	forward	2783323.707	3223402.575	3091883.859	6001714.979	5140155.016	5656582.907	1186463.727	1156565.81	1396452.12	4423708.342	4170558.024	4018784.731	3180328.17	2624391.207	2787132.123	3131265.075	3705787.262	4115008.233
POS00183	Todatriol glucoside	0.918144615			-	-	-	205.371	391.1567321	Lipids and lipid-like molecules	forward	706076.2038	567809.3211	561950.9878	2378146.274	3208701.956	2846065.855	273894.6906	255096.7274	277872.9679	628638.0791	870256.5573	883238.4595	1033237.069	793111.1901	900732.7295	1801100.684	2113377.335	2706509.107
POS00184	Prudomestin	0.917027692			-	-	-	45.656	331.0806642	Phenylpropanoids and polyketides	forward	7459318.923	9418795.754	9568572.331	4675664.962	3633243.811	4736465.974	20978932.71	20469340.31	19430346.7	10369144.48	10466241.93	12343599.36	156739940.3	128872166.3	158832965.2	1684039.983	1935316.992	2055218.922
POS00185	Epicatechin 3-glucoside	0.916645385			-	-	-	220.7725	453.1364221	Phenylpropanoids and polyketides	forward	28658699.4	34413537.17	33643431.34	18490317.41	21801712.48	23301690.49	2039061.892	4067714.051	2453290.322	12259755.37	10736682.83	10929893.91	9317955.587	5568712.482	7361772.765	16572763.34	17000651.93	19118117.77
POS00186	Norcotinine	0.915760154			-	-	-	125.09	163.0868572	Organoheterocyclic compounds	forward	17994502.16	21922120.64	24345892.4	41042049.99	35285105.55	42168855.38	3840009.56	4153252.913	5299494.618	25020626.9	23437986.94	26664531.83	12571936.23	12516971.29	12096767.23	15228386.3	15805407.2	18174929.91
POS00187	Torachrysone 8-beta-gentiobioside	0.913925308			-	-	-	227.351	571.1977456	Organic oxygen compounds	forward	670748.173	844282.0855	729372.2974	1953793.756	1728333.708	1893443.398	9176.135935	77746.98946	33692.17952	2067305.807	1841204.143	2194506.846	72417.40039	11147.7373	82320.31564	1208770.088	980938.1083	1267041.467
POS00188	2-(3,4-dihydroxyphenyl)-5,7-dihydroxy-6-[3,4,5-trihydroxy-6-(hydroxymethyl)oxan-2-yl]-4H-chromen-4-one	0.913448462			-	-	-	171.11	471.0888616	Phenylpropanoids and polyketides	forward	70256991.61	79733481.87	83461970.39	42755859.41	42448815.48	44566707.87	50858421.18	49587482.1	52556675.18	41923787.62	41602024.62	41402603.71	134680489.3	115046376.6	129240735.7	40135665.98	41564185.33	47717892.01
POS00189	Morusin	0.913046692			-	-	-	234.0145	421.1673286	Phenylpropanoids and polyketides	forward	1720540.352	2300810.294	1976830.888	4000784.623	3527770.255	2388591.8	1160874.885	1531015.008	827207.5127	1953737.071	1893628.89	2083084.017	30254473.23	20752093.7	24281282.88	2348793.639	1331561.082	1658791.067
POS00190	p-Mentha-1,8-dien-7-ol	0.912983462			-	-	-	33.7531	135.1170663	Lipids and lipid-like molecules	forward	8017255.876	8771574.3	8835597.719	10879548.43	10155286.41	10743413.03	5552908.381	5482469.98	5552148.934	5030718.174	5032564.294	5698769.005	9362607.064	7317801.867	8358384.153	3579391.755	4271850.809	4875702.569
POS00191	Glaucarubol 15-O-beta-D-glucopyranoside	0.909988154			-	-	-	260.6835	559.2346403	Lipids and lipid-like molecules	forward	40817.02168	72047.90583	50386.64317	244807.1035	128881.7159	220583.8485	18253.59977	23751.67477	24377.38445	319962.8219	286765.922	307488.9561	421758.1219	290481.8186	358173.382	238174.1427	171832.9819	159772.9806
POS00192	6-Methyl-3,5-heptadien-2-one	0.909291462			-	-	-	131.715	125.0962325	Organooxygen compounds	forward	21102526.97	58420988.02	55684161.72	52264029.03	38550856.2	54868139.48	52905333.45	53336226.27	49997796.08	51858082.09	50783437.48	55279604.2	33660034.24	30359852.3	31435434.84	25186270.59	24548555.58	25851923.82
POS00193	Glycerophosphocholine	0.909188308			-	-	-	387.749	258.1101533	Lipids and lipid-like molecules	forward	5834942.354	6439268.226	6655678.791	14266444.04	13457923.83	14021649.36	5111789.337	5219491.787	5443255.05	28001798.31	30329317.77	27311314.43	7240835.984	6751194.676	7311695.27	12044937.81	13420976.76	14786667.71
POS00194	Androstenol	0.908718308			-	-	-	32.8342	257.2265124	Lipids and lipid-like molecules	forward	2727499.654	2774015.417	3094407.912	1816721.429	2161009.516	2104382.616	1295519.542	1439994.243	1560310.344	1966618.994	2152911.854	1701252.111	1744748.434	1323325.7	1805334.816	1374637.538	1478027.821	1790677.779
POS00195	Triethanolamine	0.907581538			-	-	-	159.9545	150.1128027	Organonitrogen compounds	forward	4035453.759	8914713.153	11678434.05	9583467.564	6586218.442	9829693.33	18056544.24	12439890.22	8055644.906	40307921.68	24825273.06	10676878.91	17331486.91	12935866.67	4956717.76	1454599.302	5090000.189	18019279.38
POS00196	L-Targinine	0.903785462			-	-	-	518.373	189.1348722	Organic acids and derivatives	forward	1183436.298	14423283.47	902776.7824	4192113.977	6583505.974	6228773.183	4435622.981	8811114.732	3070862.541	6892561.568	8206242.259	4693583.089	4504720.994	10363449.37	2164555.539	14411093.68	4806803.241	4452077.32
POS00197	Pyridoxamine	0.903696385			C8H12N2O2	524-36-7	168.08988	297.93	169.097354	Organoheterocyclic compounds	forward	5651130.656	6035055.072	6103161.783	6183959.306	6027502.645	6212944.135	5552762.144	5501858.413	5958916.2	6900354.904	6730589.368	6552115.214	6594482.173	5422308.471	6354770.949	5431395.972	5900461.905	6333691.747
POS00198	Spermidine	0.902947308			C7H19N3	124-20-9	145.1579	331.212	146.1653935	Organic nitrogen compounds	forward	5972996.071	4937075.013	5481910.33	5274022.503	8922369.502	6952435.409	7645264.216	7895695.355	7373140.928	5633166.901	7008153.631	7526612.237	7220659.247	5192615.167	7935175.956	5141649.941	6132153.904	8082336.755
POS00199	4-Hydroxy-2-butenoic acid gamma-lactone	0.902512308			-	-	-	106.532	85.02845757	Organoheterocyclic compounds	forward	2102200.189	2758667.874	2531017.107	1753396.352	1002087.095	1970515.954	2745823.359	2561603.878	2239894.73	855486.3055	517177.5231	819088.8258	6584533.18	5918047.197	6431235.356	1005329.558	1056951.04	791539.3075
POS00200	Okadaic acid	0.897955			-	-	-	148.639	805.4706791	Organic oxygen compounds	forward	1275738.226	834672.8443	1248915.578	945650.3486	639003.1753	1006070.653	586257.864	349842.0705	512843.7042	214338.1739	231008.9203	169159.0935	1360816.797	1722848.946	2017218.402	1019934.232	954162.242	1325260.8
POS00201	apo-[3-methylcrotonoyl-CoA:carbon-dioxide ligase (ADP-forming)]	0.896711615			-	-	-	314.31	174.1240782	Organic acids and derivatives	forward	7981543.401	9196361.819	8347920.389	8447839.482	7529223.383	8195030.082	2565659.333	2659336.302	2562994.809	5535241.3	5431763.382	5495907.981	7642469.185	12384332.01	10201392.65	3005038.915	3181163.342	3147818.361
POS00202	Phaeophorbide b	0.896476615			-	-	-	85.27445	607.2554645	Organoheterocyclic compounds	forward	2814163.767	3309509.31	3314559.487	2928787.505	1792353.667	3303353.642	4875464.539	7398915.733	3420875.538	1873747.211	2103905.411	1816648.497	5518991.027	3746288.525	4191541.157	4335080.288	4513715.887	5984416.548
POS00203	2-Phenylethanol	0.893189			-	-	-	176.8455	105.0700201	Benzenoids	forward	366773.1223	476695.2908	420786.9637	1541662.708	580490.1101	1409797.865	1098959.01	1062147.323	949651.8873	1090325.041	1196285.123	1450951.524	2454025.7	2643589.966	3077133.204	304996.6183	375859.774	401691.9177
POS00204	Tetraphyllin B	0.892697462			-	-	-	259.364	288.1051873	Organooxygen compounds	forward	829341.7146	1248614.637	945867.1017	2071303.377	1581026.921	2186779.546	1018364.246	1164801.701	954763.9114	1261568.715	1235082.151	1463085.706	3591024.431	2805416.032	3258171.238	810337.6814	730618.1312	879066.0409
POS00205	2'-Oxoaloesol 7-glucoside	0.892453			-	-	-	240.196	395.1305535	Organic oxygen compounds	forward	203261.5657	127979.5572	158560.0321	449076.3722	416059.4748	462462.3362	134112.4701	169220.2078	104193.2986	761712.641	701237.3263	777089.1117	212311.5381	177114.627	181034.0441	463403.6403	510347.9607	622097.4714
POS00206	Dydrogesterone	0.890767			-	-	-	37.2191	313.2159786	Lipids and lipid-like molecules	forward	1030465.471	2372495.78	1634337.257	2933695.335	2118379.038	2921797.888	775273.7419	692495.8157	762333.583	2073407.407	1193695.739	2011029.841	3109655.526	2395478.195	2263518.421	1255811.625	947608.2498	1207299.307
POS00207	Metenamine	0.887260308			-	-	-	295.8255	141.1136452	Organoheterocyclic compounds	forward	38430233.38	39316592.98	40757551.11	32139588.18	53631463.33	47672088.59	47207789.34	53247266.45	42981665.49	7424985.117	5863117.161	39365879.55	37855278.41	11709121.3	44922157.16	39169207.73	1904204.374	42785343.81
POS00208	o-Xylene	0.884235462			-	-	-	209.3045	107.0856572	Benzenoids	forward	1994454.247	1887452.088	1653806.373	3258449.384	1841620.978	2985005.67	4725402.34	4712680.61	5788041.631	5368667.019	4466296.117	4908197.699	2860746.251	2481382.081	2817812.431	1273067.303	1599341.845	1205744.356
POS00209	PE(22:5(7Z,10Z,13Z,16Z,19Z)/22:4(7Z,10Z,13Z,16Z))	0.884000769			-	-	-	131.242	842.5622172	Lipids and lipid-like molecules	forward	62953139.88	78096015.7	74066265.85	53710230.22	33200742.22	47920234.73	20543598.2	21040925.55	20682887.73	14746323.92	13201422.78	13694620.52	94526036.68	88332118.91	93098400.69	32468987.96	36248659.65	35393999.31
POS00210	gamma-Glutamylleucine	0.882509769			-	-	-	412.639	261.144421	Organic acids and derivatives	forward	910809.8757	956403.6884	957711.3613	633762.6204	748587.9699	643600.6167	1476726.949	1394765.998	1522987.518	1122323.802	1285072.926	1269230.204	1458891.056	1118750.581	1236039.621	690397.7507	913240.3567	1021008.694
POS00211	Catechin 7-glucoside	0.881900462			-	-	-	267.905	423.1253504	Phenylpropanoids and polyketides	forward	66525.82068	99663.0287	75510.84212	911409.9663	539814.3972	837743.2	84146.41808	263028.4193	108533.064	156767.3689	123965.69	298750.5151	601279.2501	1840669.972	1916404.789	358138.6973	305675.6745	375249.8452
POS00212	Pentacarboxyl porphyrinogen III	0.881232154			-	-	-	219.465	701.27669	Organoheterocyclic compounds	forward	974337.1974	1305417.653	1128904.485	1905251.861	1564477.875	2015108.145	188977.8782	388662.8839	162281.5873	1821900.041	1857032.206	1817121.036	1486538.034	942554.9536	1376403.517	2618906.683	2115075.684	2185925.54
POS00213	Norethindrone	0.880040462			-	-	-	37.8477	299.200416	Lipids and lipid-like molecules	forward	4333933.184	5040882.529	4429174.848	3860772.916	1686607.938	4270538.767	3890666.605	3840982.279	3468330.91	5967861.204	6471193.677	6786216.78	7010744.028	5562918.78	6559006.36	2958898.092	3795726.45	3163456.139
POS00214	2,3-Dimethyl-2-cyclohexen-1-one	0.879801462			-	-	-	37.0288	125.0963089	Organooxygen compounds	forward	7240274.005	8166578.66	7769174.954	17998852.07	8568331.996	19105934.97	7615518.148	6796204.663	7641848.464	21216123.93	18169154.1	21743449.77	8634363.617	6813542.241	10187736.23	7475047.215	7936427.143	8278775.097
POS00215	2-Methylpiperidine	0.878369923			-	-	-	619.614	100.1120769	Organoheterocyclic compounds	forward	24325819.24	19145847.48	34338653.91	31930278.27	22584180	37053183.98	10365377.56	47040657.61	48668112.65	9352804.112	35030401.6	41347034.67	41349500.1	29239938.3	35691499.52	28305696.18	32900811.12	51013245.32
POS00216	2-(1-Pentenyl)furan	0.874691923			-	-	-	114.115	137.0964566	Organoheterocyclic compounds	forward	43465654.02	51958090.16	49715151.28	40897933.2	39121439.33	39128793.52	44653993.62	46614977.93	45774349.34	18821795.12	18195904.08	17690488.1	15487845.75	12933478.47	13799995.59	24065459.93	25305233.86	29956708.81
POS00217	Pterolactam	0.874345769			-	-	-	520.101	116.0707198	Organoheterocyclic compounds	forward	3490854.063	4021194.169	3859220.437	4768351.611	3486832.399	4572608.872	3260166.394	3072182.808	3741647.317	4179225.399	3876930.101	3341137.775	4275307.646	4071357.167	4581991.062	3587996.14	3790917.501	4010849.179
POS00218	5-(3',5'-Dihydroxyphenyl)-gamma-valerolactone 3-O-glucuronide	0.873156923			-	-	-	324.612	385.1097114	Organic oxygen compounds	forward	2415580.699	2844406.208	2359206.066	6041005.101	5349781.915	6089537.428	1676234.244	1733912.415	1790488.648	3633786.951	3986619.009	3505268.713	3709111.195	2567070.1	3115698.661	5130782.038	4488014.532	5100392.42
POS00219	Ethylbenzene	0.872567462			C8H10	100-41-4	106.07825	192.802	107.0855888	Benzenoids	forward	8678417.218	6884841.207	5980821.933	10198019.14	6569581.827	6414645.867	7994509.327	6038710.864	5403506.744	6562545.339	5848717.949	7116090.991	7831234.798	6358197.792	7799134.191	3092292.553	5402789.202	5461174.532
POS00220	Myrtine	0.872403			-	-	-	43.36495	168.1384937	Organoheterocyclic compounds	forward	8728998.007	9623032.466	7200119.562	8845377.873	9927932.567	9874979.42	14866655.76	15680452.32	11813554.09	5419605.926	4171365.944	5444399.626	15486452.99	8059160.575	14652752.62	10941428.62	8794579.258	12427137.51
POS00221	3-Methyl-2-butenal	0.870494462			-	-	-	191.9725	85.06479574	Organic oxygen compounds	forward	2471363.839	3098710.455	2637389.371	1933683.74	1408085.747	2043377.369	1253847.712	1188719.798	1270003.447	1674189.601	1614748.881	1821398.636	3424955.52	2742522.107	3552984.144	1231753.286	1308598.933	1248741.68
POS00222	o-Ethyltoluene	0.870103462			-	-	-	198.496	121.1013165	Benzenoids	forward	4022486.557	5434913.798	4651098.767	7839148.947	10186874.01	7980886.345	3718548.532	6058719.841	6139022.022	4484454.891	4254336.346	4568871.666	5701337.202	4388655.312	5276986.183	4860689.53	8794083.332	8860360.106
POS00223	1-H-Inden-1-one,2,3-dihydro-3,3,5,6-tetramethyl	0.867933538			-	-	-	107.814	189.1274854	Benzenoids	forward	28907484.59	33361570.2	32346380.8	23674660.74	24638190.1	29153831.26	5377858.681	7662936.862	5915432.216	25908269.6	18287053.89	18705072.9	2426916.074	1900650.596	1417529.118	28952534.72	26278530.9	29583644.09
POS00224	2-Pyrrolidinone	0.863143615			-	-	-	374.451	86.06007442	Organoheterocyclic compounds	forward	2635365.424	3111194.021	2980367.365	7940258.243	5683516.791	9517014.814	2631249.696	2448058.056	2393813.051	7982520.869	7862144.047	7831622.659	6635806.402	6899123.949	6438370.293	3718122.171	3916556.485	4009709.768
POS00225	2,6-Diethyl-3,5-dimethylpyrazine	0.861988692			-	-	-	597.118	165.1388597	Organoheterocyclic compounds	forward	3849323.052	5414680.112	4971157.541	5042971.565	4245671.559	2868757.979	3399924.143	3614325.848	4841421.36	4339486.417	4570973.541	4289815.732	4363917.622	4239177.818	4292034.882	4644583.363	4969362.702	4055283.536
POS00226	Phytosphingosine	0.861732538			C18H39NO3	554-62-1	317.29299	152.753	318.2999939	Organic nitrogen compounds	forward	73468037.19	89714542.49	83355191.39	56641745.42	46132971.91	61434467.62	109566129.7	119640871.7	109524971.3	67581933.64	66368417.5	77736301.28	158889277.5	121313381.6	150685565.4	43853999.06	46149972.84	50408073.55
POS00227	Methyl acrylate-divinylbenzene, completely hydrolyzed, copolymer	0.858870923			-	-	-	259.009	399.1256468	Organoheterocyclic compounds	forward	1322941.647	1482124.087	1360203.329	2599041.65	2389080.072	2911146.87	1150158.826	1507343.378	1089114.475	1543509.141	1566825.244	1834949.878	2510134.921	2048666.816	2398991.862	920178.597	911945.5975	1138530.956
POS00228	N-a-Acetyl-L-arginine	0.856351462			-	-	-	371.59	217.1296314	Organic acids and derivatives	forward	3937321.475	5048186.47	5003119.395	3417864.335	3234993.47	3703538.871	3440395.811	3221402.835	3113548.993	3036771.426	2949139.955	3206020.779	3453109.872	3737331.536	3507219.041	4547073.301	4640938.572	4920253.18
POS00229	Pyroglutamic acid	0.855116769			C5H7NO3	98-79-3	129.04259	425.296	130.0500617	Organic acids and derivatives	forward	1209793.531	2396526.706	1320910.211	1616509.395	1801610.258	1881055.602	1471851.285	1339140.136	1399487.179	2059400.776	2317474.483	2412146.162	2586135.786	1799522.161	1946067.026	710302.5436	1394719.415	1886062.414
POS00230	Olitoriusin	0.852402			-	-	-	226.0275	859.3910239	Lipids and lipid-like molecules	forward	191547.1281	294961.8929	305326.1935	595680.9004	295248.7034	464878.9412	483940.556	460555.3644	368851.8132	226361.8196	229365.1208	438189.2412	645600.2212	624483.1455	686003.8291	203628.2723	196019.8151	238184.7425
POS00231	Convalloside	0.852032077			-	-	-	109.3625	713.3338303	Lipids and lipid-like molecules	forward	915972.0893	1352517.881	1757541.815	4418442.908	2479198.64	2787943.559	2442279.657	1774673.254	2314363.245	1628633.926	2573541.103	2596404.571	1569103.803	1231935.087	1660419.739	3054554.432	2735509.319	3502414.052
POS00232	beta-D-Glucopyranosyl anthranilate	0.843979231			-	-	-	305.2205	300.1050907	Organic oxygen compounds	forward	858665.2985	1002459.451	1062156.16	2205682.682	1936364.156	2415807.705	2534059.552	2608024.203	2277705.979	1663590.204	1687120.768	1879019.667	2580266.404	2225854.205	2324883.751	1804092.305	1544114.296	1738669.617
POS00233	(R)-Byakangelicin 3'-glucoside	0.839231077			-	-	-	194.402	497.1623338	Phenylpropanoids and polyketides	forward	1872956.182	2185225.236	2089513.518	5130253.811	7515096.812	6354727.912	1546313.627	1439488.077	1493693.591	4446300.609	5956704.033	4124097.086	3197067.919	2532790.071	2824380.352	5169825.812	5647750.9	6807418.943
POS00234	Isopropylbenzene	0.837815692			-	-	-	145.768	121.101335	Benzenoids	forward	8235425.176	10928224.02	9607419.489	12930797.57	9783372.598	14226867.74	11558610.74	10990412.4	11628428.97	8904336.655	8039499.728	8406765.399	15587548	13449373.65	7307605.183	7492010.298	8708974.517	12920846.69
POS00235	alpha-Rhamnorobin	0.837316538			-	-	-	122.3185	433.1123335	Phenylpropanoids and polyketides	forward	124654008.2	142988069.3	147683351.4	196241603	224410497.9	197047235.8	70269031.85	63998256.09	97655541.35	45260877.09	52549960.33	47927328.14	260752964.7	211863272.1	226261702.8	70971931.75	85791848.39	98952605.88
POS00236	5-HEPE	0.837297385			-	-	-	138.427	301.2161417	Lipids and lipid-like molecules	forward	2220147.954	2288821.424	2241834.477	8060896.096	4164464.317	4620445.244	5207090.902	5417609.028	5962097.071	3156420.027	2821043.536	3264408.261	2452690.78	1845493.046	2357996.758	1694252.786	1678672.827	1866145.697
POS00237	L-Arabitol	0.836846385			C5H12O5	7643-75-6	152.06847	380.4235	153.0759975	Organic oxygen compounds	forward	1719789.188	2325151.673	2196305.861	4700133.656	4334809.356	4891248.462	3093037.119	2965739.094	3003107.782	2306678.188	2724414.505	3490219.861	2666137.931	2310499.172	2808651.915	3378049.542	3548914.015	3656980.977
POS00238	Kojibiose	0.836630308			-	-	-	366.694	325.1128832	Lipids and lipid-like molecules	forward	45283165.41	50549790.36	46834580.06	59313761.51	57814930.07	58635621.63	57676120.02	55221137.35	52223614.37	33512271.71	38624874.45	37140592.52	68214473.69	59619364.98	64413746.42	45060822.25	49764168.6	56817522.57
POS00239	Methyl salicylate O-[rhamnosyl-(1-&gt;6)-glucoside]	0.836073154			-	-	-	247.48	461.1646822	Organic oxygen compounds	forward	5811348.135	6621549.928	6281951.742	5792407.21	5440616.254	6626210.135	133225.4076	350454.3492	301994.2086	3850691.863	2810389.448	3454533.057	1894757.92	706401.876	1149730.102	4002566.315	3864657.133	3920988.364
POS00240	Asymmetric dimethylarginine	0.835330308			-	-	-	506.965	203.1505264	Organic acids and derivatives	forward	2792628.499	1570966.901	397663.3336	5558925.483	779022.957	6304126.218	2793127.773	2770472.421	3251378.122	2884977.879	3586821.897	4145467.441	5183088.037	2737225.023	4624548.95	707153.5595	280345.2059	3831608.744
POS00241	Glabrin C	0.834705846			-	-	-	50.097	813.4885551	Organic acids and derivatives	forward	2023465.689	2391926.95	2352514.275	1264862.148	2690726.848	2558703.051	1978294.803	2817309.335	2264313.714	1260085.014	1303678.278	1562896.525	3182740.045	1771109.126	1834090.157	2843950.56	2821376.556	2205125.568
POS00242	Desogestrel	0.834561615			-	-	-	138.72	311.2365307	Lipids and lipid-like molecules	forward	1746461.067	1878617.583	1858008.056	2438063.346	2151757.025	2671444.051	6805343.803	8654330.32	7820649.66	4571290.726	4688256.507	5266027.669	2363610.843	1922321.061	3720994.551	1686296.273	1588889.561	1749652.043
POS00243	ar-Artemisene	0.831906077			-	-	-	32.7449	271.2420785	Lipids and lipid-like molecules	forward	4683263.326	4305485.252	4747425.727	3975570.113	4382841.583	4475019.162	2860529.018	2603172.024	2637904.78	3399647.253	3393963.075	3350769.324	2600495.022	1867226.929	2608185.104	2687171.489	2934520.87	3392473.201
POS00244	Docosahexaenoic acid	0.831318154			C22H32O2	6217-54-5	328.24023	102.659	329.2467595	Lipids and lipid-like molecules	forward	26965010.9	31025758.37	27593582.8	18084934.13	14216396.81	16728437.74	47373395.4	57917111.19	54518677.37	16681466.97	17902789.12	18883500.94	63875280.69	49916973.3	58887334.16	12848292.02	14426638.85	15568002.87
POS00245	2-Methylbutylamine	0.831258231			-	-	-	169.8445	88.11211586	Organonitrogen compounds	forward	10021679.71	10611753.37	10685969.54	11195878.24	13578107.33	6373241.546	10853281.97	10765514.25	11983424.1	11607174.8	11124855.11	12315077.92	12697628.68	10546286.46	11493518.71	10414512.64	12060887.03	12571340.07
POS00246	7-Ethyl-3,6-dihydro-1,4-dimethylazulene	0.830422923			-	-	-	192.0205	187.1482435	Hydrocarbons	forward	10573832.22	11187311.49	10630437.37	7664854.969	5466358.136	8241117.383	5515534.553	5222493.089	4942825.258	7320198.223	7003929.341	8436174.583	14441454.26	11150569.74	14199405.87	4744437.72	4981751.027	4954243.062
POS00247	3,4-Dicaffeoyl-1,5-quinolactone	0.826976462			-	-	-	216.155	499.1228358	Phenylpropanoids and polyketides	forward	3615844.54	4370867.95	2971929.747	4525792.527	3562417.544	4630935.668	2481149.559	3955333.236	3069408.085	4704556.052	2892779.409	2324532.926	4719045.859	3714634.518	4774663.511	2267250.092	3804945.86	2447500.157
POS00248	Valyl-Lysine	0.826521308			-	-	-	541.7305	246.1809317	Organic acids and derivatives	forward	7946947.531	8076859.657	9260195.631	18216802.78	19032658.23	16704442.16	6689498.107	6651793.995	7687961.473	13536458.27	15940831.17	14308407.47	5510741.285	5004741.653	4621991.866	17889294.51	21747508.15	25636174.61
POS00249	PC(22:6(4Z,7Z,10Z,13Z,16Z,19Z)/20:3(5Z,8Z,11Z))	0.826228846			-	-	-	137.66	856.5777208	Lipids and lipid-like molecules	forward	5916971.829	8212035.326	7276467.428	1772207.139	925597.4213	1597650.661	342468.3731	401485.6307	263783.7511	574311.6756	575753.1031	544994.7224	3129311.247	3127912.122	3376236.233	3027855.159	3053773.79	3033076.11
POS00250	beta-Vatirenene	0.824173308			-	-	-	124.02	203.1798087	Lipids and lipid-like molecules	forward	26946893.62	28242428.62	28516968.12	31444557.17	25815408.28	29348718.73	83000404.07	85156710.06	79600880.45	34512183.31	32522616.42	37677092.05	49162022.25	42984704.96	49099875.73	16510670.62	17029505.31	34211447.45
POS00251	Glucosylisomaltol	0.823262154			-	-	-	353.309	289.0886861	Organic oxygen compounds	forward	226489.8795	260858.0333	278968.5942	262565.6395	257938.4927	290847.1165	134000.5656	147333.2799	126473.173	177222.4663	184865.9635	236214.2541	68712.17635	81591.61888	59406.28242	178369.2401	234095.3131	296150.3145
POS00252	Dihydrocubebin	0.822827462			-	-	-	85.5531	359.1486046	Lignans, neolignans and related compounds	forward	3543303.629	2735465.863	2701894.076	2417458.722	3078762.127	2779811.336	2662756.967	2453156.906	2530918.069	3974625.582	4169220.535	4020742.05	1623679.554	1234316.875	1379931.885	2350540.879	2899976.592	3786224.751
POS00253	1,2,3,4,Tetrahydro-1,5,7-trimethylnapthalene	0.821962769			-	-	-	235.945	175.1484566	Benzenoids	forward	605586.6751	1718527.184	696921.3461	7193580.648	5808251.98	6788338.004	665089.5986	619064.9046	765444.0311	1688258.147	1587775.516	1694324.441	7572447.064	6974236.41	6687306.131	1388875.721	898354.8592	1019637.541
POS00254	10-Acetoxyligustroside	0.820840077			-	-	-	324.873	583.2014022	Lipids and lipid-like molecules	forward	46915.68596	44947.02802	35213.68448	479808.6931	421379.6292	468192.2334	128064.9861	117567.9903	137423.9258	262982.6949	294681.3964	220599.0228	190350.6038	143304.6144	132887.2614	174218.0951	165282.9591	151773.1064
POS00255	1-O-p-Coumaroyl-beta-D-glucose	0.820236385			-	-	-	108.498	327.1067435	Phenylpropanoids and polyketides	forward	11862778.57	13067067.01	12863136.8	10540963.89	12199515.11	12751736.58	5335724.583	7398031.343	5522741.61	9017709.907	8595199.251	8810507.529	3618407.211	2264805.443	2671678.793	10755337.92	12006727.42	14160005.2
POS00256	Beta-Leucine	0.817832538			-	-	-	354.4335	132.1020597	Organic acids and derivatives	forward	28763027.15	31997830.71	31870466.51	16868527.99	18613050.79	16461074.54	22519473.1	19749707.6	24283382.5	38654730.57	44436861.74	38459138.64	48479744.73	44858963.23	47873599.45	23113766.54	28561672.68	34180969.17
POS00257	Sinapyl alcohol	0.817295846			C11H14O4	537-33-7	210.08921	159.995	193.0863272	Benzenoids	forward	14963010.89	15997449.2	18010195.77	19111193.41	21920799.86	19757802.92	5115788.902	5673157.812	5821120.989	17943105.05	17143109.21	13008242.04	16605806.5	14127332.88	14365822.77	12871714.9	16718125.61	19560032.11
POS00258	3,4-Dihydrocadalene	0.817268538			-	-	-	154.494	201.1640969	Lipids and lipid-like molecules	forward	17485850.69	20325422.51	26718582.17	34092715.17	36759859.09	35801786.45	24283355.03	28707168.62	22091065.73	23123394.37	18805470.17	27207522.69	38541600.95	15896778.35	37995321.66	18581073.96	23969463.92	25766562.14
POS00259	Artemoin A	0.810276923			-	-	-	80.3744	551.5043616	Lipids and lipid-like molecules	forward	8644314.025	7603363.456	9270517.345	1451791.837	2841375.104	2134943.223	11016357.44	9208974.279	9957859.163	2168663.173	3024651.863	2700423.901	7635933.538	6131726.706	7269628.14	2662933.849	4415099.261	4942462.572
POS00260	Salicin	0.809133769			-	-	-	200.727	309.0966706	Organic oxygen compounds	forward	12447165.62	9805325.725	9733128.591	8970888.493	9417921.224	10263064.26	936416.151	1535185.428	1235778.995	7240450.097	5854462.502	6461008.118	4047380.12	2466749.223	3663888.492	5988587.621	5964613.617	6637829.703
POS00261	Citreovirenone	0.806020462			-	-	-	134.516	249.1119781	Benzenoids	forward	3473081.737	2878236.773	3729996.245	3224492.184	6904444.561	3202315.615	956140.1957	1138046.996	2269185.883	5234523.658	7421146.82	5647936.024	1488721.919	1877796.059	1280555.153	2491805.029	4097234.941	4710567.476
POS00262	(3xi,5Z)-1,5-Octadien-3-ol	0.802786231			-	-	-	197.9925	127.1118223	Lipids and lipid-like molecules	forward	5678910.557	24113402.13	6254172.589	4915110.904	3096421.842	4857908.13	6470518.627	5989028.027	6200922.125	5934914.596	5553986.593	6210115.241	10360354.29	15449964.94	8566380.532	2741206.94	2945360.843	2800221.705
POS00263	2,5-Dimethyl-1H-pyrrole	0.800097308			-	-	-	48.5902	96.08088074	Organoheterocyclic compounds	forward	56070745.73	75893141.78	70358435.55	79588532.05	60059809.45	76274089.95	62487859.48	52424935.46	69060094.31	69113035.95	67055532.22	53021640.45	81701495.04	74743518.51	78892256.46	65104347.13	70020783.24	70636524.93
POS00264	L-Isoleucine	0.799489923			C6H13NO2	73-32-5	131.09463	22.9168	132.1021046	Organic acids and derivatives	forward	52426525.78	49329339.14	56661961.76	95331503.4	27131468.14	70709264.37	47676619.38	24690032.81	34381536.08	79354900.86	75217085.85	47022155.85	62148573.67	41480282.68	14734242.5	72389162.69	48828867.64	5512271.704
POS00265	Metolazone	0.798289462			-	-	-	389	366.0630309	Organoheterocyclic compounds	forward	1397701.425	1833667.378	1570946.984	1844572.606	2378518.809	1838744.267	2618520.081	2102992.595	2127195.759	1587494.127	1702254.586	1591546.619	3466190.537	2443145.547	3125257.682	1306766.716	1780109.649	1629628.948
POS00266	Lutein	0.797470308			-	-	-	56.483	568.4239655	Lipids and lipid-like molecules	forward	12779599.86	12236134.43	11911482.29	20006392.2	21549562.24	23928318.47	12991182.63	4835017.928	4383349.926	11694643.01	6575878.28	7510357.798	5864264.109	3760500.942	5930837.488	3927041.907	3504893.055	15827330.97
POS00267	m-Coumaric acid	0.797352154			-	-	-	110.142	165.05484	Phenylpropanoids and polyketides	forward	50143443.89	52881943.95	52739429.24	36408496.88	43539377.5	43685176.56	23435594.69	32150445.16	23683157.74	18609638.13	19838391.78	19261613.96	18126899.55	8560067.964	15222443.87	27188319.63	33999291.11	43327061.76
POS00268	D-Glutamine	0.796550462			C5H10N2O3	5959-95-5	146.06914	375.8635	147.0767241	Organic acids and derivatives	forward	0	0	0	3222458.633	392286.1345	3896377.007	0	0	0	11129370.84	10784996.93	9588882.226	4464382.714	3334204.929	2934601.755	764275.634	0	0
POS00269	(R)-Carvotanacetone	0.795658385			-	-	-	169.847	153.1276331	Lipids and lipid-like molecules	forward	2650538.42	3047957.904	2882413.448	2463790.259	2166600.221	3033968.649	2704197.674	2874056.285	3127202.937	3050871.213	2987968.857	2920946.051	6678827.73	3931732.044	5975966.578	2736454.952	3304619.564	909993.5892
POS00270	3-O-Caffeoyl-1-O-methylquinic acid	0.794077154			-	-	-	218.796	369.1172034	Organic oxygen compounds	forward	2065519.622	2745076.688	2485793.332	691204.9855	524710.3932	779654.7246	654184.6579	1854597.26	952941.904	1997516.581	1938789.491	2073932.258	1717468.04	828314.2632	1351249.229	1727787.402	1802586.992	1924528.246
POS00271	Trimethylpyrazine	0.792966846			-	-	-	176.616	123.0917916	Organoheterocyclic compounds	forward	13651765.82	15588427.56	15622038.17	18591025.92	15918073.29	19951232.39	14302112.45	14047050.69	16473720.42	19514944.96	32641711.26	15618005.03	15974946.23	12958650.06	15377888.44	13914190.54	15973241.52	20082016.9
POS00272	Isovalerylglycine	0.791797385			-	-	-	306.4615	160.097112	Organic acids and derivatives	forward	17946964.78	19204012.18	20938342.94	9668044.565	13775530.85	10697893.57	29105968.13	43106176.33	46805635.82	30684818.66	32439449.75	31969367.07	33774502.26	53070052.76	57771355.61	22067150.86	24417213.39	28433453.04
POS00273	Isosilychristin	0.791503769			-	-	-	201.49	483.1266396	Phenylpropanoids and polyketides	forward	3214836.985	3231522.953	3128621.718	2879186.724	4063166.035	3512441.041	881126.638	1283856.349	1024035.953	2707177.229	2376392.676	2486352.898	1626004.677	920421.9675	1458963.48	2513395.438	2549179.692	3442154.627
POS00274	17-HDoHE	0.790378923			-	-	-	198.095	327.2316851	Lipids and lipid-like molecules	forward	2120485.431	3290953.664	2693336.84	3199485.287	3289713.518	1542527.454	4219014.979	5948005.017	3091062.776	3338280.752	3158374.186	3768272.552	4078721.617	3258631.248	7161985.65	1474940.872	1046699.915	3803472.007
POS00275	Butyrylcarnitine	0.787863923			-	-	-	258.398	232.1544228	Lipids and lipid-like molecules	forward	2490594.267	3076290.171	2899167.52	9209167.736	6610316.714	8944012.722	1068730.436	1177493.036	1046530.416	3851972.741	3612010.84	4032716.966	2246431.149	1929917.655	2267161.576	2918637.639	3069220.345	2971238.239
POS00276	N,N'-Bis(gamma-glutamyl)cystine	0.784943462			-	-	-	24.9042	499.1127946	Organic acids and derivatives	forward	422720.6277	514040.1808	554071.5538	624597.4218	451372.2184	629611.8749	326826.0626	513473.3589	435001.0802	281268.0635	246421.3685	323156.3023	463637.7873	270153.7781	343033.7842	332149.7952	289384.0869	354224.7931
POS00277	N-Acetylvaline	0.784316385			-	-	-	326.855	160.0969665	Organic acids and derivatives	forward	2793611.149	2790000.761	2811716.058	1600166.857	2875431.754	1812556.105	3683086.228	3255141.1	3439794.329	3331004.137	4247238.27	4266531.874	5759985.653	4559784.88	4790285.66	1712010.036	2022517.978	3051368.267
POS00278	Abscisic acid	0.784042385			C15H20O4	7773-56-0	264.13616	118.116	265.1435754	Lipids and lipid-like molecules	forward	12119846.63	14336550.25	14445369.45	14322601.02	15174518	14590801.69	7790343.856	7362823.47	7825458.222	17802036.55	17638272.16	18416751.47	17168226.78	15295766.11	16074186.14	13869148.64	16050136.3	18866992
POS00279	Arecaidine	0.781651231			-	-	-	374.8255	128.070749	Alkaloids and derivatives	forward	3314188.645	3690112.53	3629899.29	3664222.664	4075083.449	4238162.572	3508263.541	3900650.152	3696696.269	4742024.29	5305984.413	3280028.358	6419731.855	3680265.345	3992051.975	3123702.442	3618596.803	3024584.292
POS00280	Chromone	0.779140385			-	-	-	111.928	147.0442497	Organoheterocyclic compounds	forward	149564991.5	171834384.7	171287674.2	305465684	134695526.1	149071000.1	114394508.4	166408764.2	74762496.65	95762077.26	138323974.6	76315653.14	77218866.28	63214079.47	64207423.12	109148639.8	126837877.3	314554148.7
POS00281	trans-Ferulic acid	0.778954385			-	-	-	158.621	195.0654577	Phenylpropanoids and polyketides	forward	3606114.953	4035190.434	4135304.37	3107317.794	3188455.906	3241895.115	870008.0554	1748479.851	1219503.464	3060321.526	3147804.693	3065476.072	3409030.717	2306266.214	2826219.767	2753735.177	3134399.35	3719306.686
POS00282	Cardoltriene	0.778740077			-	-	-	146.011	315.2314124	Benzenoids	forward	3141572.389	3583417.654	4816775.669	11733642.63	2363341.047	13497060.42	17502993.63	17097197.71	23564080.51	9464411.681	8626388.274	9492903.511	5263688.113	3749630.663	4939647.221	2450130.209	2925695.883	2773809.398
POS00283	1,3,5-Trihydroxy-6,7-dimethoxy-2-methylanthraquinone	0.777494769			-	-	-	70.5484	331.0804442	Benzenoids	forward	1309807.568	1575422.471	2200075.57	1129790.988	873214.7769	1055885.229	2738328.794	2815743.603	4552949.948	2165733.793	2004563.256	2629612.125	16290317.85	27803402.84	16328473.7	646258.3308	1825310.141	1847493.965
POS00284	(+)-cis-5,6-Dihydro-5-hydroxy-4-methoxy-6-(2-phenylethyl)-2H-pyran-2-one	0.777043154			-	-	-	176.076	249.1120008	Phenylpropanoids and polyketides	forward	4756258.467	5554074.509	5659213.045	4713287.342	5569602.703	4842546.691	4072705.835	4284631.323	3819163.853	10171275.06	11480860.1	11062364.98	5601310.209	2263625.601	1487434.744	5539310.169	5850253.639	7159112.284
POS00285	Thujyl 19-trachylobanoate	0.776632154			-	-	-	37.9771	439.3516834	Lipids and lipid-like molecules	forward	5390697.119	6866235.595	6358821.288	3241456.309	2700768.925	3659192.627	438616.7907	989517.9814	578325.8358	1792654.513	1565699.497	1955175.647	7739381.126	6422614.002	7956827.515	1815720.225	2506039.397	2587692.366
POS00286	D-Tagatose	0.776014077			C6H12O6	87-81-0	180.06339	366.6945	163.0602791	Organic oxygen compounds	forward	29273244.28	33680699.93	31126112.54	40259181.04	36003111.96	37926828.73	35703432.97	34099683.57	34024154.28	22939012	25582991.75	23800150.38	45468022.33	39974007.51	43923098.4	30519137.2	33394523.69	36936750.13
POS00287	Santene	0.775770538			-	-	-	124.312	123.1169817	Hydrocarbons	forward	8728481.93	10397657.52	9703233.238	13573638.21	9553545.725	14098275.17	48535368.58	49658646.38	47698428.9	22676808.73	20546560.16	24257952.25	20857911.85	18143181.38	21269092.79	6432144.907	6380305.437	6415508.875
POS00288	Pregabalin	0.774781154			-	-	-	386.0905	160.1334277	Organic acids and derivatives	forward	15535063.28	19358887.98	18568148.19	18955963.86	16368025.98	19570165.49	1903441.529	2066978.764	1975083.088	9352631.91	9381000.531	9346771.604	4017164.598	3671853.126	3859812.87	7694872.765	7450134.898	7810933.177
POS00289	Dihydroprudomenin	0.770573077			-	-	-	208.612	495.146353	Phenylpropanoids and polyketides	forward	1336041.485	1477633.494	1938285.224	1060600.768	1644626.554	1165801.659	591245.9887	585578.7965	614122.7346	1588453.921	1797391.249	1805991.848	818657.8993	538626.869	617836.3502	1112736.511	1142180.184	1690304.998
POS00290	Umbelliferone	0.767794846			-	-	-	260.672	163.0392423	Phenylpropanoids and polyketides	forward	14130062.2	18729277.9	17411013.15	16025880.31	12505280.46	16290640.5	9004389.423	15781203.6	11294598.7	10419978.59	9701947.534	10021635.6	19403812.65	11986327.42	15871324.46	11608638.36	11824647.04	12573787.69
POS00291	Alloalantolactone	0.766366			-	-	-	141.2475	233.1535966	Lipids and lipid-like molecules	forward	71627021.2	80780591.64	76551155.1	77965751.22	123105336.9	76977811.35	5730953.966	12340597.28	12307557.72	39475638.71	27057878	14947772.48	109301750.2	53433980.73	85568516.38	53635190.66	62411136.2	65465602.28
POS00292	4-Hydroxycinnamic acid	0.766360077			-	-	-	135.268	165.0548072	Phenylpropanoids and polyketides	forward	81049956.43	48694926.1	32744598.52	73658812.43	100382303.7	85706653.94	14740305.37	12375737.19	12064526.97	18230255.76	20536727.44	16269153.17	14637350.55	9065440.939	24354740.27	31114408.72	23662238.98	35477988.31
POS00293	Hydrojuglone glucoside	0.766156308			-	-	-	103.772	339.1071039	Organic oxygen compounds	forward	11983924.76	15614402.46	13267999.43	24544545.09	31506091.05	26999441.54	7678235.639	6170680.325	6847251.943	13815947.22	23348445.78	16303038.66	10473543.53	8023909.242	8719520.603	19694395.96	14542472.17	18341622.16
POS00294	Stachyose	0.764339846			-	-	-	493.1535	689.2105972	Organic oxygen compounds	forward	3601658.537	3389235.992	3516770.159	14432389.56	19070830.27	15396923.91	2782946.216	2497282.725	3524456.042	12232155.04	14592004.48	14100850.13	22937726.36	17779837.88	21961635.34	3507344.145	4500816.86	5120168.986
POS00295	Lycopene	0.760851692			-	-	-	32.248	536.4369752	Lipids and lipid-like molecules	forward	7941901.893	8597175.755	8030143.319	8772894.237	10086832.42	10132062.43	10485120.44	10038251.5	9446516.399	8545593.307	9669245.521	10009773.65	11740106.59	8224798.642	10534139.67	7046001.198	6818382.2	9388436.266
POS00296	PC(18:1(11Z)/14:0)	0.759324846			-	-	-	147.649	732.551265		forward	2630642.479	3022793.389	2733210.441	2298791.911	3830349.649	2630105.152	4306337.129	3359715.711	3772116.548	1964867.762	2221840.019	2203716.544	3217615.821	3425186.583	3477454.873	3046112.84	3965564.827	5147437.741
POS00297	Xanthoxylol	0.759216615			-	-	-	74.78755	357.1332493	Lignans, neolignans and related compounds	forward	5462696.101	4921542.134	10119000.65	2776277.524	3667955.138	6581096.762	2091990.635	2048146.069	2637219.815	3922739.156	9725974.231	6987630.903	5395914.709	4200453.641	5496518.778	5774238.642	5056851.174	6395885.102
POS00298	9-Hydroxy-4-methoxypsoralen 9-glucoside	0.758142385			-	-	-	300.289	395.095012	Phenylpropanoids and polyketides	forward	1131143.061	1397680.166	1258268.591	1446493.232	1335749.577	1621357.502	1558242.563	1766370.171	1545264.139	1304705.206	1135127.577	924048.591	1918737.223	1560729.209	1627880.337	1658175.021	1669630.983	1732273.283
POS00299	Procyanidin B1	0.753087615			-	-	-	211.224	579.1490322	Phenylpropanoids and polyketides	forward	2598378.396	3070095.433	3288349.9	6387276.107	8199412.733	6471687.403	603046.6814	1014319.744	1254282.007	2349873.165	2389614.542	2247931.82	2316166.732	1634500.962	2186066.447	3833237.827	6964755.286	4575857.484
POS00300	4-Trimethylammoniobutanal	0.752100385			-	-	-	258.372	130.1228002	Organic oxygen compounds	forward	2422035.483	7233958.144	3219828.719	5000447.077	4848435.402	4329067.602	2906706.304	2041335.925	3128366.975	2979764.841	2665274.979	2837435.933	4533643.771	3909497.326	4734309.306	6403913.418	2965585.721	3238086.955
POS00301	Cefepime	0.751894615			-	-	-	304.5475	481.1312997	Organoheterocyclic compounds	forward	1670043.512	891526.7939	822208.5367	893114.0722	1645293.597	1751402.689	747780.5315	1437592.036	546095.4154	892885.0669	1463996.931	1277147.515	1252574.918	1142067.601	1624907.631	179618.1112	778349.0112	918942.5326
POS00302	2-Butyl-3-phenyl-2-propen-1-al	0.747775923			-	-	-	141.927	189.1275097	Phenylpropanoids and polyketides	forward	7112939.22	8427743.068	8887211.927	9803475.173	9810168.247	9760295.198	8249251.153	6103882.471	7638095.248	8219402.663	7327889.691	6951697.466	4165089.119	2819594.128	4102419.225	7277528.829	8272385.621	10117581.67
POS00303	Antibiotic SB 202742	0.744195538			-	-	-	214.8495	371.2571722	Benzenoids	forward	1670553.274	2276134.452	1962861.167	2205493.897	1181772.652	1848462.191	1953375.283	2142035.603	1739102.407	2140998.477	2113564.404	2469362.257	2862234.984	2363002.742	2790928.32	2402708.401	2427715.415	2420608.725
POS00304	4-Hydroxyretinoic acid	0.743617615			-	-	-	221.689	317.2109338	Lipids and lipid-like molecules	forward	1131764.264	1525812.974	1328003.865	553200.9923	394800.3459	633526.3073	632315.6918	718906.8638	631940.6761	935449.1326	914590.0543	1050352.189	2374182.426	1874984.351	2282207.805	411464.0666	443453.0411	443241.3677
POS00305	Quercitrin	0.741484462			C21H20O11	522-12-3	448.10056	171.11	487.0637787	Phenylpropanoids and polyketides	forward	7711606.141	9397472.894	9151258.065	4833678.89	2267297.981	4840285.163	5337023.316	5512350.605	5888602.693	4727629.946	4561341.423	4730039.283	16424377.61	14708831.84	15132671.46	4545614.918	4710652.685	5589741.766
POS00306	N-Methylnicotinamide	0.740541154			-	-	-	266.6005	137.071206	Organoheterocyclic compounds	forward	3680811.22	8131147.347	9703087.696	11736201.71	9029895.106	10622215.23	6928629.713	6824272.1	7602461.129	7573116.213	7400454.012	6960820.863	12206029.62	8859450.562	3873766.257	5518427.805	6704242.153	6154107.945
POS00307	Xanthotoxol glucoside	0.739144538			-	-	-	359.376	365.0845026	Phenylpropanoids and polyketides	forward	3660382.558	4145615.964	3664390.911	8560767.97	7396855.696	9281120.58	5956546.743	6238611.658	5096043.637	11171557.86	9149076.003	8448207.463	5355984.8	3153690.684	4068376.379	8740379.138	7246006.182	8357775.708
POS00308	Neogrifolin	0.739114692			-	-	-	255.7185	329.2468031	Lipids and lipid-like molecules	forward	3372630.406	4117040.384	3560372.157	3253228.004	2355706.189	3411393.693	2718118.942	2827411.294	2430228.464	2961010.115	3122642.905	3620703.86	5998835.085	5084175.04	5650915.488	1810271.726	1901699.352	1893175.694
POS00309	Phenylethyl primeveroside	0.736270846			-	-	-	178.459	434.202126	Organooxygen compounds	forward	1522579.418	1958655.952	3063479.502	2947091.435	3398093.072	3057658.58	3144497.527	3198203.533	3467602.747	4919558.905	12714333.09	4951937.875	3955368.486	3180922.183	3920076.333	2412357.907	2592733.938	6157893.805
POS00310	trans, trans-3,5-Octadien-2-one	0.734418308			-	-	-	146.407	125.0962108	Organooxygen compounds	forward	28973949.5	36654310.44	30577711.93	36642905.58	52231838.8	42700004.63	381169639.3	90822021	368904581.6	69988727.13	64354435.53	67711286.03	51781493.34	156399704.4	182795222.8	26438773.35	30664304.09	28993789.29
POS00311	beta-Citraurinene	0.734136385			-	-	-	192.037	419.3306958	Lipids and lipid-like molecules	forward	3684733.57	4389341.369	4096989.855	2941980.619	2293794.145	4648523.81	2179620.588	2297351.055	1963580.198	2922722.469	2842223.349	3283497.878	6303895.51	4657127.692	5425363.387	1718621.252	1924442.483	1992191.306
POS00312	Mangiferdesmethylursanone	0.734015154			-	-	-	33.1412	429.3731001	Organic oxygen compounds	forward	230836766.5	212764740.9	218483209.5	181631132.6	208437839.3	219627006.8	96896372.28	101512452.7	94277968.54	142681289.1	161059073.7	165079419.7	206068464.7	128739557	189601725.5	163392852.8	173810337.3	212334790.1
POS00313	PC(20:1(11Z)/14:0)	0.725934231			-	-	-	146.036	760.5830601	Lipids and lipid-like molecules	forward	33888809.99	39642208.11	36565836.97	25654104.94	41439265.83	26138451.07	57398770.02	51261415.37	54639040.83	18098486.35	21196246.13	19101771.58	44283857.83	49285321.23	46756518.39	32039835.33	39635724.41	50100134.77
POS00314	Creatine	0.722710538			C4H9N3O2	57-00-1	131.06948	349.5635	132.0769661	Organic acids and derivatives	forward	1962541.726	2563491.633	2271751.883	2031996.756	938169.3709	1913309.76	1447009.755	1402646.354	1549509.405	2649206.34	2741731.406	1597039.869	3735629.847	3454137.208	5137622.754	2932226.784	5292683.918	5153482.502
POS00315	(Â±)-Tryptophan	0.721987923			-	-	-	260.8845	205.0972518	Organoheterocyclic compounds	forward	2517589.831	3011480.226	2838732.281	2408374.194	1918840.388	2694137.191	1428050.917	1379171.087	1189627.078	3793778.915	3487466.816	3210810.036	1322763.746	1146615.245	1201240.873	4689753.556	4157558.531	4731854.761
POS00316	Catechin	0.721875462			C15H14O6	154-23-4	290.07904	100.015	291.0862154	Phenylpropanoids and polyketides	forward	16276299.1	14646078.75	16062131.06	15274816.25	18094566.27	17235943.1	2145181.48	4147748.857	3119497.16	5230932.565	4918630.392	4755461.112	5236134.368	3092968.754	3868755.875	10460783.26	11179371.35	13685200.09
POS00317	6-Galloylglucose	0.721423231			-	-	-	369.5635	333.079169	Organoheterocyclic compounds	forward	3056307.469	2893201.824	1657930.351	3813183.424	2580135.488	2653540.033	2380206.395	2424725.456	3232961.792	2174219.81	4285266.769	3224699.914	2816758.918	3181539.659	4044816.738	2327593.866	2742976.586	4716986.026
POS00318	Curzeone	0.719917769			-	-	-	118.213	229.1222731	Lipids and lipid-like molecules	forward	5162501.15	6157341.978	5889505.186	5042680.347	6511250.061	6195402.488	2753037.715	2784829.571	2470045.254	7710777.73	7690264.002	8403179.522	8027544.275	6014400.908	7123043.796	5069590.633	6814450.932	8551931.833
POS00319	(2R,3S)-Piscidic acid	0.719358154			-	-	-	350.924	279.0471734	Phenylpropanoids and polyketides	forward	2450490.139	2799112.353	2576254.644	3352067.143	3739788.452	3844231.399	2964221.845	2785731.467	2745937.167	3048919.358	3356601.229	3572049.919	3592122.064	2720059.119	3042173.494	3327655.985	3689780.573	3916279.899
POS00320	4-Guanidinobutanoic acid	0.718558538			-	-	-	358.979	146.0925444	Organic acids and derivatives	forward	162805973.6	198463835.2	196056353.8	174808833.5	156724820.2	178235661.5	75258163.56	72049993.92	85398772.44	193782972.9	194911826.6	176265766.5	284702066.2	319988588.3	284815461.3	173009226.2	180264809.1	190360183.3
POS00321	6-Chloro-N-(1-methylethyl)-1,3,5-triazine-2,4-diamine	0.718006692			-	-	-	260.6945	188.0706715	Organoheterocyclic compounds	forward	2877007.591	3737897.668	3552497.222	2939251.441	2482694.535	3283317.739	1720120.382	1719360.497	1690114.383	4194681.854	4002526.091	4386016.664	1641219.68	1361841.001	1270650.097	5336775.341	5523576.075	5879244.657
POS00322	PC(18:4(6Z,9Z,12Z,15Z)/18:1(11Z))	0.717946538			-	-	-	145.4575	780.5511486	Lipids and lipid-like molecules	forward	81953212	91495973.41	84247923.08	147977040.3	187425021.9	165009006.5	48465777.27	44807925.53	45580980.32	71670115.03	77150314.31	75533014.99	70745383.6	61127473.9	70076515.64	85878510.08	99915520.58	117194066.5
POS00323	Secoeremopetasitolide B	0.716898846			-	-	-	113.254	395.2033397	Lipids and lipid-like molecules	forward	1608831.251	1900235.344	2304755.004	0	92537.89861	0	3081332.369	3371756.249	3653192.684	0	0	0	0	0	0	3082891.243	3226693.705	3650663.281
POS00324	PC(20:3(8Z,11Z,14Z)/15:0)	0.715752538			-	-	-	145.7535	770.5688628	Lipids and lipid-like molecules	forward	5363753.846	6289910.193	5627139.398	15272352.73	19987473.57	15929333.8	2449594.648	1643626.133	2447337.149	7957001.589	8564885.775	8801859.61	3490534.086	3529580.705	3590540.537	7602796.175	8858392.692	10916496.97
POS00325	N-Ethylacetamide	0.714660846			-	-	-	621.811	88.07576242	Organic acids and derivatives	forward	61591892.39	144126938.2	28888598.21	113736302.1	101825662.1	84668952.09	106090512.2	93064744.73	109066501.8	118297563.2	122161453.8	93953869.92	138495803.1	132698972.7	144682134.1	94518510.37	108349662.7	110915011.4
POS00326	Italipyrone	0.714230385			-	-	-	66.3084	401.1586261	Organoheterocyclic compounds	forward	3726855.71	6707511.032	5041215.699	4315724.134	6048204.112	4789378.087	3583281.622	3904811.031	4434115.033	5459004.117	7639888.036	6122532.719	3564249.677	2468445.921	3216742.162	4420460.687	4836137.344	5232907.466
POS00327	Corchorusoside A	0.714056538			-	-	-	215.83	699.3556608	Lipids and lipid-like molecules	forward	2152973.177	2308952.784	2172676.604	1130969.585	909675.8361	1601960.857	3398053.151	3923286.191	2712525.352	1289005.707	1218963.254	1543046.828	1959844.593	1440281.246	1488022.447	1085827.23	1131703.493	1095626.058
POS00328	Histidinal	0.711818308			-	-	-	131.488	140.0821278	Organic nitrogen compounds	forward	9234628.8	10243128.02	11452850.04	30469732.82	28974806.48	31842495.52	10972801.63	10997648.67	11156198.72	47035251.54	45019296.37	50562480.26	11385635.4	9720706.112	10767200.31	14518928.15	13677655.54	13938855.37
POS00329	(2xi,20beta)-2,20-Dihydroxy-3-oxo-12-ursen-28-oic acid	0.711450231			-	-	-	105.58	487.3417564	Lipids and lipid-like molecules	forward	13614532.01	17454310.47	15257571.93	16704821.33	12875737.44	18772861.31	12147798.41	40339590.53	20984895.7	19310972.15	18486680	11629439.42	19327329.2	23705932.3	17919606.82	22407626.24	8634648.255	19820226.59
POS00330	1,1'-[1,12-Dodecanediylbis(oxy)]bisbenzene	0.710408692			-	-	-	222.089	355.2629357	Benzenoids	forward	14103663.18	19373182.05	16094409.9	9098295.42	6181764.151	9536430.287	10417020.71	11269144.95	9592254.851	14314436.79	13225261.66	16196334.71	29295465.77	23501705.92	29878384.56	5781815.619	6171681.368	5933876.825
POS00331	PC(18:3(6Z,9Z,12Z)/18:3(6Z,9Z,12Z))	0.709375462			-	-	-	146.245	778.5378776		forward	58748678.17	64256783.04	61617662.07	68905586.69	180632353.2	178126458.5	25238893.68	24682981.32	23764324.81	75570073.71	72760661.03	74099764.29	50313767.34	42913182.67	48668653.72	85765264.11	97976877.77	106721394.7
POS00332	PC(20:3(8Z,11Z,14Z)/14:0)	0.708693385			-	-	-	146.788	756.5515931	Lipids and lipid-like molecules	forward	165515455.2	194673413.4	173980253.9	253903797.8	325217728.2	272932668.8	122064659	116099027.6	118511912.8	162731940.1	165423723.7	172293755.7	136250255.7	125806310.9	132650242.1	198022934.7	233375470.1	276465235.9
POS00333	2-Hydroxy-3-(4-methoxyphenyl)propanoic acid	0.708489923			-	-	-	171.436	197.0810352	Phenylpropanoids and polyketides	forward	5628153.926	5898936.241	6153449.84	13745384.6	21518832.25	14756106.92	5335798.735	4690073.721	5636111.896	10408988.15	12156759.24	10155804.1	4496847.512	4205616.159	4833551.29	8333166.012	12062394.49	14530770.01
POS00334	beta-Glycyrrhetinic acid	0.708447462			-	-	-	139.525	471.3460333	Lipids and lipid-like molecules	forward	61303432.8	111872822.4	72410105.44	144350826	112910725.9	165822912.2	490779601.2	491825920.3	352583670.5	266014341.3	256187721.7	552821781.1	111627107	81486019.84	98272035.95	87851569.51	99474483.24	108258969.9
POS00335	Orientaloside	0.704144231			-	-	-	302.894	541.1885356	Organic oxygen compounds	forward	241370.1734	217189.7439	322578.3082	320172.2642	340829.0172	265627.6625	188352.643	229853.7707	174811.7252	712229.3503	1311602.255	854619.9171	616297.6886	601901.3708	531249.3272	541133.5812	840172.7984	698009.3446
POS00336	Colupone	0.703712615			-	-	-	110.623	469.3310578	Organooxygen compounds	forward	16259215.38	22389064.97	17665616.47	6391667.329	3375808.602	17325318.99	26805381.49	28141342.15	24753252.53	21211504.83	18997176.77	24948654.03	25066396.47	15527416.41	22473136.76	6364766.412	5609600.475	10168881.77
POS00337	Tromethamine	0.703681615			-	-	-	419.993	122.0814322	Organic compounds	forward	5742906.953	6524191.975	6781956.243	13384169.26	6836944.682	7198901.398	6357547.525	5980779.791	6638742.499	6915778.424	6834473.465	6408404.209	6749253.205	5010669.904	6542699.557	5186877.802	6521942.173	7163929.174
POS00338	L-Histidine	0.702794538			C6H9N3O2	71-00-1	155.06948	464.061	156.0769828	Organic acids and derivatives	forward	2675666.087	2094664.796	4908089.516	2514312.713	3602253.099	2631748.677	1468217.941	2198554.597	3597832.87	1485294.082	3587291.43	3175113.293	4114439.769	2273489.37	1070817.667	2312875.338	2712264.28	3901999.889
POS00339	PC(20:2(11Z,14Z)/14:0)	0.701655615			-	-	-	146.4025	758.5660279	Lipids and lipid-like molecules	forward	104036729.7	115272400.2	106809995.6	115410210.8	174735654.4	119816089.4	91603032.15	82781905.77	89007832.87	78293697.18	88602674.56	87855207.77	78248005.02	81864086.09	80754309.55	85193465.65	107944222.8	130707595.8
POS00340	PC(18:3(6Z,9Z,12Z)/18:1(11Z))	0.701183385			-	-	-	144.816	782.5666226		forward	73778225.52	83672259.52	77686487.78	85587980.27	115657623	91376124.63	59329476.65	51769281.88	54034738.02	51673205.38	56397480.09	54097882.29	77242874.96	65983925.46	74026176.59	64242765.61	76586896.66	93803694.81
POS00341	L-Thyronine	0.698090462			-	-	-	329.531	274.1050645	Organic acids and derivatives	forward	20828248.71	23685831.31	26487566.35	55877152.31	45049881.07	53953167.92	9696586.266	9702929.499	8171257.086	28583905.25	24685456.94	31036160.84	12085685.7	11157954.71	11705640.34	11444558.89	12634725.36	14116452.42
POS00342	Dehydrophytosphingosine	0.692939846			-	-	-	150.232	316.2845034	Organic nitrogen compounds	forward	105834679.8	129809676.9	114649463.1	91259362.47	79483457.21	96989595.58	171465138	175752898.7	167478117.7	108968024.3	102621549.5	115521140.2	184502209.2	149628380.4	171131630.9	69444597.7	69574316.23	77968756.85
POS00343	2-Diethylaminoethanol	0.692862846			-	-	-	247.47	118.1227586	Organic nitrogen compounds	forward	2883446.086	3456382.269	3200211.374	3663483.592	3421326.448	3308240.094	3342548.836	3436620.612	3758733.735	3095372.398	3191871.782	2899607.985	6321283.617	4429355.318	5227283.103	3877247.367	4340046.982	4033106.223
POS00344	3,4-Dimethylphenol	0.687040154			-	-	-	139.351	123.0806529	Benzenoids	forward	4272726.493	4577820.416	5244631.751	6786836.077	6834763.748	7760943.29	11881387.82	11911250.33	12825011.76	11525822.94	11136707.72	9087438.082	4715739.065	3153763.089	3952316.67	3824257.942	3821927.751	5288814.222
POS00345	23-Acetoxysoladulcidine	0.683818308			-	-	-	35.6044	474.3568857	Lipids and lipid-like molecules	forward	12991701.59	14871238.69	14055905.75	12978788.91	10256868.4	13040095.1	5317178.641	4942367.066	4933464.171	4878959.959	4822221.494	4906875.711	11061758.88	9301240.065	10673632.95	7183885.043	8800540.552	8560436.075
POS00346	Ketoconazole	0.681162			C26H28Cl2N4O4	65277-42-1	530.14876	614.113	87.09174571	Organoheterocyclic compounds	forward	10504860.25	10501812.05	12544208.35	15912427.25	9841726.324	10171548.19	9351029.426	3920421.81	11134600.51	24802382.92	7814344.683	5972823.452	13136017.73	13365944.76	13440420.74	10460835.83	14550762.16	10621589.69
POS00347	3-(1-Pyrrolidinyl)-2-butanone	0.680068			-	-	-	93.24515	142.1229627	Organoheterocyclic compounds	forward	10194346.94	13509414.14	12287491.65	22857547.78	8119294.012	9930667.709	9949707.466	8846832.522	11241010.01	12270776.81	14696015.42	8863458.786	13213143.91	14246040.54	12798413.21	11896269.36	11370054.46	10981466.36
POS00348	2-Benzofurancarboxaldehyde	0.678750462			-	-	-	247.126	147.044238	Organoheterocyclic compounds	forward	12790255.44	15737064.19	14015677.57	14307053.22	12290903.28	14721721.51	3484811.217	3253465.244	4086436.731	7356570.924	5376790.056	6827297.948	4495651.655	3507578.512	4183596.231	9284513.401	8989919.776	9036589.285
POS00349	5a,6a-Epoxy-7E-megastigmene-3b,9e-diol 9-glucoside	0.673336923			-	-	-	160.991	389.2170102	Lipids and lipid-like molecules	forward	1279232.316	1082290.685	1293445.324	2335401.574	2418763.818	2853606.966	1049034.15	1059806.587	868742.5818	42637.0903	72281.76444	24752.821	1489253.218	1023910.286	1089110.75	4271474.257	3931881.426	4979217.825
POS00350	beta-Citraurol	0.672695231			-	-	-	177.6065	435.3259991	Lipids and lipid-like molecules	forward	8373915.301	10969320.06	9394523.012	16145090.92	5392214.768	19211429.75	12750764.26	14994674.02	11953828.7	23172920.13	22146081.46	28899212.06	11984329.65	10951384.93	15745532.97	4680915.599	5205148.434	5490419.04
POS00351	5,8-Epoxy-5,8-dihydro-10'-apo-b,y-carotene-3,10'-diol	0.671976615			-	-	-	254.73	411.2887474	Lipids and lipid-like molecules	forward	399187.0376	296817.2263	398918.3184	776303.6341	526903.9855	778342.3915	703750.3771	756878.7179	613666.1754	1449715.406	1573585.925	1662434.596	298327.5872	221567.7762	318069.2818	634558.1658	721820.2725	680804.8218
POS00352	Drotaverine	0.670318154			-	-	-	33.65845	398.2328393	Organoheterocyclic compounds	forward	65884.96649	138694.005	103980.1672	0	0	0	47121.69348	211639.6157	55416.10394	1012061.178	1167467.141	1389020.255	17265.16386	25880.91309	55692.74484	69588.38917	173132.7051	209227.224
POS00353	1-Methyl-1,3-cyclohexadiene	0.670087154			-	-	-	138.931	95.08556162	Hydrocarbons	forward	3594674.721	3332758.005	4032668.295	5824924.314	5546928.411	6455187.736	12034237.73	13207845.96	12602091.06	7113341.005	9215406.944	7171182.407	5553041.334	3490109.975	4160985.203	2065228.795	6944254.932	3598223.318
POS00354	Linalyl phenylacetate	0.669653308			-	-	-	192.0385	273.1844946	Lipids and lipid-like molecules	forward	29458547.34	35844181.63	33276314.09	23740670.8	17607821.88	25330221.53	16449823.14	17159401.33	15041138.03	23309765.47	23259472.08	26107000.17	47318258.35	34357933.05	44433771.96	14990643.2	15654974.94	15918971.8
POS00355	Glandulone A	0.665912308			-	-	-	118.206	247.1330846	Lipids and lipid-like molecules	forward	33917028.26	40028182.16	40679029.73	39441103.18	40709162.97	40843184.15	20653589.15	19628961.62	20169368.61	49207475.58	48537629.96	48952583.85	49026672.81	44122096.48	43208066.68	37107131.32	45311152.92	52963377.91
POS00356	2-(Methylamino)benzoic acid	0.664779769			-	-	-	114.745	152.0708399	Benzenoids	forward	12811063.94	11523641.65	9907607.045	32398856.67	17112919.02	26724980.52	16079132.63	15780391.79	15445053.35	19042274.24	19767773.01	24899443.48	12616775.63	12854468.81	14735860.36	18252802	18180484.03	22643677.99
POS00357	N-Acetylhistidine	0.663551462			-	-	-	393.282	198.0852769	Organic acids and derivatives	forward	2278096.57	15954178.48	2897391.335	4268744.452	6059937.237	6608584.208	18712053.02	17468771.99	14984698.31	24112877.81	25745910.74	23658693.13	44239688.61	36417376.97	33834916.2	16862780.23	9502263.499	11487026.58
POS00358	Momordicinin	0.663153615			-	-	-	187.441	439.3566182	Lipids and lipid-like molecules	forward	44643389.06	51599383.32	46930496.66	29294609.42	23171829.78	33302852.61	170681720.8	186241723.6	151239981.5	52095626.62	47235868.63	62170865.11	130979661.6	99122604.91	120533101.4	7817261.345	7011885.889	7122889.202
POS00359	beta-Sinensal	0.660066769			-	-	-	175.4575	219.1744145	Organic compounds	forward	3469866.783	4370574.184	3953722.837	14242326.63	12296463.77	13862935.95	1586430.609	1820188.234	1576694.027	4940322.4	4800925.806	5605927.59	9261898.009	8179169.409	6886221.177	7755921.872	7951944.763	6229716.001
POS00360	Trigoforin	0.657250923			-	-	-	616.413	189.0905077	Phenylpropanoids and polyketides	forward	6778924.924	7523705.071	6866845.554	7796371.01	6233738.346	10360115.37	10603745.88	4828810.527	10857567.99	9060516.004	8929793.859	6099036.534	11059978.96	13511076.51	15416655.67	8312363.699	6618252.216	5208524.02
POS00361	Hypoletin 8-gentiobioside	0.656022846			-	-	-	142.9175	431.3159493	Phenylpropanoids and polyketides	forward	2533529.162	7808462.762	2971577.905	12792504.09	9205184.163	13546201.72	11472682.51	11091293.14	10752297.62	21150264.51	21494647.7	26169327.98	3765480.996	2675565.684	3431080.051	7380411.231	5005415.96	8001204.598
POS00362	(3R, 6'Z)-3,4-Dihydro-8-hydroxy-3-(6-pentadecenyl)-1H-2-benzopyran-1-one	0.654127308			-	-	-	105.8635	373.2735716	Organoheterocyclic compounds	forward	39602404.55	46454470.37	42363019.65	23796759.95	20252089.57	29328566.34	80301766.67	75945763.19	71719365.57	37196217.76	34484747.65	41525389.55	91132242.88	88493980.7	107574505.8	18034400.44	17958693.04	19608530
POS00363	5,7-Dihydroxy-3',4'-dimethoxy-8-(3-hydroxy-3-methylbutyl)-isoflavone 7-glucoside	0.654010923			-	-	-	178.378	563.2092744	Phenylpropanoids and polyketides	forward	15631482.57	16967598.45	19600378.65	12895759.14	20001806.19	12296460.97	17351653.07	14175967.25	17093822.72	9236797.294	9165055.221	8243801.977	3459864.596	4092867.152	3550416.999	8999715.895	7257405.001	18051134.52
POS00364	(Â±)-Metalaxyl	0.653584538			-	-	-	290.734	302.1345338	Organic acids and derivatives	forward	11525216.53	12080526.82	12013905.1	51955447.01	54816470.15	52430037.99	4386840.772	4948664.711	4625665.96	26906801.52	26964379.16	26755292.4	597554.7256	396116.5743	468841.0132	10611010.25	11147541.4	12956803.16
POS00365	Manglupenone	0.652260769			-	-	-	257.404	437.3407059	Lipids and lipid-like molecules	forward	1448851.42	4088310.451	3408128.674	3124224.813	2864924.458	2890194.182	1994910.348	968013.7936	1812181.02	2621091.586	3374126.01	3040165.908	5243576.129	3411329.408	3326342.252	849316.8633	1793979.65	1681739.086
POS00366	1,1'-[1,13-Tridecanediylbis(oxy)]bisbenzene	0.652167615			-	-	-	145.451	369.2787446	Benzenoids	forward	1162059.508	1641073.275	1539780.833	1901462.662	1306144.099	4933707.31	21305086.56	5643311.076	7164242.031	4570555.291	4815570.019	19217145.06	2820301.113	2337058.117	2909718.901	1337194.702	3038706.39	3125402.256
POS00367	4-Aminobutyraldehyde	0.650340385			-	-	-	47.6952	88.07579239	Organic oxygen compounds	forward	26081585.59	37282524.1	24148592.47	37091391.59	28802815.51	3863075.221	25583123.21	20486373.92	14893197.81	31172515.37	33272141.47	22992495.25	40283029.97	29847917.51	37415288.48	30858964.31	31031870	30768168.03
POS00368	[10]-Paradol	0.649868077			-	-	-	45.9667	335.2577681	Benzenoids	forward	21710189.53	26605557.28	23864114.28	20352957.62	24243991.87	24882914.38	26090829.26	27259165.38	24358089.85	16562688.23	14054475.73	13860956.27	72753026.75	17359019.32	19390718.14	24465742.75	27273309.79	31283459.24
POS00369	(7'R*,8'S*)-Methyl 4,7'-epoxy-3,8'-bilign-7-ene-4',9'-dihydroxy-3',5-dimethoxy-9-oate	0.649530385			-	-	-	125.4095	387.1432421	Phenylpropanoids and polyketides	forward	6481527.059	7557160.251	7532992.428	6912607.145	8565667.905	7341181.66	1562766.029	2474144.161	1952036.929	4784627.337	5178971.954	4754617.063	5173999.93	3995553.122	4711260.621	4232509.358	4627425.085	5901282.73
POS00370	21-Hydroxypregnenolone	0.647494923			-	-	-	50.47	333.2421637	Lipids and lipid-like molecules	forward	1882637.982	1737667.019	2015791.256	3177320.369	3294812.598	4527482.322	1396811.373	1667524.808	1319528.131	2356927.627	1613574.373	2064398.908	4158856.175	1262295.554	2218773.834	2584019.138	1997397.078	3168802.19
POS00371	Isolithocholic acid	0.644909308			-	-	-	145.496	399.288792	Lipids and lipid-like molecules	forward	10985813.7	12658313.83	6762541.472	15618263.47	13242575	18093766.33	40620194.8	24749585.54	38367501.52	15234030.78	14331507.1	10932397.66	15072860.05	11745870.05	9125343.647	7372940.742	8019523.857	7359087.19
POS00372	1-Phenylethylamine	0.640332			-	-	-	176.7555	122.0965504	Organic nitrogen compounds	forward	2597502.524	2741880.542	1371246.326	1155415.582	2993636.017	2957281.291	1512651.093	3681112.249	3004192.398	2895857.113	2988273.899	1831497.963	4314134.692	4919257.697	3842207.569	2609695.986	2819526.731	3299414.997
POS00373	Colubrinic acid	0.639965846			-	-	-	56.5116	471.3461258	Lipids and lipid-like molecules	forward	10284362.37	11658315.62	10755227.03	15309564.73	12562497.64	16006035.59	22064885.41	26511226.87	21762454.53	18113318.13	15988610.76	20338206.88	22361037.74	17647339.51	20122562.53	8798732.124	11588890.51	12821204.61
POS00374	Cavipetin C	0.638319231			-	-	-	40.8996	389.268339	Lipids and lipid-like molecules	forward	5681131.949	7339693.104	6711434.877	6947776.476	7255619.547	11326218.41	13179039.73	13725387.67	12009116.5	7919332.137	7655158.774	9102058.668	8324320.558	7360744.217	8102914.414	3694063.578	3797775.068	4013234.23
POS00375	Flavidulol B	0.634512231			-	-	-	192.168	259.1692034	Benzenoids	forward	8465627.408	9833318.804	8933208.477	6531072.281	4826257.12	6793127.275	4710337.875	4444434.496	4102911.715	6268055.029	6394426.048	7302599.43	11771705.09	9642920.436	11382609.64	3805115.696	4392934.057	4464888.93
POS00376	Erinacine D	0.630248462			-	-	-	198.286	479.2996913	Lipids and lipid-like molecules	forward	3365210.666	4176669.791	3612500.78	2633448.199	2032968.454	2812424.37	2114090.664	2532552.516	1832915.58	1007908.014	883961.5133	1108203.693	5358218.542	3869709.586	4764251.986	1740676.859	1740310.968	1806016.143
POS00377	2-Acetylpyrrolidine	0.628742308			-	-	-	169.844	114.0915171	Organoheterocyclic compounds	forward	41021703.81	18270040.21	50470916.49	53268938.01	127139095.3	87339221.07	48545773.29	48018996.63	36535057.63	32572783.48	71578565.29	140554784.9	53740445.89	68057575.8	50085403.48	32601359.16	102405796	46426693.47
POS00378	7-Oxo-8,15-isopimaradien-18-oic acid	0.628297154			-	-	-	192.1455	317.2108689	Lipids and lipid-like molecules	forward	13527636.14	15356947.84	14672753.51	10483347.33	8226780.408	10974878.77	7491143.817	7595342.704	6783978.691	10102322.41	10028877.25	11374034.77	20393684.36	15507616.81	18895332.01	6854153.479	7192839.241	7352266.998
POS00379	2-Azetidinecarboxylic acid	0.623256538			-	-	-	355.266	102.0550302	Organic acids and derivatives	forward	1774493.903	2309335.183	2561207.137	2343594.28	1957328.014	2736080.492	1970979.858	1977141.353	2366819.785	2217448.034	2077984.202	1891691.677	2840450.023	2343262.71	2698477.373	1864757.049	2112003.543	2113090.827
POS00380	Hovenolactone	0.621824769			-	-	-	203.733	489.3576574	Benzenoids	forward	3582547.189	4650953.872	4498110.183	4584492.386	3169789.358	6861278.184	7103299.084	11203367.19	9496774.199	7500141.668	7545334.817	12531383.08	7545738.718	6896211.462	7501366.953	3644088.404	3864945.451	3945516.437
POS00381	Phytocassane E	0.619556077			-	-	-	170.1485	317.2107332	Lipids and lipid-like molecules	forward	1218445.013	2614877.056	2333732.577	3240203.056	2576538.699	3406682.044	1168220.39	1299368.933	1228811.893	1821629.43	1788984.146	2117621.286	3175638.31	2708709.688	3125762.917	1789829.458	5271695.483	2295392.31
POS00382	Imidazoleacetic acid	0.618454846			-	-	-	320.507	127.0503529	Organoheterocyclic compounds	forward	935619.8117	1640550.734	1512490.459	2072648.335	2799567.585	2113867.112	671827.635	659694.5248	1164018.669	3341125.741	3853251.246	3424100.808	6878978.495	11217413.86	8022250.564	1629098.136	1732650.28	1682259.122
POS00383	Isocolumbin	0.618326692			-	-	-	54.5121	359.1485514	Organoheterocyclic compounds	forward	10798296.48	10733201.57	12298676.06	7985386.889	9871364.081	8684694.423	15454766.19	13168058.38	15262873.76	12793797.55	14506678.07	14831771.92	5634625.947	4867992.122	5408873.578	6664481.238	9354111.071	10791447.69
POS00384	Geranyl phenylacetate	0.617402			-	-	-	145.7655	273.184572	Lipids and lipid-like molecules	forward	4583265.345	7030557.539	4762411.393	5843646.396	5443232.017	10981689.45	11633458	6314662.006	11227850.36	4416438.265	4293334.373	4366050.832	3878249.339	2949592.725	4156743.077	2305651.01	8852250.142	3307929.822
POS00385	(R)-3,4-Dihydro-2-methyl-2-(4,8,12-trimethyl-3,7,11-tridecatrienyl)-2H-1-benzopyran-6-ol	0.616681692			-	-	-	138.596	383.2936825	Lipids and lipid-like molecules	forward	21726855.46	21296963.13	24852082.57	23389663.36	19264191.51	25875012.91	138658052.8	152045766.7	147380498.1	50545067.18	54319942.51	61427618.51	51064581.16	37741794.89	47164777.5	12622368.46	13713472.85	14739260.89
POS00386	Genistein 7-O-(2-p-coumaroylglucoside)	0.616521231			-	-	-	77.4496	579.1491718		forward	52736316.29	44661047.69	27993126.65	65737978.51	27957518.09	36227474.11	43368211.81	47902872.45	39900604.07	24615284.16	42856362.11	27725927.66	79944331.86	44775324.5	71632401.23	28631593.68	16618308.88	16852573.44
POS00387	Edultin	0.615000077			-	-	-	54.7746	387.1435614	Phenylpropanoids and polyketides	forward	4920998.744	5264618.21	4430017.198	5169636.956	3883421.707	2331299.801	2715699.591	3151202.59	3050072.789	2515913.267	2268647.726	2966631.369	4437069.613	2432654.823	2552803.632	3398310.602	1883329.537	2312820.991
POS00388	3''-O-Acetylafzelin	0.614136538			-	-	-	60.3221	475.1228974	Phenylpropanoids and polyketides	forward	2925897.23	2871453.987	2565872.258	3009711.938	4078819.215	3551182.391	3930995.287	4022866.802	4090475.36	881972.8751	977399.4235	916262.1732	19787061.79	13318978.13	16619826.03	1258262.575	1290144.723	1645685.816
POS00389	Demethoxyshogaol	0.610759846			-	-	-	155.564	247.1691131	Benzenoids	forward	3619656.377	4056105.284	4141723.95	5003543.544	4503326.229	5524392.517	3633480.312	3972796.293	3598952.116	3443747.91	3323539.249	3740865.279	6031867.021	4960694.664	9084492.325	2357461.551	1823690.779	2611852.724
POS00390	trans-Grandmarin	0.610125615			-	-	-	75.8129	293.101908	Phenylpropanoids and polyketides	forward	185157970.9	221311077.6	186847261.2	239448396.2	108747822	139372464.3	175247417	179712188.7	274511199.9	96451084.47	145036558.4	107358518.2	476236636.9	346453341.1	295684611.5	95795755.79	62844146.26	66906505.75
POS00391	N-Lactoyl ethanolamine	0.609673308			-	-	-	403.856	134.0814325	Organonitrogen compounds	forward	3022878.259	3171901.997	3140824.268	4518467.007	5775092.873	4021960.293	7987927.306	7217607.549	8453636.037	3798825.832	4200084.445	3609687.974	7494962.259	4912368.651	5568397.475	2500065.788	3470915.005	3483961.179
POS00392	15-Deoxy-d-12,14-PGJ2	0.608709538			-	-	-	38.0927	317.2111553	Lipids and lipid-like molecules	forward	5210343.095	6469273.711	5958752.559	9280472.272	6413732.438	7996039.634	4576070.582	4594701.227	4199415.852	8850730.162	6966268.54	10647802.49	9012454.803	7561429.492	9019181.134	4806790.017	5316004.159	5042898.96
POS00393	7,8-Dehydro-3,4-dihydro-beta-ionol	0.607150231			-	-	-	176.585	195.1746182	Lipids and lipid-like molecules	forward	663799.8896	967061.746	999530.3874	460204.2608	0	0	0	77302.37728	115160.6757	2665248.57	3550074.087	3395554.999	82021.4406	817154.3625	519094.14	3326884.604	3726009.999	4445188.51
POS00394	Caryophyllene alpha-oxide	0.607029			-	-	-	125.601	221.1902155	Lipids and lipid-like molecules	forward	24038450.14	26064008.21	26749272.33	30202558.81	30518780.99	28004724.21	10403447.58	11154055.11	10669747.5	5499855.344	10158188.14	5294064.905	25512263.11	23520000.05	28040834.9	35129379.21	26533908.09	43737181.58
POS00395	Sonchuionoside C	0.606154538			-	-	-	95.55355	387.2005141	Lipids and lipid-like molecules	forward	2352954.007	2283888.055	3180055.224	1185038.584	2311217.361	1021547.609	0	0	0	1441289.274	777370.2675	1353070.339	489062.0605	114750.5907	571899.8476	1291811.867	1745871.949	2350923.127
POS00396	Leonuriside A	0.606107385			-	-	-	170.476	333.1177188	Organic oxygen compounds	forward	2421230.816	2761273.172	2780547.021	3643398.385	5169655.719	3661567.321	1573937.637	2101303.634	2315901.602	3619522.852	4117631.473	4072309.044	2539975.384	1998613.652	2372851.831	2284093.046	3534463.963	4123118.628
POS00397	alpha-Sinensal	0.605392538			-	-	-	153.142	219.1744682	Lipids and lipid-like molecules	forward	24386865.18	22016156.99	27047787.08	62557844.01	56565838.34	60236198.11	7705975.122	8229464.694	7846616.392	20768237.84	21020861.74	21739540.17	15194498.64	17314252.1	14773756.23	25806806.78	29119120.15	28630372.81
POS00398	PC(18:4(6Z,9Z,12Z,15Z)/22:5(4Z,7Z,10Z,13Z,16Z))	0.601320846			-	-	-	136.477	828.5438016	Lipids and lipid-like molecules	forward	19525486.53	24665926.33	22551155.41	8636699.801	7944996.529	9214467.974	3454011.599	7669983.123	4016953.997	4189012.33	4225893.888	4496052.039	15009100.46	16669527.12	22636168.89	14596825.13	16229091.67	17665402.7
POS00399	(R)-(E)-4,7-Megastigmadien-9-one	0.599093385			-	-	-	113.464	193.1589777	Lipids and lipid-like molecules	forward	29837255.99	36936887.81	35034864.85	10554111.01	10812534.36	11467768.04	46387545.96	46281329.18	45566391.73	18753918.76	17316076.55	16847843.94	17033661.52	12773244.89	13832674.18	36319641.3	38038877.35	44723693.1
POS00400	Canthaxanthin	0.597374692			-	-	-	58.7344	565.4089632	Lipids and lipid-like molecules	forward	33283.65649	25441.71753	89410.59331	285088.154	84098.13374	121477.4099	225531.2388	83594.27455	90868.64588	74215.15443	146667.5118	169483.6366	195392.5099	205275.2627	253987.4625	238995.9038	216844.9099	338886.3108
POS00401	Curcumin I	0.596118462			-	-	-	80.18855	397.164407	Benzenoids	forward	6720394.707	8027160.832	8048358.883	4974421.832	6146647.15	7142146.453	3721531.043	3421373.795	3360595.801	6248574.394	6870404.442	6713401.927	2790218.258	3954098.974	3920944.405	3686534.601	4951634.064	6068678.394
POS00402	Betulin	0.595198308			C30H50O2	473-98-3	442.38108	59.6554	425.3775418	Lipids and lipid-like molecules	forward	262854.9943	261683.8692	254068.5911	605710.8753	368892.6427	627918.1525	3281817.668	3470005.261	3029099.864	1450117.926	1534632.651	1856053.634	5049267.909	3714228.009	4442820.797	0	0	0
POS00403	Tsugaric acid B	0.594359846			-	-	-	55.9555	529.3891987	Lipids and lipid-like molecules	forward	9017701.174	10633613.55	9051817.325	3460607.393	4859932.476	3978524.527	7584400.522	8303187.377	7392239.339	2646764.68	2647230.369	2151765.337	11158289.21	6863412.141	8885982.583	4855526.661	4509191.558	4986098.555
POS00404	Ginsenoyne H	0.591805692			-	-	-	145.455	303.1952177	Organic acids and derivatives	forward	4047152.046	4634264.139	4607035.184	990942.4943	4398965.576	1079896.719	6516112.869	6205164.66	5809663.654	4688834.691	6924565.747	4761775.792	3557500.499	1866920.713	2536396.887	621427.5573	622387.0945	646062.2164
POS00405	8-Hydroxyhyperforin 8,1-hemiacetal	0.591771769			-	-	-	58.7309	553.3886383	Lipids and lipid-like molecules	forward	469610.7288	525370.8216	445302.3902	749577.1676	244383.4554	567378.1004	1642862.092	1521167.038	1373255.832	737953.4615	603848.6665	790833.6575	2208771.808	1531700.311	1953265.013	282647.5131	343535.0645	256249.1829
POS00406	Melibiose	0.586759462			-	-	-	417.416	360.1497635	Organic oxygen compounds	forward	851118.2669	924142.9655	925450.4141	2555870.801	2313656.739	2551947.302	914841.7985	884148.6729	929929.059	4720494.33	4946349.48	5640195.006	5250684.126	4276709.275	4710142.129	1189650.806	1227658.494	1476420.44
POS00407	Betazole	0.586637923			-	-	-	264.645	112.0870512	Organic nitrogen compounds	forward	842330.4567	6906743.6	1154768.55	936543.1112	1218107.212	1423627.015	1990327.513	2756862.563	1457756.691	1094249.338	1456227.829	954108.1336	5165341.144	7694320.774	4640206.377	6189757.342	1604141.316	1427491.721
POS00408	Polyoxyethylene (600) monoricinoleate	0.583809			-	-	-	161.294	341.304703	Lipids and lipid-like molecules	forward	8981135.008	9240555.754	10019643.21	11215729.09	13656529.35	13692300.45	6360164.976	5947945.719	6494191.261	6865980.027	7207486.761	7672168.334	6541462.428	4169144.043	5202162.473	6323637.604	7178694.573	8959428.558
POS00409	Nephritogenoside	0.582959231			-	-	-	493.461	505.1764897	Lipids and lipid-like molecules	forward	714514.7509	806018.8454	697787.1957	1604282.98	1878837.393	1639058.38	824258.3336	530455.5826	874214.3989	1294717.362	1516653.217	1489145.015	2179982.395	1897268.631	2144820.358	690904.2001	725134.0909	1108541.34
POS00410	Dihydrodioscorine	0.581720615			-	-	-	52.3352	224.1646505	Organoheterocyclic compounds	forward	1171428.063	1543046.079	1108914.448	708416.5121	836756.8618	854496.9366	2026944.157	2017828.993	1800878.635	527999.4779	578832.839	777218.6721	2262096.635	1757706.715	1872353.672	682637.0718	818093.3092	1096208.575
POS00411	myo-Inositol	0.581489077			-	-	-	393.347	203.0528953	Organic oxygen compounds	forward	6635638.029	7875768.259	8171992.712	13647087.46	12000421.68	12259378.41	16221290.18	15657698.19	13868931.18	7979615.347	7340972.965	8487556.698	13709430.16	10645750.46	12612626.91	9395260.022	10686578.19	12099237.68
POS00412	Thiazopyr	0.580392308			-	-	-	324.849	397.1008482	Organoheterocyclic compounds	forward	334327.0865	602490.6566	472454.6928	1234732.34	1200188.962	1264082.072	1083519.167	1095642.078	1060254.743	1144970.029	1168305.805	1304751.571	1297603.028	1083782.116	1295809.023	656967.132	768866.0964	810426.3173
POS00413	Herniarin	0.578955538			-	-	-	195.0825	177.0547488	Phenylpropanoids and polyketides	forward	5436541.031	5772170.491	6092457.519	8729521.347	10262727.02	12304524.56	1779679.289	2243050.78	2189244.513	9034983.666	9157890.209	9960062.039	7955077.186	5829204.66	6783536.294	6217549.811	6977730.168	7669383.167
POS00414	4-Methoxy-5-(3,7,11,15-tetramethyl-2,6,10,14-hexadecatetraenyl)-1,3-benzenediol	0.578852231			-	-	-	249.468	413.3045688	Lipids and lipid-like molecules	forward	1860141.742	814107.6792	590021.5337	1218017.827	822828.2564	1323861.274	734046.6838	759625.363	679887.7569	1293092.729	1318986.044	1724405.55	773175.2586	558066.4497	668556.0347	458913.9865	519452.0362	482546.348
POS00415	Pseudoisoeugenol 2-methylbutanoate	0.578842923			-	-	-	89.9854	249.1482858	Benzenoids	forward	2393147.058	2889390.507	2669736.19	9282586.819	5337086.921	8032106.414	1276476.815	1284815.971	1420485.891	5103921.94	6611945.475	8174070.635	3677796.515	2582465.209	3243570.529	3617939.393	3330340.472	4519353.307
POS00416	5-Aminopentanoic acid	0.574288231			-	-	-	386.829	118.0863938	Organic acids and derivatives	forward	1036074.291	1154692.096	1271573.417	1379656.174	1213277.767	1234415.156	1030598.574	975814.9704	1120204.593	804557.7791	574680.7903	523237.4063	1253654.635	1301192.83	677589.4054	1040643.186	1132916.107	1147657.198
POS00417	5-Hydroxymethyl-2-furancarboxaldehyde	0.571060308			-	-	-	366.696	127.0391355	Organooxygen compounds	forward	35355132.23	40641895.05	37505674.65	49693924.25	42090038.5	46511180.64	42385787.17	41126342.35	40572141.8	27986437.19	30386687.34	28021665.06	54002477.44	49871854.21	51119218.91	37635076.05	40712215.68	43378542.95
POS00418	Ganoderiol I	0.569926692			-	-	-	50.34745	503.3727945	Lipids and lipid-like molecules	forward	538234.7014	742417.7977	854962.3186	1360401.631	918757.7782	588266.5052	464707.4714	762764.3297	503167.8059	184339.1407	259405.2555	182579.2104	542978.3454	530453.2807	468574.8499	519480.557	625878.1876	770774.5247
POS00419	2,5-Dimethyloxazole	0.568583231			-	-	-	101.3385	98.06012045	Organoheterocyclic compounds	forward	8161596.08	9862650.432	9553902.475	9831411.193	10377894.68	10749108.62	8567096.583	7229151.587	9154098.815	9977995.226	11433074.64	11142848.13	9749136.451	10051070.86	10779460.87	8614883.328	9284347.499	9199912.987
POS00420	Diosbulbin B	0.566377923			-	-	-	74.9498	345.1329053	Organoheterocyclic compounds	forward	30638793.45	30777351	32719182.43	17921965.49	24638796.67	22194879.88	14082363.98	12494125.19	13915265.07	29422766.81	33675015.21	32313703.6	12436481.04	10242442.58	12710824.57	21118383.37	27584059.74	33409971.51
POS00421	Dhurrin 6'-glucoside	0.564147231			-	-	-	255.067	474.1583091	Organic oxygen compounds	forward	820743.9691	1028353.406	1009462.038	2590736.906	1981364.009	2467504.205	272638.7654	494528.4732	189033.0393	1891735.856	1792803.661	2325882.382	1925304.652	1489907.494	1649212.661	2222648.758	2094720.209	2317634.49
POS00422	N-Acetylornithine	0.561287154			-	-	-	260.669	175.1080371	Organic acids and derivatives	forward	903285.0299	1946072.296	972167.8858	478382.6911	434553.1316	545025.8282	240016.2104	579669.9791	524961.338	466087.9092	474302.6158	453249.766	761852.2136	436183.9515	441835.7335	1648227.158	500287.2889	484321.0779
POS00423	DG(14:0/22:6(4Z,7Z,10Z,13Z,16Z,19Z)/0:0)	0.560935308			-	-	-	163.396	613.4810448	Lipids and lipid-like molecules	forward	39916608.92	40386798.09	39572661.13	41783611.04	46770960.44	50674487.53	48718728.61	52388753.74	47720813.03	39709445.69	40681153.94	40737350.99	57231390.83	38062841.08	44164775.51	38251957.65	46224793.34	49693179.37
POS00424	Glechomafuran	0.554418462			-	-	-	55.7441	249.1485176	Lipids and lipid-like molecules	forward	273071.2082	523704.7201	543459.3469	5098369.601	4131819.404	5478749.277	566498.1268	479156.8278	393316.0253	5123508.045	4337972.012	5886894.909	944794.125	1542811.664	863648.6685	2027969.931	1349406.837	1502280.588
POS00425	N'-Hydroxyneosaxitoxin	0.553621231			-	-	-	324.986	332.133575	Phenylpropanoids and polyketides	forward	14499307.65	17476118.18	5151049.288	8107586.543	25484752.49	26149810.93	5163328.132	6447251.737	6005148.343	5458763.821	4753871.561	5716728.988	7183955.699	4744590.27	5424352.688	15796260.2	16881525.32	6597007.595
POS00426	1-O-Caffeoylquinic acid	0.552937385			-	-	-	170.163	355.0996878	Organic oxygen compounds	forward	2396406.024	2181965.13	2355084.125	3890401.846	5465168.282	3800198.469	2411476.475	2983472.451	3559050.868	4758441.355	5230511.452	4404203.144	2269076.085	2178217.541	2148500.155	3412451.425	4636998.639	5161792.694
POS00427	Cohibin B	0.551131154			-	-	-	78.1299	549.4886001	Lipids and lipid-like molecules	forward	9234775.498	5239833.828	10588747.67	6803365.337	8648712.014	7924946.994	26534939.59	22120381.97	22129239.35	4924230.797	5603980.818	5667556.382	15045167.89	12042912.83	14165152.65	6877318.53	9377414.099	10782763.79
POS00428	Idoxanthin	0.549779462			-	-	-	36.2719	599.4094509	Lipids and lipid-like molecules	forward	86445621.26	89941823	90646700.22	53223234.99	44862577.25	56267912.81	143177637.2	140720476.1	125082057.9	32545708.4	29609688.61	33423575.45	116654998	100219665.4	110295881.1	50415801.8	55486440.22	60883521.37
POS00429	Testosterone enanthate	0.548856615			-	-	-	179.6445	401.3051021	Lipids and lipid-like molecules	forward	983027.3593	1140805.953	847558.7976	1908207.028	1328914.481	1972272.75	3454080.124	4019252.414	3118243.061	3760910.577	13228272.56	4816054.909	1213529.832	840339.5708	1259154.756	960968.7699	1003007.555	1003289.767
POS00430	Montecristin	0.544038385			-	-	-	74.47675	575.5030558	Lipids and lipid-like molecules	forward	81948870.69	89366805.05	88841941.28	62548134.49	70267137.83	65531113.74	173066283.2	162950313.1	162077472.6	55013069.95	61744380.03	61971091.29	180425625.8	148722502.8	160544244.9	74685074.49	83791947.29	99796765.78
POS00431	Spirostane-3,6-dione	0.541096308			-	-	-	59.7861	429.2995102	Lipids and lipid-like molecules	forward	110822.1848	414580.744	41683.92295	769092.146	200116.4597	828940.4521	1056711.395	934245.1479	793411.3887	1192627.633	1417954.463	1353259.575	244122.0965	62728.96475	313881.7702	564489.1157	489933.193	244755.2406
POS00432	Jasmolone	0.539768846			-	-	-	55.9301	181.1226759	Organic oxygen compounds	forward	4325698.38	4805708.875	4432347.092	8823617.336	6352179.088	8982757.806	5704870.048	5494808.079	5769051.932	7654891.97	7812946.796	9011077.801	5439996.536	5255466.702	5153058.68	7988599.442	6864994.781	8975725.015
POS00433	beta-Cryptoxanthin	0.539683385			-	-	-	35.6462	552.4296221	Lipids and lipid-like molecules	forward	17966219.18	13988493.03	20225262.41	19390366.96	22895038.56	21633507.68	17374130.38	16216791.35	16251925.4	14124565.65	17062990.99	16059745.83	13581830.11	18091778.32	22546361.28	8647704.532	9665753.34	14784181.96
POS00434	Valenciachrome	0.539027308			-	-	-	179.094	413.3044513	Lipids and lipid-like molecules	forward	17526604	29350721.17	18742233	58150318.18	17616804.94	24672714.91	27968612.25	31085937.37	25360486.28	30493011.76	31337865.68	38428479.93	39166933.4	39406718.64	37613505.69	10731517.98	24789058.56	25998090.22
POS00435	alpha,gamma-Onoceradienedione	0.539019			-	-	-	93.4135	439.3562183	Lipids and lipid-like molecules	forward	133864736.8	163651888.9	150844519.5	179474217.9	131954336.1	171061366.8	593083025.1	514094914.3	560245791.1	219045341.2	212665081.5	288826908.7	311869566.6	252601010.1	467086105.5	36307735.39	43471467.4	52881274.54
POS00436	Ethyl 2-mercaptopropionate	0.53639			-	-	-	349.553	135.0475961	Organic acids and derivatives	forward	12990430.79	13242778.27	14235017	8711223.906	12016815.44	9679376.826	4022686.841	3636327.15	4345609.447	7586206.644	9326776.024	7308314.271	5984726.865	5565514.171	5790452.277	8173912.331	10412289.69	11642852.04
POS00437	1-Isothiocyanato-6-(methylsulfinyl)hexane	0.534610308			-	-	-	113.704	206.0662906	Organosulfur compounds	forward	25805597.4	4565938.832	36571382.17	2644502.664	2279532.96	2648057.366	56478407.76	76723695.16	97422616.83	2020090.194	1976507.595	1843365.511	29828547.61	34961675.43	26247021.59	5073845.061	4577493.027	4450764.893
POS00438	Hericenone E	0.534397769			-	-	-	124.083	595.3995639	Lipids and lipid-like molecules	forward	1807188.589	2070498.239	1891551.696	2049417.254	1357522.732	2125731.764	17180767.25	19331913.87	17817311.11	5173816.599	4981840.437	6067112.306	5571355.696	4873448.538	5565657.7	298308.8996	319502.2978	427957.7874
POS00439	Schidigeragenin B	0.532767769			-	-	-	175.8855	429.2991306	Lipids and lipid-like molecules	forward	7241033.568	9000687.612	7973037.218	10515460.65	8063688.826	11339794.64	6947282.164	7467012.797	6341726.435	8668420.933	8537670.894	11285917.93	9264296.678	6898880.95	8959623.492	11809835.2	4546109.815	4535990.244
POS00440	DG(18:4(6Z,9Z,12Z,15Z)/18:4(6Z,9Z,12Z,15Z)/0:0)	0.532511231			-	-	-	53.3148	609.4503968	Lipids and lipid-like molecules	forward	5189293.975	4199157.009	5671643.44	2088935.813	3083605.281	3368666.949	3360853.426	6963665.963	3842051.372	1675791.495	1209583.822	1166104.789	9908423.247	7187379.51	8349693.214	2177019.023	1800614.82	3379503.326
POS00441	Nandrolone	0.530291692			-	-	-	36.5861	275.2005962	Lipids and lipid-like molecules	forward	3559370.43	4347302.497	3926867.317	19100528.6	15201235.45	19895255.19	3850680.393	3752675.153	3541618.933	28900765.33	15401092.63	17525129.81	7533522.908	6794189.069	7607866.317	4491843.866	9123294.263	11649940.65
POS00442	DG(16:0/16:0/0:0)	0.527960923			-	-	-	163.81	591.498474	Lipids and lipid-like molecules	forward	37072541.23	37973310.09	39341859.12	22752164.41	27112590.57	26164550.2	59940699.55	62502850.66	59763933.55	25624516.91	28049176.38	29226558.49	51748025.6	35070967.34	42475681.47	29290537.46	35371077.24	39607915.26
POS00443	Aminocaproic acid	0.527574538			-	-	-	584.463	146.0813674	Lipids and lipid-like molecules	forward	3602060.529	3034138.919	2885088.374	3294404.595	3327654.315	2208106.992	3126347.456	2803502.708	3651618.376	3572762.431	3003381.625	3204660.186	3473629.339	2571808.395	3342787.708	2839000	3217783.207	3436714.101
POS00444	PG(18:3(6Z,9Z,12Z)/16:0)	0.526674154			-	-	-	76.65485	745.4986917	Lipids and lipid-like molecules	forward	2493173.817	2529815.971	2635787.519	1381714.413	1895472.295	1790986.764	5488581.378	5322429.06	4739785.322	1287079.218	1386802.801	1388942.584	2631347.252	2060664.896	2256739.277	1384254.129	1734732.901	2143472.509
POS00445	Progesterone	0.526011385			C21H30O2	57-83-0	314.22458	93.391	315.2313047	Lipids and lipid-like molecules	forward	1536289.734	1862397.454	1445874.59	1830137.864	1265700.801	2042727.294	3113379.421	3097175.195	2925582.323	1785189.859	1623064.765	2070819.11	1256310.863	1847424.796	2429509.504	760618.7869	755906.958	815913.0594
POS00446	1-Nitrohexane	0.525683846			-	-	-	380.325	132.1020814	Organic 1,3-dipolar compounds	forward	8225946.548	9747656.831	21177238.2	10204740.88	8626493.899	9845752.154	5640552.405	4958468.95	6987556.709	8139423.904	14109557.82	7042490.459	14254292.48	12469166.57	13433174.32	7982948.712	8656570.799	8755858.069
POS00447	Ganoderiol D	0.525252			-	-	-	37.5366	489.3584022	Lipids and lipid-like molecules	forward	4516077.883	5419202.983	5361561.494	6207856.188	4887807.715	6520936.767	11663737.95	11805339.47	10672898.85	8921065.662	7961613.35	9969197.377	7150841.354	2677724.578	4520373.263	1704295.424	1766795.283	3456840.255
POS00448	Austalide A	0.523648769			-	-	-	77.4897	517.2434541	Organoheterocyclic compounds	forward	10561284.09	11703221.21	11672858.42	2225944.225	2080873.464	2378825.203	1631016.26	1751498.282	1390191.233	1224311.984	1197876.881	1313018.339	1941748.992	1314639.525	1524648.964	2247868.815	2499592.579	2897430.623
POS00449	4-Deoxyerythronic acid	0.523176846			-	-	-	374.77	87.04414462	Organic oxygen compounds	forward	0	0	0	761157.7189	0	1701623.814	0	0	0	4680907.721	3465252.965	4850746.09	316993.2287	2706027.666	442195.5832	0	0	0
POS00450	Dieporeticenin	0.520577462			-	-	-	197.296	573.4866735	Lipids and lipid-like molecules	forward	8577908.165	8698794.736	9017649.555	6121547.938	8265701.707	7236833.935	13951728.35	14091493.75	13598363.05	6887862.329	7481558.595	7477608.244	13380524.53	10697774.83	12145986.05	7692615.554	9375729.016	10473393.53
POS00451	Ganoderal A	0.520231154			-	-	-	79.1802	437.3406963	Lipids and lipid-like molecules	forward	19419947.44	25099677	40075728.76	15613175.75	12432456	24415771.32	35654702.44	41688013.39	70394138.27	20361359.65	14446685.41	25189547.04	44321676.62	32449937.92	42423276.67	5329627.156	4075380.972	6782242.737
POS00452	DG(16:0/18:4(6Z,9Z,12Z,15Z)/0:0)	0.519816231			-	-	-	172.054	589.4812265	Lipids and lipid-like molecules	forward	1888244.956	3135442.337	2408982.448	591079.4167	548493.2772	576316.9687	6610864.918	4437262.229	5818020.028	526877.1131	565085.9327	687354.2576	5893165.491	4911712.875	6407694.446	543327.5511	505839.1705	641598.8902
POS00453	xi-2-Hydroxy-1,3,5-bisabolatrien-9-one	0.517049308			-	-	-	139.084	235.1694414		forward	6736709.462	7644921.09	8473642.053	16266359.17	28590191.82	34086132.71	16348240.61	16477188.65	29881638.99	29039817.83	15762790.39	16326960.2	13998168.82	11132101.53	14129165.04	9709677.154	11771611.22	11623258.65
POS00454	N-Acetyl-b-glucosaminylamine	0.516159308			-	-	-	462.676	221.1132078	Organic oxygen compounds	forward	4070813.243	4704038.97	3380134.067	10383581.36	6237577.718	2318128.815	2029157.67	6048156.476	6632371.891	8593701.103	8895851.464	2033988.207	6803505.045	6622819.121	7262856.832	7490536.19	7921052.131	9063985.643
POS00455	L-DOPA 3'-glucoside	0.516087769			-	-	-	98.92625	360.1285774	Organic acids and derivatives	forward	1922214.943	2280560.006	2350963.487	2802988.288	2825280.591	2868475.086	814361.5653	758971.6142	750470.956	2102098.638	2072194.776	2096747.989	1320089.861	1045930.45	1140214.397	1801234.971	1811712.504	2274992.689
POS00456	xi-3-(4-Isopropylphenyl)-2-methylpropanal	0.515733615			-	-	-	169.8725	191.1433756	Lipids and lipid-like molecules	forward	3430891.39	6681133.641	5530134.764	8101346.641	4976285.084	5475824.319	3175336.759	2937450.5	2734768.622	7146578.319	4241231.224	5341755.042	4155052.515	2215391.072	3553192.901	4658482.827	5711369.868	6758230.717
POS00457	MG(0:0/18:1(9Z)/0:0)	0.514110385			-	-	-	78.3796	357.2997018	Lipids and lipid-like molecules	forward	447410.1292	477607.9305	693648.4245	555483.7117	365002.5622	518538.085	1077919.389	1116125.389	932786.339	541571.69	605870.2653	679760.6021	1391560.037	1774557.328	1255064.386	282625.3147	337877.3206	284478.0378
POS00458	N-Isobutyl-2,4,8,10,12-tetradecapentaenamide	0.512902308			-	-	-	77.5684	274.2162423	Lipids and lipid-like molecules	forward	2488732.311	2598667.313	1963992.742	3440242.781	2881154.673	3705123.593	6772570.182	6676894.861	3335774.641	2166382.091	2427373.802	2225964.476	5153808.829	3286402.847	4842665.643	2775874.636	2759855.396	3497241.088
POS00459	Diethyl L-malate	0.508390923			-	-	-	120.359	191.0915696	Organic acids and derivatives	forward	29127581.14	34619786.01	32615406.46	42932438.3	40005407.76	43577922.19	30599497.59	30211275.77	26415301.32	23755725.63	21769567.49	25494411.06	39389334.1	32840666.63	32520136.73	17372307.06	25718699.98	30075043.91
POS00460	DG(14:1(9Z)/22:5(4Z,7Z,10Z,13Z,16Z)/0:0)	0.506966154			-	-	-	50.07875	613.4810031	Lipids and lipid-like molecules	forward	104806711.5	105950696.6	108271609.6	85847409.66	110942082.6	115882624.2	104607413.6	131851019.8	106726003.7	79460070.12	74196493.27	67610501.37	115523755.6	75458626.24	81612872.57	104524340.8	111842019.2	132632343.7
POS00461	2,5-Diethyl-3,6-dimethylpyrazine	0.506834615			-	-	-	124.036	165.138852	Organoheterocyclic compounds	forward	22027598.61	24396057.71	23013028.39	13622278.65	11900502.15	12249219.81	5284296.305	6113202.119	6385203.944	6638002.244	6044965.79	6405731.971	11688941.54	8765309.65	9985732.758	11377234.25	9697229.841	10344923.5
POS00462	2,3-Diethylpyrazine	0.5			-	-	-	6.40147	137.1076522	Organoheterocyclic compounds	reverse	6657793.976	7929388.2	7622981.922	9626907.841	8308352.489	10839650.75	7380820.581	6796523.931	7630230.143	8633537.993	8245571.289	6852846.108	8995222.333	6995743.396	7839589.521	6915365.443	7507616.102	7958226.708
POS00463	Morpholine	0.5			-	-	-	22.7935	88.07579212	Organoheterocyclic compounds	reverse	26861683.58	38837203.99	24933442.98	64209882.79	17594442.94	37782027.46	21888562.37	16833934.64	26584324.72	49993413.98	49208891.84	19629479.6	50000976.03	31919111.52	51331932.63	45587911.05	25860360.09	30808811.22
POS00464	Cyclohexylamine	0.499935538			-	-	-	30.3022	100.112134	Organic nitrogen compounds	reverse	11156720.98	11412923.27	11202818.31	10612152.39	13546946.21	12249614.89	9060297.286	14614390.46	11910439.3	9279376.857	11463213.25	12636448.46	12986081.48	9103836.262	11534375.51	9013358.354	10200352.94	3858515.794
POS00465	Maltoxazine	0.499809962			-	-	-	39.2453	180.1022682	Organoheterocyclic compounds	reverse	5284393.428	6049977.257	6670724.977	4483960.401	4350523.391	4307403.737	5335712.458	4782143.273	4985374.205	4438491.544	4204326.892	4512609.346	7989939.935	7364339.641	7894667.454	3804018.171	3857310.387	4541175.353
POS00466	2,3,4,5-Tetrahydro-6-(5-methyl-2-furanyl)pyridine	0.499543			-	-	-	31.5589	164.1072353	Organoheterocyclic compounds	reverse	6323716.206	6121967.256	6215165.938	7570805.006	7159116.253	7289013.335	5710444.167	5961118.03	7508575.925	5848331.954	6965675.901	6407415.241	10128726.96	6228999.57	5194667.555	6271605.012	4214014.878	6429923.312
POS00467	Acetylhomoserine	0.499443077			-	-	-	229.2895	162.076282	Organic acids and derivatives	forward	7879160.156	10053480.18	9798517.883	8025118.373	4980860.888	8175947.811	2705352.206	2343100.528	3685950.697	6694114.081	4001571.162	3561400.42	5676988.12	4762029.78	4959306.699	4076735.442	3894673.704	3399709.597
POS00468	DG(22:6(4Z,7Z,10Z,13Z,16Z,19Z)/14:1(9Z)/0:0)	0.498483154			-	-	-	54.18	611.4672162	Lipids and lipid-like molecules	forward	11404912.9	15496716.05	12596533.59	4302408.402	5157912.385	5806222.025	14913057.19	17022056.21	16975986.81	3365601.507	2896995.347	3154897.944	27330867.09	18459072.18	20395796.86	4191662.12	3983790.718	4840539.756
POS00469	1-Methoxy-2,4-dimethylbenzene	0.498183231			-	-	-	37.22135	137.0965455	Benzenoids	reverse	2640912.476	3180918.086	2881501.844	10397081.9	6796749.978	9228102	2861739.988	2495285.203	2896958.949	10738002.61	10132942.93	10762440.28	3024620.723	2067095.639	2613567.237	3801211.466	2041368.658	3958164.41
POS00470	Trimethylaminoacetone	0.496073538			-	-	-	2.881505	116.1071677	Organic oxygen compounds	reverse	105592881.5	144194387.3	131337528	198232858.9	162147097.1	305100878.9	108086017.4	91755895.51	446855594.3	155625868.5	109181301.5	103829411.4	259035025.8	197491574.5	171157869.5	128694704.9	187883547	122793151.2
POS00471	Erinacine P	0.494716231			-	-	-	91.93715	493.2788906	Lipids and lipid-like molecules	forward	2117004.236	2049040.15	3168164.923	4794789.843	5088255.54	4720553.692	4719328.37	3373800.241	3628057.664	227056.9399	492331.0276	714896.041	4020411.312	3524718.197	4035625.887	4003449.705	3330888.063	4828734.663
POS00472	Nadolol	0.493631615			-	-	-	425.303	310.2007804	Benzenoids	forward	6115372.565	2497229.473	4533362.838	4060892.936	6804189.794	6842583.832	2539397.234	2370234.613	2518019.411	3342386.515	6344285.73	4104843.232	2841637.836	2174658.064	2858747.592	2011726.439	2206250.334	2312622.908
POS00473	6-Cinnamoyl-1,2-digalloylglucose	0.492473077			-	-	-	23.9747	615.1272003	Phenylpropanoids and polyketides	forward	4550507.034	9224085.426	8751349.536	555344.2399	291595.9426	299807.4007	11033295.92	11618094.42	10623774.68	101527.8467	37560.12522	138987.7186	1159794.28	749868.8597	1333624.874	757107.288	450907.7458	722089.0382
POS00474	Alloxanthin	0.488809846			-	-	-	38.1559	565.4031405	Lipids and lipid-like molecules	forward	6017186.467	6746850.499	6784570.208	5147142.258	4998606.561	6084445.963	7869919.389	7499462.584	7449948.921	4363842.118	4419547.251	4240887.061	9537373.623	7631228.635	9576392.424	4951989.857	5168895.313	6313662.712
POS00475	DG(18:3(9Z,12Z,15Z)/18:0/0:0)	0.488223538			-	-	-	161.559	619.5276284	Lipids and lipid-like molecules	forward	11306030.01	12093852.36	12775635.61	16767734.9	20133108.58	21017106.11	8363313.827	7877711.664	8061280.449	10710265.52	10791237.61	11013507.23	10066112.78	7244845.061	8249418.394	9081402.307	10659843.67	13129712.82
POS00476	Zalcitabine	0.487350231			-	-	-	302.208	212.1032235	Nucleosides, nucleotides, and analogues	forward	8655569.563	9688157.117	9692044.253	4244015.955	3953384.658	4573757.045	12819927.79	12101870.16	11227175.54	4182038.142	4016273.581	4302249.178	8399538.961	7619221.374	7271236.019	4347732.341	4509153.132	4915337.029
POS00477	Ganoderic acid Mj	0.480001923			-	-	-	81.2356	545.3837611	Lipids and lipid-like molecules	forward	2478281.39	2831140.143	1546176.699	1350810.627	1680040.618	1766914.37	2315526.086	1780135.403	1971807.929	756245.7431	782232.2549	709381.725	2299011.339	1412392.473	2423625.064	1524855.438	851156.1848	1181010.854
POS00478	(9Z,11E,13E,15Z)-4-Oxo-9,11,13,15-octadecatetraenoic acid	0.475729231			-	-	-	145.4585	291.1952937	Lipids and lipid-like molecules	forward	2784296.591	3067067.893	2582338.568	4798610.609	3345953.783	4914988.877	4371372.444	3898670.092	4036286.875	4798229.252	4187989.318	3572243.464	4870597.271	3708764.284	4429571.037	1995230.508	1977230.617	1908612.009
POS00479	DG(20:4(8Z,11Z,14Z,17Z)/14:1(9Z)/0:0)	0.475180538			-	-	-	52.7364	587.4665969	Lipids and lipid-like molecules	forward	517182.9039	670570.3495	655699.8029	147722.1427	98231.87586	180622.2888	2733910.977	1636454.252	2678433.815	20654.18063	188866.4521	90281.16944	2137508.464	1898919.163	1272606.487	138791.0404	111071.0188	175948.7434
POS00480	5-Deoxykievitol	0.475116692			-	-	-	123.673	357.1331254		forward	4535131.902	4789212.66	4966752.066	4177166.492	4844967.669	4614601.875	62171.82365	57509.07659	0	987973.445	1507466.269	1032533.705	1821191.742	977162.3399	1472315.187	2528149.55	2918084.89	3665676.486
POS00481	3-Nonyl-1H-pyrazole	0.470829423			-	-	-	3.229145	195.1857994	Organoheterocyclic compounds	reverse	9597797.063	16523315.16	9975369.291	15936504.46	16970241	15503923.13	7082579.117	7709163.31	10979345.19	10622918.06	10165005.91	8660834.32	16401882.07	11187251.8	11206068.42	10173357.05	10523265.61	5533238.721
POS00482	Cohibin A	0.469619077			-	-	-	44.6832	549.4885759	Lipids and lipid-like molecules	forward	229907.5377	134191.3871	203851.0091	58507.9449	103799.9555	79721.90837	909654.8101	851528.5742	1080562.922	118152.0057	130073.1028	28385.83154	839171.4563	637170.2074	1103690.365	182389.0491	342505.5744	267962.3751
POS00483	3-Hydroxy-beta-ionone	0.468581846			-	-	-	216.181	209.153868	Lipids and lipid-like molecules	forward	7312597.651	9169404.224	8540882.361	7007531.084	10393635.8	11889218.35	4209950.558	4004755.012	4111302.173	5867570.964	6471131.508	6048991.758	5432019.942	4485642.411	3714865.427	7637746.619	8072805.62	8642456.538
POS00484	7-Hydroxyaustrobailignan 5	0.466183538			-	-	-	127.117	343.153879	Lignans, neolignans and related compounds	forward	4343938.391	4512873.162	5167723.733	1668520.888	6329081.844	6437687.752	5173423.053	4917858.209	6681483.467	3105067.407	3572480.079	3265128.214	1511103.308	2104067.784	2438716.118	3173358.472	5833909.469	5171691.155
POS00485	PE(22:6(4Z,7Z,10Z,13Z,16Z,19Z)/18:3(6Z,9Z,12Z))	0.465813692			-	-	-	59.69765	786.499423	Lipids and lipid-like molecules	forward	4648008.24	4829037.185	5505611.175	12842400.88	7013484.253	7943784.776	5998066.504	3622742.89	5561811.6	4546678.191	8517208.014	6881432.307	7084018.6	6398854.457	8098550.501	11114761.82	9639326.331	11983719.82
POS00486	Occidentoside	0.461818154			-	-	-	493.155	705.1814497	Lignans, neolignans and related compounds	forward	295468.1502	237456.7443	276294.2942	1055390.499	1436323.986	1168042.895	222273.8624	185809.269	269521.9013	916559.7329	1090762.147	1068770.332	1631056.564	1265208.731	1556229.042	267850.7491	315620.331	394395.7465
POS00487	Rutin	0.461169346			C27H30O16	153-18-4	610.15338	25.2793	633.1377004	Phenylpropanoids and polyketides	reverse	2258463.884	4698501.9	4098728.478	244404.319	66694.3431	105690.1689	5701394.459	5479088.491	5209045.002	22073.68812	17534.75078	26522.31507	534653.7227	345100.3721	559007.6349	273017.7502	156627.9583	279688.8917
POS00488	Eremopetasinorol	0.45901			-	-	-	183.489	209.1538598	Organooxygen compounds	forward	7629227.698	8619327.853	7942814.287	9279210.816	7847567.746	9084755.968	6804211.265	6766312.559	6222478.168	8567752.838	7299895.921	9077519.63	6961126.906	5956979.349	5976043.26	6735572.623	7850332.605	8786255.557
POS00489	8-Hydroxy-4'-methoxypinoresinol	0.458063923			-	-	-	53.6475	389.1589489	Lignans, neolignans and related compounds	forward	8265277.484	8281515.197	7890706.518	3453264.376	3808525.521	3554362.635	6410673.874	5626753.069	7559856.659	5057794.139	6567244.368	5916863.018	4332527.167	3536455.255	4152662.201	2654974.824	3140574.535	4544405.765
POS00490	Dihydro-O-methylsterigmatocystin	0.456832308			-	-	-	12.43255	341.1031838	Phenylpropanoids and polyketides	reverse	1169170.174	3215615.121	3172371.853	1889496.427	2608097.066	3673787.638	1365186.219	1345681.593	1141001.198	1702607.853	270446.5958	1439015.844	1052705.805	1255184.511	1915403.011	1614086.754	1557397.656	940150.4393
POS00491	(24E)-3alpha,15alpha-Diacetoxy-23-oxo-7,9(11),24-lanostatrien-26-oic acid	0.455531462			-	-	-	145.029	569.3473651	Lipids and lipid-like molecules	forward	1464227.43	1132008.16	942050.3203	2795160.056	1163603.023	1880270.376	14835989.9	15497077.64	14009467.43	5449056.73	4999195.557	5864917.897	2247330.313	1705455.451	2057373.206	696622.8315	861706.1192	1572851.246
POS00492	PC(18:4(6Z,9Z,12Z,15Z)/16:0)	0.450603462			-	-	-	146.706	754.5371192		forward	2116091.983	1581218.282	939679.8142	1859494.687	1908290.545	3156164.417	189720.086	2116225.246	2080386.129	132614.3424	1238772.461	192764.478	1378808.317	1220368.637	900361.979	822393.8551	1726869.867	204480.5094
POS00493	Hericenone C	0.448498308			-	-	-	132.32	571.3985369	Lipids and lipid-like molecules	forward	3269837.863	3721700.092	3655254.008	961010.931	678340.0806	1082671.902	15186797.92	16593720.67	15137912.51	1367795.671	1567514.435	1599476.382	17244016.67	15223410.75	16003006.66	311320.9822	516984.7735	591336.4458
POS00494	gamma-Calacorene	0.447167577			-	-	-	36.8954	201.1639688	Lipids and lipid-like molecules	reverse	3862293.86	3810043.488	3403141.249	4330372.203	3446751.121	2643567.17	3516369.97	2980584.29	3866127.752	1803800.875	2394708.011	18318318.87	4488488.972	2723664.086	4031169.365	3678602.302	3933980.454	3411840.08
POS00495	Shoyuflavone B	0.445746308			-	-	-	364.298	403.0602434	Phenylpropanoids and polyketides	forward	248983.2039	250850.1686	197245.1308	629223.3594	1151511.94	1171165.7	216553.8826	298397.6875	418198.4096	439444.0493	1457558.848	1241221.069	738367.8151	334972.3939	499749.9603	1039150.365	679532.1075	780606.0087
POS00496	5-(3',4'-Dihydroxyphenyl)-gamma-valerolactone	0.438945			-	-	-	66.06995	209.0809433	Benzenoids	forward	15511821.79	21113216.16	14171917.21	10598054.95	16216422.08	13941856.39	10230130.68	10617681.24	11565435.25	13130658.91	10762060.89	16809260.32	13498478.87	9128533.419	17382021.69	9119027.44	8680913.204	10256316.45
POS00497	1,1'-(1,4-Dihydro-4-nonyl-3,5-pyridinediyl)bis[1-decanone]	0.438815846			-	-	-	117.0125	516.4772278	Organoheterocyclic compounds	forward	1488503.263	1744360.869	1721823.784	1532479.543	1823502.778	1858581.287	2213832.722	2221943.701	2195842.284	1466110.247	1483764.192	1651462.529	2014231.217	1571681.488	1585400.623	1254834.683	1505195.504	1904484.806
POS00498	Pregnanediol-3-glucuronide	0.437078846			-	-	-	98.5446	497.3108964	Lipids and lipid-like molecules	forward	1355200.835	1225458.344	1279798.44	578911.0764	571292.6106	888789.9506	1835154.647	1695672.852	877295.545	601525.5685	507999.2061	841702.9173	456586.5663	572698.644	290861.9999	729968.947	892538.4627	971924.5515
POS00499	PE(P-18:1(11Z)/18:4(6Z,9Z,12Z,15Z))	0.435633538			-	-	-	48.4168	722.5049364	Lipids and lipid-like molecules	forward	424117.0583	466603.8858	662637.6951	2024325.27	2483386.56	3389138.189	0	0	0	214747.067	152675.9118	397155.3434	193030.9202	150754.892	102140.0647	212241.6628	244371.2418	137881.0357
POS00500	Camelledionol	0.435588923			-	-	-	98.8369	441.3363869	Lipids and lipid-like molecules	forward	0	0	0	474033.9478	243790.1048	386635.4024	0	0	0	56789.85214	0	133965.5499	0	0	0	359944.3648	0	118673.8872
POS00501	(E)-2,4,4'-Trihydroxychalcone	0.433187923			-	-	-	76.2176	257.0808492	Phenylpropanoids and polyketides	forward	5186609.334	5321070.072	3329663.942	3877960.317	5187195.787	6858376.763	4814635.002	9354788.753	8194965.813	2920770.089	2341923.941	2932860.316	6487272.862	4980060.029	4477082.089	1601756.336	1690860.96	1810114.061
POS00502	3-Hydroxyadipic acid 3,6-lactone	0.428015615			-	-	-	366.695	145.0497133	Organoheterocyclic compounds	forward	64572584.11	75925922.15	70075552.83	92692665.52	77030340.92	84587131.12	78162298.09	73867251.29	74197964.43	52836507.38	55296641.84	52719945.71	101183694.9	93249688.02	97781631.89	69428154.25	74865950.23	81205467.54
POS00503	1,4,5-Naphthalenetriol	0.423336769			-	-	-	87.6845	177.05476	Benzenoids	forward	24746963.12	27907473.43	30909423.23	20883208.25	22828776.36	22626628.74	7428950.839	8312340.958	7171899.359	18296259.14	18012352.65	17702268.36	16028878.28	12332416.98	13378814.56	16370107.46	18429790.66	23289639.07
POS00504	PC(22:6(4Z,7Z,10Z,13Z,16Z,19Z)/20:2(11Z,14Z))	0.419647077			-	-	-	206.012	858.5905467	Lipids and lipid-like molecules	forward	253728.6248	312829.3866	313815.1032	341089.8344	518669.7949	406430.5848	173988.3458	169425.6302	177396.6537	513569.0867	577143.8368	549835.0914	445358.6139	421152.0254	465540.8017	327077.7161	408988.3782	469267.0574
POS00505	1-alpha-Acevaltrate	0.416991615			-	-	-	375.633	481.2039283	Organic acids and derivatives	forward	1231617.167	1255788.999	1168110.14	2189738.548	3473674.76	2636639.28	1116751.885	949890.0318	1106201.241	3168445.351	3953717.495	3513994.151	801947.4352	581924.663	810885.5437	1616029.823	2124391.722	2502565.859
POS00506	1-(3,4-Dimethoxyphenyl)-1,2-ethanediol 1-O-b-D-glucoside	0.413236615			-	-	-	150.796	361.1486459	Organic oxygen compounds	forward	2564501.398	2673277.468	2617251.136	2214352.391	3364842.539	2556327.112	2583713.014	2550133.085	2629780.205	1461535.908	1639916.784	1398652.945	3630760.866	2770302.758	3252801.461	1829990.632	1889479.285	2355186.468
POS00507	1-O-2'-Hydroxy-4'-methoxycinnamoyl-b-D-glucose	0.410020615			-	-	-	159.025	357.1172433	Phenylpropanoids and polyketides	forward	1893699.633	2033424.675	2268089.155	509411.9323	558911.6798	466057.3062	753912.3404	1437915.453	963544.8127	1475617.323	1390623.034	1442814.456	1298158.989	780042.3752	1302025.041	1261617.806	1568999.936	1582278.353
POS00508	Lansioside C	0.409990154			-	-	-	58.8175	589.4095179	Organic oxygen compounds	forward	1722848.638	1979529.285	1662348.369	1224695.814	1102216.58	1396376.224	5327686.73	5836837.596	5141942.366	1609348.169	1682162.985	2007634.147	8599194.733	6109190.68	7320011.794	909039.5506	883217.1629	1104111.785
POS00509	4,5-Dihydrovomifoliol	0.409397692			-	-	-	142.417	227.1643713	Lipids and lipid-like molecules	forward	4664678.426	5377012.968	5558107.429	8438465.077	8410810.095	11035264.28	1245648.136	888738.0641	2129581.559	9471632.993	9534817.407	8839168.343	4445499.567	3791178.367	3830711.321	6080213.899	7112054.427	8114195.908
POS00510	Eicosadienoic acid	0.405383			-	-	-	38.0868	331.2632802	Lipids and lipid-like molecules	forward	15691623.25	20034877.7	17823435.77	10460170.55	9039419.674	10956057.53	13266250.47	13941522.69	12343944.22	7111340.644	7262173.654	8049140.188	25715044.4	22290168.32	26204942.89	6115208.76	7012683.825	8424559.218
POS00511	PE(20:3(5Z,8Z,11Z)/14:0)	0.403944308			-	-	-	150.478	714.5041242	Lipids and lipid-like molecules	forward	17596167.08	19262772.47	18497863.14	26794266.96	41680197.23	27829627.46	17455736.04	15309286.28	18460680.06	23163930.82	25328569.5	24098064.27	12109318.08	12212792.98	11917916.69	23688282.57	29896283.78	37636678.3
POS00512	(3S,3'R,5R,6R)-7',8'-Didehydro-3,6-epoxy-5,6-dihydro-beta,beta-carotene-3',5-diol	0.401640462			-	-	-	37.4699	583.4137641	Lipids and lipid-like molecules	forward	56701352.39	60474756.27	60872891.51	38103432	40598329.87	44972942.68	65846913.06	67335288.58	60691077.48	30185449.29	26939817.19	31508802.48	86739327.4	59351564.37	74672440.98	37973264.9	44398911.53	49633934.46
POS00513	Lysyl-Proline	0.401477231			-	-	-	447.0565	244.1653365	Organic acids and derivatives	forward	2589561.059	2957790.68	3027506.988	3987284.347	4353853.505	4259896.041	1157170.842	1130793.731	1127763.618	2755759.221	2975769.239	2839511.989	3288398.858	2414619.599	2927935.19	2504220.392	2853237.927	3380393.941
POS00514	Phloretin	0.400813385			C15H14O5	60-82-2	274.08412	77.4596	275.0914145	Phenylpropanoids and polyketides	forward	9658644.382	10886995.07	10379406.06	12245144.63	9092713.47	12210464.71	14737166.72	17354252.18	12974360.86	8747536.429	7599930.278	9951071.954	19465945.56	16106826.34	17597057.39	5289457.136	5607818.775	6085510.795
POS00515	Deoxythymidine diphosphate-l-rhamnose	0.400772231			-	-	-	23.5741	549.0820349	Nucleosides, nucleotides, and analogues	forward	1044821.789	1183907.842	1346759.744	685284.2523	884479.9999	1260639.991	700020.4163	1161931.61	795185.0464	1425469.869	798267.2222	995216.6568	2077043.978	2048303.381	1936740.881	654837.7318	547543.699	750507.2164
POS00516	DG(14:1(9Z)/22:6(4Z,7Z,10Z,13Z,16Z,19Z)/0:0)	0.396103077			-	-	-	172.0665	611.4659146	Lipids and lipid-like molecules	forward	908129.0997	1261043.841	1013440.661	44818.64318	195167.7018	212280.2249	1562567.349	1597335.268	1575913.588	375000.3692	268663.8951	251613.2501	3992177.193	2510478.652	3260952.167	165006.9209	17683.57387	43267.53441
POS00517	(3b,4b,11b,14b)-11-Ethoxy-3,4-epoxy-14-hydroxy-12-cyathen-15-al 14-xyloside	0.391925923			-	-	-	115.128	495.2951061	Lipids and lipid-like molecules	forward	1537647.589	2090331.829	2222476.682	3020491.152	1938910.36	2530060.207	4086672.403	3434499.117	3290222.594	1206243.915	1434304.89	2175436.186	3093203.939	3151394.774	3143696.638	1672979.969	1865221.666	2307043.032
POS00518	33-Deoxy-33-hydroperoxyfurohyperforin	0.390227462			-	-	-	198.261	569.3828847	Lipids and lipid-like molecules	forward	29849243.13	39277126.68	31689226.42	22044012.81	16350820.76	23794182.22	17761917.37	20943024.66	17483546.13	6819338.337	6390789.052	8065380.305	47391567.04	35524909.83	42024916.7	14228916.13	14827174.34	14834080.59
POS00519	DG(20:4(8Z,11Z,14Z,17Z)/14:0/0:0)	0.388781462			-	-	-	51.4143	589.4818368	Lipids and lipid-like molecules	forward	2290980.716	2838418.694	3026251.376	563631.1042	692208.4839	541491.6579	6045746.279	6570615.994	6051806.792	814140.328	588009.5927	614363.0996	5037864.738	4132203.479	5109396.98	1667140.449	1669607.001	2063717.561
POS00520	Simmondsin 2'-ferulate	0.387009231			-	-	-	160.613	552.2076494	Phenylpropanoids and polyketides	forward	11485713.86	13180965.88	14415922.81	6725465.747	6549354.043	6997232.827	7609243.871	6781152.797	6691903.676	4894913.466	4843709.278	5311979.377	8596317.074	7421074.182	7556832.429	14322447.73	15901415.85	20746206.74
POS00521	1-(5-Acetyl-2-hydroxyphenyl)-3-methyl-1-butanone	0.385862769			-	-	-	106.563	221.1172322	Organic oxygen compounds	forward	2114652.512	1830536.84	2091265.871	2514467.303	5445636.057	2945596.549	2277257.019	2142525.968	2692068.87	3021189.592	3763269.333	3366096.353	771100.9258	666095.0632	1399911.979	1452329.476	3402617.189	4422430.12
POS00522	Demethylbatatasin IV	0.370661154			-	-	-	77.76345	231.1015645	Phenylpropanoids and polyketides	forward	3555432.672	4691629.23	3742724.374	5500594.775	3803059.67	5387511.689	6733758.812	7072641.627	5585767.09	3903760.95	3129244.74	4210433.003	8337104.415	7078087.471	7380885.33	1937311.152	2262140.592	2373918.158
POS00523	18-Dehydroursolic acid 3-arabinoside	0.367209538			-	-	-	198.309	587.3927685	Lipids and lipid-like molecules	forward	30853527.55	39422668.06	33425398.92	26302987.96	20390020.06	29083725.97	30353801.04	35094879.59	46170504.69	17061730.95	16262758.4	21809280.63	52955816.03	63361836.24	47366647.14	14775833.87	15260194.97	15883350.86
POS00524	(3S,7E,9S)-9-Hydroxy-4,7-megastigmadien-3-one 9-glucoside	0.364973154			-	-	-	151.111	371.2060813	Lipids and lipid-like molecules	forward	181441.8841	312783.0227	840277.2293	1308121.612	1144882.124	1181045.641	0	0	0	378285.2067	0	235317.0284	0	281417.9486	0	998109.8409	1249328.894	1661543.042
POS00525	Calcidiol	0.361511108			-	-	-	139.897	423.3254167	Lipids and lipid-like molecules	forward	0	0	0	10719363.7	9160647.516	11852783.83	22085200.48	24134528.74	20858147.75	25284471.9	24711261.05	29925023.67	0	0	0	19285237.42	21992851.22	24225211.44
POS00526	Hv-NCC-1	0.358656846			-	-	-	219.141	679.2958397	Organoheterocyclic compounds	forward	426378.4273	537812.3818	620260.1735	1119243.838	1173229.807	1284948.776	90988.26331	160599.4856	113836.2988	1292841.697	1031506.741	1173812.847	808001.0491	419629.7446	611830.3288	1519824.355	1495129.779	1505580.581
POS00527	13-Hydroxy-9-methoxy-10-oxo-11-octadecenoic acid	0.356095308			-	-	-	84.8367	343.2476703	Lipids and lipid-like molecules	forward	2529431.02	2987281.7	2798680.479	916717.5122	877499.638	1129144.521	4064251.865	4098470.873	3780699.052	955007.9068	1062402.347	1140420.959	2695170.33	2389876.246	2555822.395	682326.6117	642855.1729	409730.9515
POS00528	Bassic acid	0.353589154			-	-	-	166.655	487.3416976	Lipids and lipid-like molecules	forward	2849682.481	3545250.254	3915044.737	5842420.028	9261642.592	6269933.781	14203597.73	15422671.28	13752334.92	13331536.44	12331651.91	16061477.76	14925354.69	4277541.517	4341721.598	5277514.404	6475346.024	6626291.175
POS00529	PC(18:0/14:0)	0.348011385			-	-	-	38.0463	734.5679719	Lipids and lipid-like molecules	forward	4269157.122	3832526.252	3944098.23	812691.3261	1042531.785	561242.5929	8565317.341	11885460.9	10119617.01	1073979.437	1303083.834	769219.0411	12861518.74	8204277.195	11247534.56	2275454.383	2874048.931	3407897.708
POS00530	Ganodermanontriol	0.347142692			-	-	-	108.08	473.3525729	Lipids and lipid-like molecules	forward	7272202.096	780741.2758	8292605.023	3144764.731	2547933.111	3688759.31	5590492.03	6455871.359	4934494.759	5643481.921	5290899.601	6412176.512	16297696.94	13446238.07	15156403.55	2118436.83	2260197.333	2486136.115
POS00531	DG(16:1(9Z)/24:1(15Z)/0:0)	0.343877538			-	-	-	33.5851	677.601874	Lipids and lipid-like molecules	forward	4814206.156	4761768.551	5146428.799	3458143.845	3553700.269	3855679.165	2923424.371	2868025.881	2902545.457	4293554.413	4703871.537	4462826.093	2160912.018	1631117.629	1955019.553	2693645.64	3175025.163	3519875.366
POS00532	Lucidenic acid C	0.340700615			-	-	-	115.114	477.2850593	Lipids and lipid-like molecules	forward	2481169.836	3115281.422	2916764.159	4888114.296	7228449.45	7698707.646	5628557.778	4742260.237	4331784.812	1968776.924	2312288.688	3186362.713	5828958.269	4206646.283	4438907.962	2589870.309	2703413.297	3602599.397
POS00533	1,6-Dihydroxy-3,7-dimethoxy-2-(2-hydroxy-3-methyl-3-butenyl)-8-(3-methyl-2-butenyl)-xanthone	0.333725092			-	-	-	54.7418	441.1909322	Organoheterocyclic compounds	forward	2337065.188	3334612.674	3983436.031	1124234.779	1561646.003	1884503.423	2858517.671	4117426.264	4189101.694	641426.9924	643653.7132	977455.8322	2158297.8	1501356.504	1657354.07	2006832.706	1591289.16	1961030.061
POS00534	3beta,15alpha-Diacetoxylanosta-8,24-dien-26-oic acid	0.330866723			-	-	-	58.9103	557.3832973	Lipids and lipid-like molecules	forward	1007712.55	1297969.247	777599.1171	223285.2446	388945.5467	729941.3562	1109508.016	1343368.194	1152301.303	338198.3898	245208.2608	491398.2532	1735364.211	1209815.206	1151793.308	151596.5661	194704.2697	268860.2426
POS00535	Capryloylglycine	0.328555231			-	-	-	35.3375	202.1441759	Organic acids and derivatives	reverse	6747502.091	9394759.57	3315361.473	4673884.816	2857397.625	3923358.401	3025109.199	2242001.131	3574964.207	3729793.327	3595318.675	2562398.507	3865245.376	3699467.61	3397890.756	3605880.199	4162018.126	3296550.995
POS00536	Alpha-dihydroartemisinin	0.322692769			-	-	-	62.8793	285.1695777	Lipids and lipid-like molecules	forward	1724397.006	2277052.46	1515086.54	3402355.877	2305995.858	3167998.64	2482385.044	1909694.735	2607819.758	1523177.912	2111339.751	1992347.412	4511802.293	2935884.503	3968451.165	2792884.9	2115950.595	2723680.299
POS00537	Ganoderic acid Mg	0.314835154			-	-	-	95.5205	603.3886852	Lipids and lipid-like molecules	forward	734876.332	784175.2293	641591.8903	486396.6178	488437.7139	534645.5802	773358.7034	864566.4755	716932.9663	677856.3503	503035.6114	865560.1399	1373971.241	874716.3545	1209232.23	136931.96	77826.33503	73335.41417
POS00538					-	-	-	37.8393	601.425873	Lipids and lipid-like molecules	forward	115323520.3	127534471.2	126294502.8	33210883	30234377.88	38841290.71	132219510.7	131503567.8	119338714.6	29110857.22	26443045.07	27902114.32	167321352.3	128284472.4	157952779.2	34378393.74	35633951.92	39698930.19
POS00539					-	-	-	304.218	407.151792			68632.21686	31169.96636	0	4581723.322	3837893.628	3878012.754	2258301.085	2561022.427	2116747.062	2930568.228	4141539.395	4811399.515	189944.3617	126972.4828	171265.1825	813253.1249	663584.2249	851687.2742
POS00540					-	-	-	431.2235	455.1150382			7476201.311	6972245.842	7721345.337	10834019.24	12629075.49	11428479.09	5766935.918	5970433.462	5572326.513	6462217.265	7014667.213	7086793.133	4200797.641	3339448.519	3833726.394	6861095.955	7967576.018	10103249.8
POS00541					-	-	-	307.697	349.1100832			15122951.23	19458375.31	18328900.03	30337048.84	27599279.46	29653371.08	26370420.32	27340101.97	24866983.75	49216489.19	49525274.91	35825610.3	35366896.13	28767123.41	31560031.3	28443739.59	26462634.19	29156415.68
POS00542					-	-	-	177.485	527.2467748			4147354.607	4855229.66	5359346.773	8218540.622	9378587.915	18734457.34	6985324.213	5151004.735	5819704.386	5873019.697	9136817.377	5359678.964	1121937.268	1121015.484	859535.4293	20354553.9	26390645.27	32679552.84
POS00543					-	-	-	298.612	473.1987617			199627.7825	336432.2276	329476.0686	898910.8005	597451.2455	896204.0111	358055.5084	358805.1317	240609.1519	880077.1399	769821.6837	1059900.321	473916.0937	289800.0644	355533.702	316507.8002	316082.5184	380334.4331
POS00544					-	-	-	313.707	467.1736155			4353497.322	5511373.238	4888803.543	6035611.152	4917105.573	6616662.664	4606746.108	5075592.554	4133997.243	5129961.081	4853124.317	5655349.355	6683717.6	5173668.989	9056405.726	3189669.536	2787462.726	3146714.802
POS00545					-	-	-	361.941	343.1108049			1921199.403	1854081.985	1806479.933	3421365.838	3623337.36	3393083.27	3665555.699	3771049.799	3769258.462	1750909.882	1804485.174	2080691.5	2299588.326	1485234.274	1916365.825	1190914.861	1291443.005	1656701.99
POS00546					-	-	-	218.9865	407.1516614			1073232.843	1506869.244	1466379.467	765598.4599	797259.6927	837672.7133	762320.7383	617093.2261	623149.3127	432908.8344	423727.0811	517413.5158	1186982.907	843141.032	1031486.658	330905.887	276008.7692	321759.6916
POS00547					-	-	-	236.4395	305.1203387			2208490.432	3122941.909	2508970.241	4304071.193	3621943.23	4530033.263	1528676.479	1553696.274	1109929.494	2832694.263	2723353.503	3569100.735	2170766.661	1481206.609	1759095.286	2032073.525	2269164.207	2465589.194
POS00548					-	-	-	307.503	423.1463281			31950008.3	40576611.36	40990442.7	49968777.16	44937891.59	56212438.33	34257947.09	36556818.08	30328475.88	24345978.83	25203929.2	28914973.5	46778597.21	34884426.3	39677951.79	21783010.73	18712866.87	18958172.17
POS00549					-	-	-	267.8955	407.1517727			1437979.451	1931105.324	1214198.785	7310515.426	4680093.065	7639946.844	1408635.576	1995265.281	1348477.324	2673208.989	1534997.542	2328415.693	5885491.475	4135467.495	4787556.248	4459732.278	3859666.264	4722046.172
POS00550					-	-	-	203.3255	275.1098478			16107447.02	15218657.43	14717775.7	7525243.345	10946262.59	9604378.409	10707829.02	12157086.8	11873103.55	5874937.805	7430781.975	7193280.6	11274271.42	6556337.264	9918826.694	6181044.939	6857365.718	8840780.98
POS00551					-	-	-	361.247	359.0843398			570676.4393	675245.6742	271886.946	1432104.073	1332104.636	1383888.788	804197.4346	917069.9677	837270.3964	570899.9825	558392.3106	578164.4179	703146.4343	378418.2093	558904.2103	552660.1226	351200.7358	516082.1976
POS00552					-	-	-	231.326	515.1734424			1859831.629	1976163.345	2024149.898	901033.434	1043314.163	982472.1184	937093.2186	1020926.223	863531.6528	1592786.914	1872981.66	1869264.316	1978914.914	1548663.014	1618119.975	1084726.544	1166829.099	1622506.297
POS00553					-	-	-	296.985	449.162526			1073541.695	1394814.1	1257463.412	510395.5832	351557.3538	581777.5839	1418524.584	1574182.584	1268515.556	881859.9732	761203.7851	989682.9353	3568236.034	2833236.219	3068494.529	1065907.472	861412.5897	1090453.961
POS00554					-	-	-	394.629	409.1306145			496975.0884	673510.3941	652455.4282	1934869.199	1614050.385	1942433.608	634092.4303	667458.067	629380.5219	1587399.7	1461842.052	1775098.018	1431637.827	1112009.533	1173838.457	803081.1709	893858.6879	987987.7002
POS00555					-	-	-	306.308	435.1473402			1644391.699	2316572.702	2394905.423	3991333.771	3328737.992	3815630.138	2017166.594	1737866.48	1617240.743	4008929.754	3918227.5	4370608.233	803542.6554	1010658.225	1109480.374	1947334.421	1695064.06	1994072.102
POS00557					-	-	-	261.9045	495.1671746			191132.4465	247050.0827	321838.0332	1654718.922	1108082.742	1868363.227	300375.4148	411421.7074	220595.9106	770537.8473	879516.2601	1079458.723	1527730.936	1068927.419	1325356.037	486312.7696	396161.9144	512590.5048
POS00558					-	-	-	217.479	363.1255521			1931488.004	2622793.752	2586687.421	1809557.783	1908808.151	2110765.486	1768914.989	1924469.687	1534207.807	853003.6739	963326.6569	963761.9028	1493233.151	973558.2098	1221370.406	506731.9683	546653.9821	659866.2442
POS00559					-	-	-	446.793	439.1420502			5242219.406	5129525.146	5643299.369	8275254.52	8168667.185	8226125.73	4092805.867	4040358.026	4033168.447	4570599.698	4503869.085	4972292.657	3143374.465	2553645.475	2903642.056	3999797.157	5232477.382	5375130.376
POS00560					-	-	-	446.88	483.1472591			1896353.25	2032260.435	2077947.934	4635379.185	2361193.315	2812051.206	1025981.005	1649453.646	1523258.714	3258949.484	2007186.433	3724292.446	2402700.951	2070356.39	2509151.593	3484852.251	2177284.92	2624451.378
POS00561					-	-	-	209.297	571.2722547			2932333.082	3295924.183	3542865.707	5655311.222	5697120.022	5927707.7	1553925.458	1399965.547	1117548.58	3498043.701	3821711.812	4140461.616	6239622.728	4505055.452	5278108.107	4817745.27	10239816.6	11230167.24
POS00562					-	-	-	325.501	365.0632501			5218250.612	5484245.92	6305710.693	6539484.758	8753452.287	6912526.578	5463174.68	5494053.709	5026137.241	2116944.323	2041943.056	2629223.143	3178784.663	2639357.929	2839980.978	3460021.712	4289335.167	7329957.622
POS00563					-	-	-	493.317	499.1413538			980814.045	1090275.33	1480424.69	1510635.729	1375922.012	1433887.21	478728.8709	997054.7899	1248360.277	995297.607	1018513.042	1001611.242	1121000.254	910292.4036	1099194.649	975897.7275	1139486.329	1655637.981
POS00564					-	-	-	176.237	545.3091432			453697.596	479771.4069	582751.3298	264885.1163	177686.121	286595.7118	151202.5652	181871.2566	160614.8793	7230.494029	28045.58582	37403.19382	426743.3513	410056.594	438724.0063	379129.7099	567178.5694	588298.6486
POS00565					-	-	-	189.3585	643.380507			531127.2851	711290.5993	1653055.036	2264801.98	1949149.375	2745644.963	1166160.068	3532584.804	1513740.101	5448151.44	2953379.579	5994375.21	1170147.941	1042448.818	1085159.408	834316.2138	1033555.053	1296163.215
POS00566					-	-	-	305.222	469.1311394			4895368.677	6973008.674	6948507.303	6285113.294	4593791.372	6299644.671	1904114.523	2960329.954	2322404.761	3341287.349	3473578.224	2272524.227	6218832.742	4479923.938	5287516.816	5206625.624	3003104.751	4732209.513
POS00567					-	-	-	174.936	835.4805905			1132865.734	1414019.576	1335583.294	705888.509	349333.0159	576230.0726	917662.821	999147.6729	1026268.147	1312147.175	1329913.342	1284041.593	2283213.628	2162962.946	2751713.847	650007.7309	699463.9644	996543.9992
POS00568					-	-	-	431.074	439.1421727			134773450.2	125768276.7	135946750.2	161597902.5	175458352.3	166829187.9	100313439.2	100073493.9	95777920.56	88019158.62	95911498.11	97129198.29	65999315.17	53255912.25	63404979.53	100442821.9	116732163.6	137988536
POS00569					-	-	-	323.589	411.1255821			1252095.903	1166033.913	1257710.439	1961852.399	2591013.888	1894040.862	929467.6748	926697.021	1043363.959	1246745.711	1479907.564	983037.7376	1341845.369	962012.745	1112738.694	1259010.291	1480366.856	1949310.229
POS00570					-	-	-	302.255	476.1728896			1234326.261	1394894.908	1577133.154	1776798.404	1568325.715	1940322.328	1266911.587	1348526.303	1191500.604	2174026.431	2064829.64	2475463.502	3791994.939	2947377.159	3403760.24	1648536.416	1698629.868	1771237.565
POS00571					-	-	-	137.852	284.3312394			1205573.433	1731592.115	10833760.01	1284317.867	784081.1397	2025425.571	2238041.872	2666176.095	2638195.844	2668513.54	2512927.143	3767496.713	8147992.035	3406789.794	7278352.309	2711880.366	2514703.263	2755901.529
POS00572					-	-	-	464.1585	359.1243915			3042762.905	2718922.519	3522928.598	2742175.797	2538435.519	3595332.819	2824482.996	2629479.935	3310489.668	1997186.321	2005909.564	2085561.974	2857652.07	2269596.538	3799549.257	2270612.849	3037664.766	3195815.507
POS00573					-	-	-	393.099	359.1243881			5159871.876	3228669.561	4149184.008	5747779.037	6588383.747	8576533.682	6539347.968	5570009.718	5822418.82	5056634.461	5087411.892	5737114.634	5774369.043	2997568.661	5461528.855	4712176.25	4621370.132	3563778.819
POS00574					-	-	-	295.99	342.1151657			1130332.443	1515105.63	1455005.993	11741623.82	8569456.116	11231447.36	1230414.582	1222310.595	1072239.189	9060532.73	8134978.545	10439102.11	1577290.808	1461887.332	1380717.894	4763306.365	4632173.256	5292793.019
POS00575					-	-	-	371.504	359.1244443			1965774.522	2100930.319	4163827.668	2268728.342	2251772.512	2063047.313	2543796.613	3032856.911	2329978.355	2003529.311	1808069.718	1864731.254	3752649.109	3666885.776	3288735.351	1661695.222	1984145.945	2382448.747
POS00576					-	-	-	297.9895	571.2360244			135946.8898	212959.433	221663.6825	826512.5359	521853.5564	807369.264	309399.1046	358318.8117	495199.0662	663502.0881	616887.4857	815622.6464	556668.4799	423287.7684	499062.4872	617464.8554	620002.3361	658061.339
POS00577					-	-	-	305.706	391.1012424			3474260.219	4032548.618	4363787.227	5374817.515	5620492.924	6380497.207	6984062.099	9330356.996	9225589.595	4239176.188	4931912.679	5932561.84	7019920.979	5803851.826	8779670.527	4755911.75	4608277.272	5194138.613
POS00578					-	-	-	240.225	467.209559			249256.0924	337535.3649	273794.1697	679483.4262	447269.1847	599450.7249	0	25433.93488	0	1076595.034	1051626.377	819151.9742	65591.14298	53273.25535	28045.41125	206856.7613	241812.1273	240203.881
POS00579					-	-	-	266.9025	451.1783143			119106.6059	118252.7791	63991.37069	798078.7796	395744.2977	805787.9942	182287.9296	444154.7541	279501.1259	847381.23	698559.575	1060858.952	4484505.192	4411282.601	5124347.143	339342.8245	112927.441	265233.1918
POS00580					-	-	-	229.634	557.2566648			1194582.617	1568541.175	1503892.551	2110340.103	1316850.044	2301107.821	1253319.986	1396927.043	1104421.017	1660662.323	1274400.311	1635018.315	727823.9685	547669.3236	673308.4249	2522000.163	2437340.02	2700211.501
POS00581					-	-	-	73.9966	593.2763887			248465793.4	322851671.8	313562147.9	232505215.1	203686667.1	263059927.1	525975559.7	535634742.3	445400109.5	151694672.4	152694118.2	184349420.2	449314702.4	342318588.8	347117631.9	250341788.4	272421415.4	305764249.3
POS00582					-	-	-	189.305	527.2468905			3224695.278	3537647.409	3743455.144	6601163.68	7991656.417	7198803.92	2856585.393	2425664.915	2891143.822	2723644.312	2726506.318	3143755.333	670059.2765	652305.6233	620044.3274	14970793.98	16541333.22	19150793.4
POS00583					-	-	-	317.3985	409.1099359			5051308.913	6125024.114	5558164.446	5499203.787	6519911.282	5891820.766	2196823	2456775.531	2413582.529	2562076.143	2335025.27	1855014.77	6587022.311	4993304.504	5961499.777	2202376.121	2266366.035	2493804.292
POS00584					-	-	-	226.359	441.1146534			1440949.492	1679140.716	1608925.741	2807511.092	2882923.174	3276968.377	1449890.737	1628209.685	1324783.457	3373773.274	3475955.781	3934271.755	1666733.676	1163352.647	1289437.438	1349660.273	1315809.248	741708.7235
POS00585					-	-	-	366.718	368.1123764			5435451.786	6419782.039	5736452.418	5751116.102	8093432.288	6032660.245	7168452.796	4787625.529	6125882.91	6474194.841	7082407.055	7271707.257	8018841.433	6532965.856	7941840.019	4273559.633	6228256.74	7295316.208
POS00586					-	-	-	305.269	483.1472214			5436264.667	14785654.28	6658224.149	8117244.679	11418519.65	14448518.98	3687408.418	5646564.777	2946528.67	4062317.285	5891147.011	5101835.728	7926105.469	6568948.722	6024125.155	7532877.47	12969295.28	14162819.84
POS00587					-	-	-	352.648	375.0981932			2795935.127	2961297.757	2727122.254	2959105.503	2951418.458	2023884.418	2451552.019	2110047.809	2904493.124	2815836.919	2778997.679	2739926.149	3334585.956	1950338.276	2906212.917	1896008.356	2913471.994	3186678.098
POS00588					-	-	-	229.3345	382.1815379			1397832.371	1473518.493	1520047.221	849289.7871	926332.1429	835964.664	353940.1004	356285.858	360024.5868	438530.2525	408795.7285	367508.5874	608936.9619	464530.9509	493239.9916	369110.1767	284934.791	408512.6045
POS00589					-	-	-	175.577	555.2767374			5076713.85	4711123.802	5943958.692	11784122.58	7964014.843	11192618.23	3373684.328	2801105.621	3332478.762	4619371.827	4217248.148	4442831.983	9005825.267	7011643.986	8904048.799	6928712.56	8540155.173	8120963.059
POS00590					-	-	-	126.7	99.05539753			3753569.916	4258603.8	4566166.864	5707682.542	5529368.691	5865404.215	2467216.22	2870966.717	2715696.056	5249753.938	5361536.234	5557761.779	4653425.162	3544836.987	3990795.153	4919309.694	5002413.518	5681243.215
POS00591					-	-	-	214.885	483.1469211			5886662.178	6978451.532	7068835.52	5156697.137	6649442.303	5654482.654	1702243.262	1935838.359	1771011.699	5318288.272	5657435.322	6597332.905	8177788.387	5680530.794	7127677.846	5758214.941	6455160.806	7582189.774
POS00592					-	-	-	296.307	379.0989575			716570.0832	740620.2846	713814.9253	736878.6112	1082336.277	705983.139	1328775.428	1212366.992	1171140.172	1511008.749	1117655.261	1625653.355	1419858.119	1806861.39	1485332.518	1083446.336	1406544.089	1896261.531
POS00593					-	-	-	394.514	395.1156803			3999092.542	4132045.212	4344996.057	5775397.364	5500240.042	5900305.836	4985545.918	5300523.959	4807926.812	7725760.99	8514692.41	8345054.926	8397737.442	6337335.658	7359831.579	3882831.129	3629016.664	4356985.731
POS00594					-	-	-	116.327	593.2761423			1272050.084	13456470.68	1258191.409	959564.7579	999078.2229	1347603.959	2145974.077	23209204.26	19747848.39	633701.6548	655236.342	816429.5075	1731566.837	832068.6888	479456.8064	1335324.117	1124574.486	1445909.147
POS00595					-	-	-	136.7255	595.1445434			10486427.03	12408626.73	12545598.74	5217349.861	5568336.055	5414279.313	1984014.708	2123445.458	1922681.563	1923800.582	2036488.275	1922778.236	6444881.143	5190999.993	5950431.872	4470819.387	4900301.253	5649338.802
POS00596					-	-	-	189.903	887.4941839			277168.8676	351715.8967	430191.7601	585690.9045	347664.5768	379745.5812	1963987.739	817228.298	1414154.495	150193.0891	232682.9703	371897.4719	935598.3894	1125272.222	1168399.359	515770.4873	404380.8773	663271.2373
POS00597					-	-	-	41.7228	288.2898024			1383078.886	1379595.713	1537648.581	1270087.268	1431767.383	2784177.404	1560647.304	1752586.126	1632814.293	1701770.247	1721041.923	1594204.349	1438330.422	1757628.488	1524551.624	1167777.898	1531238.4	1855046.008
POS00598					-	-	-	300.958	515.1361634			4955032.669	5111049.516	5231912.779	7131033.165	8595034.306	7846139.382	2905472.774	2736351.454	3020713.694	6358897.165	6783328.453	6271436.418	7999202.936	6757406.24	7206868.262	4480792.039	5795056.084	6472435.784
POS00599					-	-	-	307.505	424.1506881			5127853.227	6264254.749	6397058.464	8108109.975	6980713.576	8679044.938	5240274.939	5752172.136	4693301.41	3965814.22	3669133.261	4290992.931	7313979.573	5418367.173	6257360.494	3504155.834	2786723.975	2797994.767
POS00600					-	-	-	222.088	663.4061696			1170831.328	1423359.343	1303822.092	1483491.025	743185.8699	1509635.511	2850789.326	2116839.155	2603588.157	2092405.273	2299992.536	2452664.238	2640915.747	1966445.184	2589536.045	532323.495	465298.9835	523269.4301
POS00601					-	-	-	314.488	381.1146935			1000072.008	1210455.782	1035663.909	2337779.866	2351538.51	2548018.699	3105185.367	3093045.478	2850905.395	1752694.153	1886310.273	2274290.606	1593195.472	1444860.186	1486220.256	2186515.263	2171658.874	2503792.294
POS00602					-	-	-	123.9765	687.3857942			1453519.603	1758172.838	1782222.25	1639650.433	1130013.656	1605331.658	7977368.634	10661515.31	10050622.54	3608389.932	3254840.125	4172143.407	3883557.055	3321295.872	3758417.202	406420.1907	318528.8117	337871.6314
POS00603					-	-	-	425.9825	506.2234932			1367513.953	1183950.684	1279089.109	1131992.076	1775772.908	1087899.598	1166851.432	1019544.284	1241833.102	2566489.718	3053812.036	3218526.359	1223514.471	1151776.897	1231948.916	1883440.424	2386675.589	3121322.029
POS00604					-	-	-	324.769	408.1864741			905151.1378	1127435.971	892944.4202	2126388.267	2023076.246	2060911.48	622496.3514	663901.9393	643974.7364	1580119.927	1609830.228	1598698.524	1450144.455	993301.9425	1285960.735	1919879.258	1901403.622	2218008.514
POS00605					-	-	-	231.6345	397.11003			441331.2868	519761.5373	488453.1498	881741.6659	1136035.028	906899.3643	887098.946	867413.3864	939646.3452	1449144.801	1551416.729	1577557.01	1631117.098	1343824.741	1537796.74	657711.6721	867959.7492	1069622.771
POS00606					-	-	-	306.639	569.1477343			185299.907	178712.7748	198402.0651	102408.4878	140931.3392	117251.0406	304280.4196	452167.4906	395771.0213	530552.1829	450921.9869	536548.5189	1073418.987	1089947.188	919025.6307	279932.3946	291531.8438	445336.6475
POS00607					-	-	-	113.938	393.1875242			3644037.156	4391285.869	4191654.238	2548128.603	2965363.817	2638400.461	4174363.872	3995969.028	4189573.027	1165778.702	1272245.736	1082519.268	1220195.323	1163901.863	1260324.236	1742322.337	2112867.719	2420587.222
POS00608					-	-	-	319.213	395.0731121			1562975.838	1723427.637	1642031.468	1006778.628	1292352.375	1179333.339	1058893.619	1130644.728	997305.7137	766256.6729	812235.6155	735318.3634	1276220.288	980586.6199	1146460.167	798287.8454	863634.7881	1051711.523
POS00609					-	-	-	54.9023	208.1698636			5625982.45	8716540.519	5987736.397	9189960.103	6142241.469	9547542.537	11440478.56	8150590.118	9465322.343	7695907.938	7669155.298	5978638.481	10621001.28	9817982.009	11006669.06	5691454.611	6193671.267	9265901.828
POS00610					-	-	-	390.2075	487.1891967			1584833.486	1897594.625	1815998.855	723005.0365	600022.728	761171.0254	417549.4131	497812.3827	401311.4333	1913819.688	1865198.362	2168635.163	785539.2542	609525.8797	698656.0742	578359.7384	709818.481	689208.8529
POS00611					-	-	-	393.574	310.2351161			1328075.31	1226256.899	1388935.744	1569089.03	1809802.905	1528879.061	1915980.169	1715981.375	1742404.63	1189502.881	1403989.284	1439322.584	1513284.022	989989.3847	1295216.754	1228541.097	1387995.878	1528018.446
POS00612					-	-	-	197.629	269.1901139			5422087.15	7099876.05	6259886.299	4508062.565	3139980.613	4588317.291	638866.9262	20900741.48	648337.9501	2082009.083	4758520.135	2278037.045	9441282.879	14324428.99	35177172.05	3027486.474	3129446.433	3540059.18
POS00613					-	-	-	266.21	457.1311914			216349.1019	714352.2817	757294.5971	3757260.615	2688620.319	3930109.669	433992.1041	677032.6312	179230.1071	681757.0152	751821.1735	1535616.367	859953.0004	517360.0917	616639.902	598196.9128	565930.5237	448014.4077
POS00614					-	-	-	608.358	441.1918672			1026862.995	829484.1548	1100327.983	567726.6278	1132763.209	942105.2317	776050.4274	1274996.001	730165.5688	1076768.258	1575422.337	1180922.019	1022858.133	664587.2402	1214090.671	593120.4437	348236.0749	1284108.488
POS00615					-	-	-	312.076	430.1707713			498804.4352	617523.4408	658141.3433	618064.7947	628686.2055	681114.8133	1107984.631	1021928.621	853159.0675	1482432.564	1472200.276	1480190.151	1222116.078	934996.5232	906648.5138	1053654.12	1351974.444	1310178.498
POS00616					-	-	-	52.3565	306.2787962			2065192.925	1825810.388	2124136.846	2754445.606	4224746.433	3572508.988	1189382.044	1309560.887	1178181.302	1146935.502	1520285.598	1375687.081	1608749.78	1387637.246	1406788.535	2035584.367	2529155.491	3334111.865
POS00617					-	-	-	222.066	677.4146964			3682395.151	3598747.405	3594209.854	817502.6567	631670.1659	1120099.729	1728794.919	2354191.76	1728640.647	1499266.339	1359511.494	1139524.899	5400372.838	4322422.703	6003093.623	708271.1946	813436.3133	904702.7418
POS00618					-	-	-	234.951	575.2660557			305841.3658	444940.8496	373720.1662	1079003.814	713496.1028	1112207.462	49738.45746	85403.29176	43069.55623	779843.9213	687757.8637	818508.4902	364314.5055	296222.449	250257.2662	483050.534	429436.1419	519062.1048
POS00619					-	-	-	307.25	607.1992138			677405.8537	574546.2341	807587.5027	883163.8198	1321634.504	1094768.795	662403.1186	593308.8806	628878.7408	1148545.565	1979901.633	1567697.764	844007.9183	684535.6358	760529.5257	712139.8841	663112.9992	1034291.779
POS00620					-	-	-	294.342	513.266617			658575.4684	779700.8576	811185.8	2268350.061	1289102.34	2026433.197	852687.8434	1071195.47	622384.4196	380835.3207	376914.8234	464490.3073	663746.7167	539370.8009	538436.1602	825897.8473	772757.735	894760.8283
POS00621					-	-	-	69.8675	607.2912729			7097489.612	24699903.55	4277015.525	6099940.284	29733611.23	32584398.5	50103739.11	51925999.21	45886865.19	23972248.86	19326461.93	23724501.06	13516559.77	8553742.128	15701271.37	43964277.86	187621613.6	14475330.87
POS00622					-	-	-	583.429	208.1698739			17105964.73	20532871.01	12415454.27	16106136.19	20124388.58	13232921.75	16864142.57	15589550.09	13957215.07	12039596.03	11599466.77	16343812.26	20540501.36	13143462.48	12785167.45	15175686.53	11446196.97	13007478.04
POS00623					-	-	-	195.762	540.2427259			520479.2882	499972.3671	546264.7834	3950344.179	4824545.065	4343078.128	411360.8512	438497.2421	369315.7191	1326133.727	1442020.833	1517251.949	255618.3656	206887.7574	199492.7474	811939.2765	861505.7207	1108076.738
POS00624					-	-	-	395.0145	102.0550491			1652900.977	2460675.113	2000384.167	2694737.849	2218248.32	3770297.518	2288233.179	2112278.291	3092284.795	2965325.146	2636674.661	2430915.813	4280946.729	3754496.583	4018855.091	2379169.849	2419853.786	2530370.112
POS00625					-	-	-	169.899	594.3986217			6250760.305	8111734.889	6855207.079	6602771.347	4796501.617	6571445.175	2745003.161	3194631.875	2929680.606	1411727.05	1497947.304	1572645.276	8883087.415	7127121.696	8720750.689	5693111.017	6613689.315	6303972.864
POS00626					-	-	-	462.435	469.1312739			628653.5806	825757.8218	1037724.833	1083898.59	865947.0761	965506.6217	418224.3911	654771.2622	610516.777	679166.5862	709442.5269	753184.5611	849087.895	711167.6884	823947.2907	1262679.269	947884.5171	1098881.544
POS00627					-	-	-	303.132	363.0897102			36276949.92	38335297.51	21888210.84	22215047.77	50983609	24491843.98	66674335.56	54819938.32	3444195.294	27792329.09	60858344.74	59373715.36	80183131.82	76456926.25	78168902.42	37806392.86	67327915.28	84002335.48
POS00628					-	-	-	616.743	480.2021936			8447225.332	10001293.51	9715344.063	6229275.208	9747265.297	14175674.52	10653692.38	12677431.29	9883079.821	17252735.57	12305192.07	9041313.419	13632089.14	8003438.683	17548286	11737742.36	12703222.13	12747519.76
POS00629					-	-	-	425.915	126.0551434			5201594.626	7094035.074	6047313.64	6859647.001	5377329.201	7658558.248	5518448.149	5563261.477	6324958.403	5786153.753	5235416.836	5517614.41	9378650.006	6831375.745	6711340.343	5997603.206	5936129.142	5960590.755
POS00630					-	-	-	381.3145	541.1164829			185084.1249	209016.4818	195724.1636	421515.246	398098.3136	490100.6355	90996.16672	91978.53512	94798.97006	232325.6479	205188.7654	275962.7065	175887.1132	151778.3068	122693.1978	329583.6788	329702.897	367428.4969
POS00631					-	-	-	44.8297	621.2702812			11357635.53	13134295.55	13276105.66	14491358.47	14707153.86	16807414.55	28802223.59	47635095.13	48633772.74	9528058.981	8839771.28	9438804.067	20975351.83	16591947.44	18238784.66	14998614.22	15871216.86	17856036.84
POS00632					-	-	-	493.4795	469.131362			933060.7384	991052.4114	930014.6075	1150264.831	1088308.238	1095208.252	335293.2468	485538.7307	519916.739	785069.8192	825920.8123	829245.9679	964958.6789	795842.5751	981236.5745	730477.8764	924992.2818	1138851.532
POS00633					-	-	-	184.733	687.4119178			153691.9199	225199.6371	179527.0326	114913.5524	69670.11572	126341.8471	549619.599	389565.056	532739.5291	100584.6574	33389.10506	136069.5909	632839.519	364944.2132	536816.5713	112492.1207	66424.02445	88686.22521
POS00634					-	-	-	217.478	272.1126048			2781483.519	3652784.292	3427392.709	9843326.976	11500975.31	11564173.15	588279.4432	789792.1399	598075.8651	2996973.908	2914997.614	2826694.387	2021616.536	1426073.75	1902457.58	2782636.532	2885253.548	3151699.984
POS00635					-	-	-	39.1298	170.1541587			5707070.815	7270197.904	7137033.033	7592817.712	6995695.532	7501879.647	4917029.9	4393029.69	4545874.572	6856859.615	6348505.103	6913154.791	4459514.63	3671118.85	4268010.477	4540087.563	4863828.714	5594512.17
POS00636					-	-	-	313.124	591.2618766			67854.37821	94973.39002	76187.84568	434238.6246	308931.6372	441002.6741	140263.638	146838.9389	137576.7334	749056.1189	650180.4989	948544.766	189819.1411	112262.1341	137935.3115	271456.9148	240110.7011	255393.1006
POS00637					-	-	-	284.92	485.0694124			9944290.807	10867419	11377638.13	16064563.59	12022603.48	15402026.65	12489219.87	13660698.32	11152364.75	7907032.363	7736057.828	8561512.577	7249929.751	5741649.696	6626949.333	6576606.087	6142662.686	7130711.718
POS00638					-	-	-	201.875	557.1985444			468874.2835	456601.0007	373450.0391	802982.8204	541722.7389	483663.7871	487287.0629	319358.3597	364875.6062	456977.0241	403434.4309	475187.6003	366941.9592	306247.3603	344718.3512	800312.1607	1000005.364	1156280.634
POS00639					-	-	-	370.874	229.154559			43400151.16	48638711.96	52159321.37	43095349.81	52477910.54	46227737.85	45392722.52	45082096.86	44455248.5	38176504.61	46047509.23	42738711.35	59604818.69	54038911.09	56194609.77	34991685.34	41817771.86	47771029.99
POS00640					-	-	-	159.729	130.1593214			9256241.263	7094478.51	8418367.871	11291499.83	7444248.651	13413400.36	7999039.01	5511572.2	8109625.832	6983902.991	6170318.673	8648778.168	10893071.94	9109553.386	9583253.613	10571495.12	8017038.513	9612519.257
POS00641					-	-	-	25.8367	425.0764233			1524139.053	2143732.934	2036642.351	1384327.748	1180797.77	1415157.813	1243093.463	2129058.602	1451002.169	828505.3386	843542.201	955387.6808	2632800.755	2491332.703	2179946.335	897636.1397	867294.1108	1160925.547
POS00642					-	-	-	34.6755	592.2663755			1090817.512	718347.3299	422822.5958	1337641.206	1880078.821	1549122.015	922469.1985	1631729.879	2378082.438	885480.8189	1042068.249	1019570.158	1538959.399	1394721.331	1286267.554	2015145.556	533240.7243	1398093.82
POS00643					-	-	-	134.526	344.1333469			5479182.985	5858338.333	6441794.01	6682389.487	9889978.638	6855845.339	5831855.715	5592124.301	5669202.393	5364390.293	5976916.591	5043462.984	5531348.888	4729015.339	5105601.639	6203115.123	7084487.973	8972097.313
POS00644					-	-	-	325.396	485.0692433			960151.0993	1121680.924	993964.8101	1366832.569	1147485.135	1360287.953	2647013.02	1572218.916	1140328.911	604055.3043	625762.2	649308.6115	756902.7111	424196.3893	610497.3435	496881.2847	453055.2249	512249.052
POS00645					-	-	-	709.7245	464.2074986			1053134.038	1266945.487	593954.9287	1157327.995	1882546.209	2218809.109	1539909.053	1280507.445	1148674.267	1204578.226	1581641.394	1286438.119	245633.2665	1003699.209	1504898.801	1223511.441	1651053.116	1287429.99
POS00646					-	-	-	220.671	454.1398969			5618901.81	6661165.373	6621283.094	3530079.009	4226862.392	4580525.402	137561.5957	337956.0988	126937.3389	2147879.765	1858281.42	1824130.225	1097657.132	692353.8795	450179.7457	3227386.942	3356097.53	3619226.397
POS00647					-	-	-	56.49935	593.2761792			3624128.882	8107289.657	19067685.75	17406222.94	4970959.898	8315312.016	77188699.72	30091055.13	9262185.909	11368503.37	3171467.503	5338879.994	10022141.27	10908160.33	8260315.344	5720270.373	31242241.21	6764583.151
POS00648					-	-	-	228.012	465.1568508			0	0	0	0	0	0	0	0	0	0	0	0	0	0	0	0	0	0
POS00649					-	-	-	244.152	537.1787417			44057.40233	63321.02569	79394.87637	463523.4424	298197.5067	473645.5525	46637.13682	42069.0737	21107.15081	443935.5114	350139.0831	481476.2088	490882.0772	268691.3642	352956.4739	188113.0077	181235.9891	195284.1388
POS00650					-	-	-	49.91965	313.2736591			7002356.486	5121048.833	5370548.87	1550339.275	2114933.285	1525076.739	13045653.45	8416910.542	8211586.783	1960710.975	2149047.819	1950840.739	9162932.602	7176054.96	12015420.61	3448295.747	5465564.158	4000054.121
POS00651					-	-	-	223.213	129.102401			6264823.999	5154682.019	7083467.369	4900276.7	6915835.932	6419407.92	7310670.799	5286916.301	7882227.675	6841349.902	9257762.04	4951467.025	5579123.478	4556261.934	9233990.743	7223472.728	5599493.615	10170171.11
POS00652					-	-	-	178.2645	691.3763628			2959912.362	4055563.895	3788399.352	1857117.983	1330762.184	1717064.703	1801178.369	1817338.157	1834949.216	661702.9955	655079.4215	700792.703	5174304.272	4526836.28	5395441.766	380139.1432	213085.5764	282654.2103
POS00653					-	-	-	192.067	675.3811867			34042375.93	40046190.87	37863709.95	28634987.76	26525161.13	32238097.28	22820415.64	24534904.28	22747505.62	25607031.55	27011153.08	30308032.05	47172027.73	39686364.93	44969752.17	20838539.7	23570761.13	24916711.18
POS00654					-	-	-	307.944	464.1735471			1127253.396	1551231.648	1534125.276	940287.9401	521805.1515	797472.8283	116703.1322	250344.8646	83514.42923	1022330.111	958697.7408	1120478.396	2171321.014	1656951.263	2103883.466	668484.267	541903.9004	473626.6022
POS00655					-	-	-	294.344	464.1736643			0	0	0	0	0	0	0	0	0	0	0	0	1717788.292	1125510.335	604357.9073	0	0	0
POS00656					-	-	-	33.1794	606.2850596			9088740.958	9704272.35	6831609.502	14493335.84	15688054.56	16699915.54	8890951.204	8349318.203	8157941.187	8760491.041	10117977.37	11258669.18	13324326.01	8818326.952	8550904.443	12874282.68	11999234.84	14768524.08
POS00657					-	-	-	397.737	134.1178293			4550323.359	5787681.688	5696942.734	18715198.67	4963811.368	5665741.532	4612072.333	4309412.756	7367142.024	4763631.184	5068216.994	4349515.801	5599839.84	4722427.288	5379422.987	4552480.26	5837209.778	5152320.724
POS00658					-	-	-	120.2055	398.2020091			38589398.18	45490266.35	47351716.22	47494988.99	43876730.2	40138539.19	31203801.84	27496823.97	24467861.04	16661155.95	14098965.61	15533364.61	41339046.19	41922881.67	30650633.13	24075327.85	29099617.35	35904126.19
POS00659					-	-	-	690.498	464.2074812			2271926.196	1862727.636	3588858.643	249202.0407	2113286.613	2620976.342	1997670.028	2178346.432	2034707.565	1727847.842	2512588.062	2872527.465	2800378.333	1537981.508	2906509.176	1164803.24	445234.2499	1884725.081
POS00660					-	-	-	98.3525	560.37881			5966871.037	5812979.266	5574758.282	2685231.559	2175068.281	3423713.64	7209278.702	6768549.916	5811460.016	2284077.593	2155680.108	2611008.138	2167188.099	2264203.831	1624432.506	3328792.039	4320266.769	3890220.689
POS00661					-	-	-	235.26	587.2670924			223620.0686	332541.2166	284338.8644	1639949.103	937878.1561	1613126.449	48237.36313	78025.3809	26499.96373	496818.9821	517349.5386	788402.0903	1485930.813	555951.3124	1224368.724	763766.7386	643665.2128	804759.7094
POS00662					-	-	-	542.064	357.2487525			1321834.176	1565474.605	1672427.014	6450160.091	6433589.892	6074745.207	1468490.026	1635763.331	1614626.819	4037751.019	4583366.188	4352556.991	1584330.654	1077163.503	1284345.72	5413343.907	5498185.166	6430035.637
POS00663					-	-	-	360.158	344.1544719			585767.168	730270.2084	627349.579	1120854.336	1039104.373	1204391.847	1056503.933	1095169.913	1019190.458	1369660.641	1338198.521	1445196.937	1064245.698	634037.0094	851094.3083	1088441.271	972385.7778	1163908.538
POS00664					-	-	-	161.5365	357.2788603			7995486.444	7300461.711	8857447.118	13137563.3	9898409.818	14575837.92	12847670.61	14031077.36	12929126.48	4669429.039	4364498.287	5677699.266	30885126.69	24194819.43	28076246.97	4226700.248	2748890.29	3058686.94
POS00665					-	-	-	300.302	362.1055793			1238242.888	1414046.782	1241445.469	1374807.849	1391124.584	1460914.113	3896258.035	1856527.164	1963866.829	1760902.36	1974390.167	1976471.502	2377819.043	4649468.92	2579228.268	1948704.505	2341361.255	3097630.792
POS00666					-	-	-	366.6945	277.0912974			1372769.305	1507290.204	1392729.394	1995807.765	2655406.914	1804354.893	1678424.533	1626799.099	1583572.578	1169387.293	1284094.844	1290327.74	1935976.827	1715941.706	2020715.44	1356845.971	1531143.572	1746704.845
POS00667					-	-	-	217.487	599.2663567			886910.9923	1089181.853	1031913.618	1501603.841	1688979.388	1700448.775	166329.2186	211111.8758	123827.6372	1276565.03	1268406.759	1363456.909	1606178.779	1092024.617	1418385.717	1012377.929	991961.733	1110629.814
POS00668					-	-	-	82.2808	591.2598464			4359447.537	4857002.065	2973368.803	3048248.649	4366801.765	3031512.96	8132137.088	7493312.943	11273302.97	2156611.368	2251069.102	2616849.135	4374906.004	3969337.955	2745250.388	2867133.543	3484515.293	7265520.856
POS00669					-	-	-	240.195	374.2014542			428632.224	525762.8398	486630.877	1128890.256	1064339.926	1139569.681	398073.23	490498.7516	389765.6122	1928777.821	1674063.734	2017295.339	524378.0087	351817.8199	333155.8866	1138413.741	1116221.68	1191491.936
POS00670					-	-	-	393.4195	214.058967			171433.6575	1350488.417	214124.518	474489.7944	700559.697	709843.0265	1546741.788	1493232.453	1259636.951	3170247.069	3334798.313	3021195.337	4218208.663	3574433.76	3115136.503	1935646.259	1027773.574	1330786.206
POS00671					-	-	-	162.463	338.2764055			3556568.655	3860686.738	4108327.145	1471846.143	2017507.588	1333110.481	3334404.931	3005123.169	3393043.327	1265283.925	1355469.463	1556583.61	2725560.408	2244083.366	2386675.423	1760992.138	1903890.183	2396361.373
POS00672					-	-	-	177.816	558.2535643			20023052.39	22199528.38	21771230.39	24827453.79	34831094.97	25891902.43	21592640.42	21788709.26	21280351.29	31821930.06	35189918.49	34926991.01	9481769.71	8026847.872	8875110.237	12662938.61	14591878.59	18003010.47
POS00673					-	-	-	308.738	575.2298971			32725.57615	19524.1638	23057.18953	760330.5202	670533.7874	850213.1015	2740.232577	0	0	122747.8182	107802.7279	219925.6267	30212.84522	15510.59139	44289.24003	1358963.783	1138764.336	1244657.399
POS00674					-	-	-	191.528	493.1893244			61330.41723	7332.489262	34714.64076	447124.2646	994945.2816	574206.8454	847532.1064	793396.1551	846837.1144	772162.2585	908375.9983	717834.9871	394868.0437	410470.7462	374939.3593	994498.6357	1012378.691	1321651.245
POS00675					-	-	-	176.585	213.1848774			1881303.981	2170068.914	1845453.581	1018603.598	687132.7767	946316.1067	2655103.557	2795469.518	2839692.534	2094702.319	2370452.402	2151146.813	6599762.96	3668986.562	6393264.074	3980942.008	3923772.989	4922264.631
POS00676					-	-	-	120.176	453.3356658			26199214.07	31060533.18	24173532.47	36669044.33	28204640.09	40128645.52	79358416.86	80683922.19	71954891.3	56760985.59	56040813.57	66974744.57	36704078.88	23623627.85	34502995.38	21945637.41	22635324.34	24552402.17
POS00677					-	-	-	55.46205	349.237329			1525651.897	1969872.933	1821580.055	2080485.974	1908996.229	2408951.659	2248689.705	2196967.374	2163499.925	1956971.83	1858813.297	2276684.854	3342991.934	2528443.622	3297925.123	994045.2834	952331.9697	1388398.578
POS00678					-	-	-	214.288	275.1345644			594876.316	576972.0339	466850.2123	597368.0387	858323.6368	750870.1261	378287.4988	405483.9041	395599.248	278082.3626	542049.6885	459514.1835	1069425.863	395816.8183	866532.9208	517416.4709	492666.7836	516664.6857
POS00679					-	-	-	195.44	496.3396112			1770244.048	2492525.202	2236551.34	9179958.4	5934707.604	9847072.664	989685.991	1183700.725	992670.1521	14337665.28	14271629.59	18021721.43	3357123.164	3032989.464	3236992.581	4221755.061	3797977.812	3884485.948
POS00680					-	-	-	58.7691	457.3681996			3449428.524	4411979.357	4188213.646	4027218.644	2819970.173	4330598.194	13335237.54	10209548.38	13709169.06	3247104.813	3240488.722	3786597.485	15388711.48	18481827.39	19245482.71	2711834.227	4337860.448	4544852.48
POS00681					-	-	-	228.006	609.2145309			378862.9541	411176.3418	360762.4003	633657.1506	1049873.203	858738.7523	167380.2645	157390.7808	153869.0927	402524.9604	504860.823	498941.5656	527114.8712	395034.8705	433097.851	399360.4078	352452.414	455058.8424
POS00682					-	-	-	120.4745	391.099453			3923768.529	4396011.142	4297493.158	4387231.799	3810978.218	4335080.841	3830686.339	3565143.155	4089534.449	2748253.8	2642932.315	2528843.723	4607503.104	3903545.22	4202294.805	3094277.673	2677253.67	3489446.256
POS00683					-	-	-	536.045	189.1598818			14216298.01	34736839.23	22197727.22	19636941.44	20359880.03	20772630.6	12153895.77	25247059.32	20568449.43	17105327.95	16903717.89	15050106.44	14152872.85	16176826.86	10291365.77	20823516.46	4624663.147	15950515.58
POS00684					-	-	-	39.71855	146.1177986			1789570.683	2406673.488	2167385.92	1433537.586	920181.9771	1317074.112	1250023.338	1115981.674	1076294.103	1679359.877	1387849.389	1535577.196	5290850.964	4811254.73	5578382.857	875543.0013	762941.9318	858045.4549
POS00685					-	-	-	113.493	373.2221754			41462678.46	49492635.9	51194979.29	11692669.43	12294424.08	11664841.32	83566464.18	84965118.64	80072338.9	17946368.76	17115805.62	16801258.04	5704996.372	6709399.965	913623.9093	58853308.58	63081704.66	73243514.76
POS00686					-	-	-	164.45	937.5862426			8152174.955	11258168.3	8153574.096	7296504.452	7626919.396	7680852.261	8887242.505	8337593.99	11637596.44	7243880.498	7714717.918	4405296.136	12334783.14	7743842.304	10756845.48	11384727.46	10122504.84	10027398.53
POS00687					-	-	-	319.397	374.1439698			1603148.608	1773973.286	1669156.912	1277561.815	1535366.301	1434520.641	1109732.134	1211313.142	1046438.072	1045222.206	955994.9455	881126.7537	1323106.287	1021522.64	1265632.272	803530.3073	871580.8532	1019262.993
POS00688					-	-	-	145.449	719.374193			3433650.475	3662592.049	3063293.573	3301068.207	3527196.911	5177206.366	12022736.8	11002357.29	10545766.87	11079174.68	10526717.79	7297728.349	4222475.6	3521197.34	4540286.994	2981615.324	4032091.817	3592407.349
POS00689					-	-	-	141.266	350.133802			3514401.625	4401584.472	3738656.582	1842325.205	2460335.709	2241877.71	930981.8481	907866.5082	769679.4241	2562886.868	2570876.758	2444320.982	8303969.198	6182779.426	6995833.794	2328914.053	2672771.158	3313084.405
POS00690					-	-	-	36.5468	453.3358158			19046066.03	22024480.52	19612673.77	18691504.08	20317698.03	25107106.4	21700997.05	18665111.95	21158318.05	10667656.32	11072280.4	15656851.35	26913950.57	21696783.73	26036557.59	9000493.762	10612016.92	11435296.94
POS00691					-	-	-	316.4255	393.0785922			118218.661	160499.9146	154625.3717	322671.5152	293985.9016	320939.9443	339799.7791	373831.3776	457471.7418	363292.7224	374409.5754	366197.7323	242003.9711	188921.4827	168904.3512	182496.8061	164538.9664	192793.5805
POS00692					-	-	-	37.1996	469.3312411			7139973.131	8494097.853	7804077.606	8561951.086	7087451.197	9381427.939	8906220.919	8926207.749	7653034.466	7125053.125	6739395.222	8302071.155	8272094.146	7112252.374	8609481.716	4777575.976	5357230.826	5813042.847
POS00693					-	-	-	86.7432	818.4876892			2478648.442	3283943.259	3654371.075	2334929.543	1415463.752	2276186.455	4978178.116	4045734.613	4798193.442	936117.8671	1300430.338	1069869.847	4853666.031	2233491.348	5106523.701	1838523.663	1721964.247	1951781.647
POS00694					-	-	-	41.0472	627.2446267			6147423.957	12175646.88	9385060	1324474.748	1436351.824	2369816.707	8732886.717	9798874.165	8666403.785	1004892.04	734689.4183	921466.3639	9158097.371	5273397.092	9378110.183	1421370.251	1720179.168	1657004.613
POS00695					-	-	-	38.1699	273.1846252			9162227.367	11854473.45	10497663.9	14697065.66	13579409.23	15236611.59	9258486.915	9270182.521	8526104.025	22566641.12	21521220.37	20872830.59	17835276.25	14861236.47	18321173.43	8952737.15	9559078.413	10530081.85
POS00696					-	-	-	432.728	357.0549826			888855.3784	871516.9072	929566.7899	1001733.016	1375340.292	1108344.567	797035.2809	739226.3393	821436.6025	792933.0203	876018.0317	902576.1499	2358385.803	1993708.373	2178821.376	1624098.168	1782764.217	2305118.603
POS00697					-	-	-	294.674	465.1761543			0	57007.49385	0	0	0	0	0	0	0	29318.97323	54858.55826	57687.31605	0	0	0	0	0	0
POS00698					-	-	-	35.64095	338.341566			1577627.31	1580088.724	1441299.32	2168740.926	1703721.019	2614839.562	3206341.211	3487249.815	3708745.494	0	146712.8208	0	2873804.907	2429706.546	2737177.724	2113988.68	3392042.456	2474858.772
POS00699					-	-	-	56.0268	455.3518624			15837347.48	18975768.91	16567110.1	27422393.16	20770147.99	29554610.16	32348133.31	33472189.66	28715296.7	28384887.86	28943303.05	34739937.99	40793225.98	29662442.52	37102689.72	13517500.51	15835967.79	17407178.39
POS00700					-	-	-	132.599	435.3261503			17872562.25	21953276.53	19715359.97	25081775.6	19127114.06	27057297.91	64701484.9	87732105.67	62286540.86	42389674.48	45982223.6	56122684.9	25916291.25	25022966.83	22611220.8	20308012.22	22297176.02	22729219.54
POS00701					-	-	-	109.662	477.1392218			21776.3896	24031.95541	20218.74535	345067.0151	393416.1153	394501.8778	668045.5199	640336.5317	564370.8387	1505368.753	1662731.278	1554635.143	2133787.73	1745432.291	1669104.737	453498.2548	394863.789	601177.315
POS00702					-	-	-	169.3555	965.6198438			2513497.72	4323797.65	5395365.085	5500548.869	6267483.066	6042407.268	8107073.928	5299199.878	7864197.941	1725096.415	1851334.356	1906741.571	7867972.674	7294281.783	9064311.388	1610727.492	3720948.132	4364121.471
POS00703					-	-	-	318.479	551.187894			259180.0086	326790.5982	327179.1243	513846.5391	444590.1816	546183.9757	156238.0847	157725.3037	146719.6757	584645.0545	582927.6087	616673.0853	224562.1877	155655.0764	196399.6555	439894.6277	406347.9343	446417.7248
POS00704					-	-	-	392.829	344.1312316			482020.1005	612912.5295	531617.7657	504726.9245	501315.2263	526624.5315	1352584.981	1246825.599	1100504.579	1032537.202	1011699.045	1165873.521	1244651.831	1121536.938	1177534.079	592468.2674	665697.4439	792931.6886
POS00705					-	-	-	115.1115	720.4142849			3337725.806	4822395.559	4880949.763	5272578.218	3445142.807	4056656.767	9728710.384	7023100.379	8278476.629	2048685.612	2409025.617	3254683.108	6751087.723	7854019.637	6851933.371	3607801.048	4159729.926	4222502.827
POS00706					-	-	-	336.638	160.1083761			10404946.68	12476790.14	11865624.35	8299665.035	7829647.207	8304034.692	4277635.62	4174481.633	4226012.997	4357184.865	4320050.065	3856173.343	19607685.6	18803935.72	20441502.8	4714987.688	4968028.295	4865853.489
POS00707					-	-	-	205.056	575.1736294			3677225.201	4206424.216	3996241.672	906206.2243	944082.3805	935616.949	37888.78154	53852.84091	19525.30296	765607.0495	802470.4668	731595.3596	106447.7349	70880.52985	105576.7153	174247.8519	146549.3672	209218.5736
POS00708					-	-	-	198.104	235.1694069			3645814.612	4393686.914	3740839.656	4875117.663	3393566.654	4827802.126	3992467.791	6370073.976	5943836.059	5112709.207	5209145.169	5795882.268	6136279.71	5258445.011	5503904.076	3360604.154	2461012.498	2560752.634
POS00709					-	-	-	46.3575	871.5725718			2973625.137	2365840.163	3218122.056	5016592.434	7510923.127	5606161.593	2544108.779	1753820.431	2818029.738	6239340.545	5838691.371	86707.34784	9891346.811	8681392.524	12350809.83	4019620.715	5337876.32	5398342.438
POS00710					-	-	-	178.9275	431.3158719			1022012.252	1306229.844	1056304.387	2077600.466	1361000.451	2084010.216	1648352.285	4152154.542	3652663.002	7109782.181	2910912.293	5373242.675	1675912.319	1282935.791	1920957.316	1055157.978	1018885.348	1177335.755
POS00711					-	-	-	141.737	405.3516159			6249185.955	11998402.35	7146988.767	7298292.048	5939154.575	9481058.208	19080303.12	19975151.54	18494403.3	6501038.221	5200065.446	6625574.625	36445050.95	32484496.61	42888250.5	8470321.074	6289215.794	6490488.466
POS00712					-	-	-	494.51	427.1642427			859918.8423	983443.0448	989499.5528	1180485.849	1389873.201	1300456.772	885561.1283	921983.0398	872705.2853	2090225.251	2325482.718	2425586.774	1224525.292	843246.1339	816485.752	1460337.398	1603315.773	1816058.598
POS00713					-	-	-	124.091	533.2373419			8858087.87	10135972.92	9927815.305	5592019.001	5351126.355	5964331.917	274355.91	286016.0512	477534.2211	4360000.972	4404478.861	4588923.842	3052323.394	2073463.241	2615580.321	3943518.489	4265432.719	4981987.604
POS00714					-	-	-	166.973	568.2754313			3154328.665	2488049.705	3638108.521	8565169.401	12690697.09	7706066.256	3494329.357	4220770.562	4811796.398	8120481.324	7793491.441	6237929.569	3918130.206	5174891.275	3724780.348	3501397.173	5909468.205	6214551.225
POS00715					-	-	-	351.2695	416.2124555			52599.55826	47757.63128	36037.60077	17584.78236	2195.506159	15760.70025	4987.835813	8582.54711	4681.052791	86473.15419	74933.22972	105198.6971	49745.77754	24594.78981	54348.97806	160104.0948	189666.6934	148293.439
POS00716					-	-	-	92.05545	668.5078033			3419720.232	4197531.277	3679111.849	2114878.694	1623302.906	2282283.091	1872152.223	1816326.721	1817657.557	336574.1278	348079.8766	394939.9915	4912499.901	4129084.834	4317627.385	759571.5214	804728.9079	910942.8767
POS00717					-	-	-	177.369	586.2858346			10073538.71	10631777.18	10770312.67	21635206.27	32092271.15	20114403.32	9563212.175	8449413.735	9843367.091	26089561.15	30085578.49	27365388.45	1836031.883	2008724.65	1830145.273	12340760.07	15089406.47	18303199.34
POS00718					-	-	-	27.24555	513.2259293			1367393.847	1346030.836	1511042.449	1528285.243	1278530.371	1419793.005	1771051.904	1532570.809	1914960.203	1326069.683	1616528.567	1513261.217	1387862.014	923230.458	907996.5896	811032.2268	1334251.652	1216575.614
POS00719					-	-	-	107.1225	407.366288			11668806.62	15521470.49	13030450.01	5644772.963	4864212.24	6965667.248	15525728.64	15898818.42	13343121.89	2325607.893	2238027.962	2473694.674	49510447.12	38465639.24	46705969.6	1037613.782	1170858.216	1309082.519
POS00720					-	-	-	432.636	335.0731176			10245688.86	9867375.107	10578060.87	11389099.29	16003946.31	12704255.24	8639227.163	8300743.207	8812393.573	8896451.616	10217650.21	10229286.02	25407979.67	21358807.73	23315972.55	17323463.77	18888355.54	24962273.73
POS00721					-	-	-	610.2415	162.0762756			17120488.94	9420796.779	8957799.597	13181888	4837613.142	29166256.59	5324668.551	4320032.239	7407640.353	10177456.99	7953576.767	4478442.879	8147312.281	27927711.57	8578028.02	9126815.217	8341370.905	7538545.145
POS00722					-	-	-	142.48	349.0890832			12362046.08	11166664.44	14473926.55	26618154.82	29409195.47	26856589.8	5173259.606	6347634.297	5817133.612	5901401.893	4066166.8	3320100.853	2033505.097	1979161.183	2066246.81	7294862.705	9866056.189	12393424.07
POS00723					-	-	-	145.457	249.1847367			3150909.565	2904649.887	1800498.462	6987785.235	3304563.233	4761423.728	16691230.38	17083781.93	21643751.66	7042288.521	14753778.83	17228838.42	6719272.425	3505668.567	4547675.002	6303993.384	4012626.314	4092093.496
POS00724					-	-	-	56.5741	543.3676853			3925440.972	4437764.177	4126575.66	6199493.768	5199154.196	5606071.423	5367627.067	4464661.006	4945963.839	2652145.66	3290667.614	3217954.43	6338904.639	4500947.317	5662805.275	5443382.048	5186598.458	7037678.865
POS00725					-	-	-	146.025	391.2840613			21808912.16	26720618.33	24414469.73	34190511.32	24877836.41	38168047.8	94157820.92	91660352.6	86791507.94	68802885.01	63394729.11	72397844.07	39016315.46	29690903.22	37775310.45	28297803.49	27570156.9	28279423.95
POS00726					-	-	-	713.691	505.2341536			2568436.847	1613746.704	2337641.819	292204.8476	2640397.756	2199748.686	867812.4832	1817669.69	1495285.691	1365291.65	1512972.602	2572112.19	2065018.002	1877937.848	359152.1636	1036740.722	2544820.376	1084272.573
POS00727					-	-	-	229.307	369.1862402			6889835.152	7864918.566	7654651.526	5737270.525	4331613.129	5086883.061	1571948.897	1551986.6	1427961.912	2713838.048	2561627.633	2726986.501	3002819.959	2441952.525	2721732.955	1775723.143	1643413.137	1945510.116
POS00728					-	-	-	695.586	505.2341598			741345.7273	1766625.365	1642890.159	1399745.658	1580459.164	976520.9784	2114862.292	2538426.08	1512430.507	982550.06	3141597.226	1351519.662	2404682.394	1821306.665	2787842.852	1402297.64	1699296.157	1792398.751
POS00729					-	-	-	149.2755	603.3885298			5386676.881	6058526.991	4985704.287	2021653.141	1295170.612	1653401.625	2529684.094	3271350.289	2714675.352	348945.7055	413685.3965	301242.5439	11380082.82	6794537.803	7446008.273	1157556.21	1306388.447	2022424.161
POS00730					-	-	-	641.694	228.1011093			26434538.53	6074613.346	27166819.93	4031349.089	21390035.67	3184388.048	20510458.02	28020992.51	7210309.164	3492048.069	33750929.65	26341068.54	73167945.92	42654163.21	48078806.45	24133979.56	21921661.76	28065475.96
POS00731					-	-	-	37.8423	247.1692311			4974326.883	6662562.244	5920641.752	8008899.367	6829147.713	9603284.268	4847559	4732489.188	4320014.434	8520415.557	5629036.144	8617023.215	9420246.907	7929324.724	9618303.913	3839872.542	4201806.988	4536386.139
POS00732					-	-	-	707.653	519.2136445			1413705.393	464534.054	1578625.333	5733709.532	1258271.461	1921835.59	190035.7027	886668.5744	1783017.881	3417466.332	4325563.876	1193575.925	2736937.041	2448070.883	5949468.42	3111399.482	3680915.794	1417901.412
POS00733					-	-	-	49.9159	339.2893482			1514172.63	1748412.591	1776597.573	414266.0001	1124418.829	710013.8064	3392338.292	3174776.48	3250756.854	503756.7955	496867.4192	547023.6271	4019970.9	4453933.591	3574028.692	1855130.689	2145961.118	2534205.758
POS00734					-	-	-	38.14835	373.273815			91776686.7	117736599.1	104229525.2	70408974.23	56207327.83	73067333.67	97463620.25	99531393.16	90012033.82	48302287.63	45806266.27	53567014.38	165107384	140802208.9	167394863.4	39725606.2	46335274.51	50465620.65
POS00735					-	-	-	4.16141	533.2664119			1445758.678	4219198.588	2139086.683	1782692.498	2171053.631	2479560.621	1989847.42	2124478.741	3559029.831	1870571.87	2265481.055	1903187.449	2673946.533	1394614.386	1854950.181	1457257.085	1944751.524	1776248.007
POS00736					-	-	-	37.44825	109.1013781			11588874.92	13949263.85	12763367.38	12450176.95	4853763.591	12884253.06	10616498.96	9970363.1	9842744.24	2051160.282	2211813.19	2386532.996	20096465.77	16945245.65	20194331.62	2810677.954	3316879.824	3039842.951
POS00737					-	-	-	151.035	209.1539119			62833511.86	32840812.67	75046201.8	23471789.72	24606798.47	26472187.59	10450327.8	10769264.41	11979532.78	18702715.45	30997048.1	31463801.58	26879321.35	18648624.82	15902189.09	20267111.53	22180118.99	26310803.21
POS00738					-	-	-	306.467	537.1210713			213586.2147	179616.7835	285905.7725	243642.4628	318771.7032	302331.5879	188171.0866	387067.4514	321879.9885	327932.9942	419746.5185	389522.3055	415687.1486	283790.9403	381683.1264	348519.4007	341091.3719	402096.2764
POS00739					-	-	-	325.1155	261.1156806			119343.9189	113122.4892	89135.69468	544597.2957	517318.2988	536541.021	159831.5441	115432.7486	174030.9685	286510.8885	361239.5958	257356.7491	142721.0765	145265.9161	146787.3698	276706.4366	228924.9306	236677.3342
POS00740					-	-	-	123.993	671.4123985			5223591.661	5788253.28	5916988.076	6195153.641	4545237.46	6360655.733	23883985.44	24562272.58	24237163.91	11385214.72	10467097.45	11424912.03	10507835.19	9510370.102	10496603.03	1780803.509	1673176.027	1834545.236
POS00741					-	-	-	77.46805	652.4404248			205569.4106	180370.9611	264912.7146	1065524.517	428069.4043	867258.1869	118104.2263	93122.82165	22885.82274	741979.1918	1027001.434	931783.8198	453332.53	565604.1947	455105.1661	127477.1965	173418.7692	214238.873
POS00742					-	-	-	100.138	436.2906526			4921753.761	5843790.983	5635691.186	6177746.616	5437454.206	6073790.678	5663453.183	5199793.524	5362691.588	2845062.484	2615508.462	2731034.784	4341613.47	3937821.806	3512466.954	5714810.81	5305918.384	6597102.047
POS00743					-	-	-	198.8975	375.2376171			3311738.863	4091615.351	3740564.915	22886767.63	20665068.23	23655860.6	4217465.814	4470909.58	3563565.663	13091308.06	13955820	13229985.71	766006.8169	0	282993.173	14945085.22	14339485.67	16069035.42
POS00744					-	-	-	238.246	446.258719			46098.51569	29050.53978	57874.87673	310668.0021	250802.4417	298570.8706	30273.80321	44970.85786	25992.68761	499652.4056	444762.3313	415898.1658	0	13211.48165	10653.53614	263476.8536	204844.9653	259063.5109
POS00745					-	-	-	51.4146	487.341835			2944386.793	1508310.308	3199394.154	5317283.39	4224845.075	6617813.365	5042677.987	3342236.223	2802962.952	5512457.421	7940227.057	6043665.505	4259953.518	3025180.803	3997105.126	4000428.022	2772230.034	3026238.856
POS00746					-	-	-	117.68	451.3208692			9380427.686	12358859.88	10972205.62	10029299.25	6935478.496	10580054.32	11432355.22	12415731.84	10457734.41	8926237.854	9075444.156	10823694.03	14244092.79	10823470.71	12503820.69	12819962.34	13235922.68	15367661.29
POS00747					-	-	-	194.1855	457.2399772			994696.188	502795.2978	550903.4918	3406243.738	7238189.047	5258843.545	82496.93551	22417.02649	0	607111.8503	915894.1459	774500.6808	1286410.672	958618.19	1161418.878	1319274.31	1413919.292	2022906.552
POS00748					-	-	-	76.7685	572.4751022			1320621.664	1221452.252	1533947.374	2608275.302	3230617.469	3182065.784	7502798.942	6414660.719	6094021.477	1588887.501	1832143.323	1948540.776	2932964.488	2362943.466	2407196.132	1778094.696	1658500.455	1999180.397
POS00749					-	-	-	215.826	715.3286327			237547.9851	255297.2643	214638.5583	90639.43903	54997.10047	112027.2289	406911.7507	525846.6378	359407.9992	123061.4902	108949.2743	144488.3272	239280.3249	176056.3153	133543.2937	102181.8971	109055.3642	110164.1893
POS00750					-	-	-	182.0345	455.3518282			144964997	167713558.9	197008090.6	127802835.2	99626039.06	136977338.6	183409432.8	212405521.6	157404061.7	99973376.48	100624175.6	122068563.1	675717033.3	331730710.9	232009200.7	56401036.96	62997041.77	61673832.93
POS00751					-	-	-	117.66	387.2527303			8393687.597	11036685.65	9062205.427	9723297.886	6431309.968	10365147.84	9356404.152	9931936.608	8710985.687	8066575.907	7016217.708	8858252.791	12060400.98	9599757.097	10805257.67	12639380.96	12954459.1	13275598.09
POS00752					-	-	-	132.3365	436.329463			6472800.096	6561609.695	7217704.868	7473211.379	5263670.873	8554049.933	15662382.18	21504220.68	17264725.25	13602946.59	14100517.61	23083545.12	7374136.527	6098346.461	3408207.959	7338473.722	7801736.884	6967614.869
POS00753					-	-	-	430.399	462.2173316			7281968.47	8374369.954	7085239.289	7350613.607	10021478.73	7814897.736	5388405.055	4902205.727	5554487.47	3296431.238	4085174.458	4281252.317	2588488.288	2007707.663	2488894.509	4765550.451	5479790.788	5943102.653
POS00754					-	-	-	222.0495	149.1326821			839479.3892	1303440.578	972781.0902	390190.0678	355616.9087	601694.7059	465250.2711	583708.7232	395767.3586	909854.8504	833100.3164	1140028.414	1924737.835	1393300.13	1847930.22	274855.4915	231162.571	194619.1583
POS00755					-	-	-	220.774	469.1099618			2901969.933	3432258.519	3405706.2	1660074.911	2199499.312	2075980.161	125786.1645	412345.0625	227863.799	1127896.69	1028985.52	1124491.689	923409.2656	502772.9448	721661.9486	1516091.014	1700519.213	2045326.28
POS00756					-	-	-	319.4725	402.1757367			1284798.084	1498914.32	1426042.813	928175.7721	1116897.169	1069122.668	922236.5238	905056.2126	829327.0192	720128.4266	771871.8949	684787.8608	1099112.027	761170.9634	964761.4066	715008.9265	793344.3303	838451.2283
POS00757					-	-	-	62.8076	498.1616345			1849814.036	2371847.582	2037154.978	32611.43974	58744.91395	37746.83864	5934744.009	4469816.463	7776712.286	21470.81088	29417.25689	15298.1	4502701.336	3088420.37	2750569.505	42896.01619	15643.14505	57449.43329
POS00758					-	-	-	190.502	575.302938			5347432.983	6221169.926	5859338.607	9457185.523	11680659.27	10110591.31	2085555.264	2096197.515	2338486.619	4821281.788	4929767.986	5018305.373	1150334.953	1434066.792	1006418.936	6211214.421	6243095.947	7742933.791
POS00759					-	-	-	424.326	293.0975458			277755.2576	73682.81186	54402.97046	37025.90303	14330.54023	144046.3456	82487.70094	91320.9085	41070.58259	224936.776	164152.9987	112403.2975	525130.8297	214134.6106	316091.2584	84288.79688	110682.4456	147515.0365
POS00760					-	-	-	266.588	381.1150063			45351.72339	22683.60147	73730.01431	113281.2751	151478.9586	458252.1571	339517.1608	489100.4829	254990.9336	221602.0448	202402.2548	323770.6594	1787685.032	1251775.702	1444520.258	181927.447	197491.3095	230725.8967
POS00761					-	-	-	58.1458	527.3732408			3092000.099	3973154.147	3255980.458	3731429.641	2360711.444	4265569.927	4250585.106	2894256.272	3354900.832	1271820.626	1571850.936	1482076.184	3876694.835	3007266.597	3799955.785	2553722.516	2402780.956	3332477.144
POS00762					-	-	-	141.945	387.2005349			4587541.06	4913850.936	5430193.115	4540557.303	5902923.231	4808814.159	6224064.646	5402106.723	6246881.884	1075545.594	1408194.028	822979.964	2252333.129	1506948.263	1812309.64	5279679.316	5628083.105	6823974.41
POS00763					-	-	-	258.701	583.2355895			106748.65	155835.2872	112984.6946	818518.9504	538869.9969	879213.3114	3007.954182	18506.63518	11898.31111	284029.8614	233835.8886	367171.2594	358385.1043	214049.6546	234023.9953	406822.6994	273560.9571	301047.6699
POS00764					-	-	-	390.382	146.1177267			106226320.6	136375697.9	128400149.7	175470180.3	148964818.1	180929026.1	43659097.59	39793272.47	50003691.6	149309482.3	151763474.8	141428656.2	259655942.4	241982582.9	256910632.9	115327034.1	121376608.4	118886608.2
POS00765					-	-	-	124.55	437.3407911			184339404.9	154771870	135387219.1	110206962.2	85989476.22	120612447.3	320058133.1	171913096.5	180092512	191976423.9	132161942.9	152141087.7	178678628.1	141605804.2	170876119.7	59702556.91	67745343.11	70889134.71
POS00766					-	-	-	353.305	372.1858131			92520.36989	142683.7716	212935.368	295700.8307	177123.3681	191827.3635	292370.5139	232186.7702	304843.916	173458.8863	226684.7072	178717.1143	295340.9502	61677.68486	81840.88923	152894.3372	163357.8434	215746.5749
POS00767					-	-	-	61.5001	514.2276387			11387.07561	0	0	704811.5381	663899.2576	775551.801	1400933.561	1506310.345	1643546.901	2124091.28	2554918.063	2132670.931	32565.0396	22867.77272	60685.71267	1390964.118	1242280.956	1399723.181
POS00768					-	-	-	322.874	494.1836687			493351.7035	712960.7593	585958.5235	404221.1891	336159.0821	428286.4125	127145.0977	64733.30191	130187.6937	355745.5012	353847.1599	416696.044	544438.1624	408307.3189	474787.7208	165790.2452	156869.3742	133380.1609
POS00769					-	-	-	191.9645	291.1949669			40225425.58	43661566.05	41049564.01	28696192.97	22000665.53	30310502.74	20106236.49	21120450.06	18359837.5	28180555.95	28159379.81	31889347.84	56441168.44	43739755.73	56376105.23	17967815.67	19060394.32	20446232.56
POS00770					-	-	-	37.47615	591.2602038			1386733.058	1574711.914	1102252.523	1804538.436	1445008.184	3094633.127	2466480.547	2130774.967	1871362.849	1877930.238	1462346.935	1995696.478	1960842.279	1726825.698	1723775.043	1559774.699	2007956.849	2206799.796
POS00771					-	-	-	160.006	390.1749506			4637894.286	4880979.115	5570050.312	6006193.221	8340326.804	6918144.058	1615212.781	1757800.188	1701850.152	5539191.756	5115918.666	4181902.803	5623121.16	3926486.464	4656439.638	4416105.62	5164668.656	6088009.565
POS00772					-	-	-	173.0015	129.0659972			5221504.087	5219980.464	5545283.489	7649215.035	8507591.747	7859898.487	7800982.25	6390049.026	7765100.262	7077378.584	8928656.823	8931749.342	6148502.055	5220751.605	5066669.52	5664533.335	6284636.639	8170024.351
POS00773					-	-	-	447.016	550.2346918			703371.5839	810967.4179	766475.1803	1669750.169	2170098.87	1680841.658	683222.7238	657185.4161	737883.7128	2376776.469	2223365.167	2475889.316	2942719.792	2223684.688	2602972.149	812346.5127	872907.4515	1063953.585
POS00774					-	-	-	98.2316	532.3476171			12868688.95	12263684.35	12742592.32	7451244.531	6820934.503	10021990.09	20278604.56	19332408.54	14943938.97	7138434.951	6736367.546	9409432.415	6425592.005	6038421.921	4876418.297	7470033.66	10105644.68	9579310.486
POS00775					-	-	-	35.8616	639.2793783			9693740.993	10836797.74	7835896.306	35136147.53	22295909.21	26665885.74	13841353.45	14678935.1	12007274.9	26923927.29	26091120.04	28453772.45	26742891.1	24908091.63	26985904.2	33932927.94	37633204.95	40701349.4
POS00776					-	-	-	210.605	412.2168679			2106637.055	2448372.209	2819360.798	3959917.003	3864896.358	5732901.003	1073149.597	1028415.074	739514.7663	2517786.757	2761112.187	3357069.812	97818.6453	72814.09135	57348.95094	1988727.27	1898807.856	2149937.251
POS00777					-	-	-	222.425	577.318889			1337595.81	1824374.795	1574941.186	1336391.538	1200358.608	1450499.269	393469.5464	468149.6979	383506.4659	792701.4213	784075.5714	773222.463	656027.2651	408350.1687	544696.7532	686193.7379	669481.9765	715008.369
POS00778					-	-	-	154.973	184.0639537			58695450.13	71519716.23	73712593.67	133899923.4	108143001.9	136895532.8	11550372.95	11865656.12	11885112.68	161133991	160082985.5	167872588.1	57614393.34	71854022.59	60261115.02	42465614.53	46686385.23	48840098.11
POS00779					-	-	-	105.2685	331.1532482			4996742.771	4671177.039	5210339.697	3896186.423	7553895.73	4555625.42	6630061.522	6225481.024	7221600.785	4080262.336	4448847.76	3974833.422	9176954.251	7783156.923	8307348.807	6702965.474	10105809.89	12484358.18
POS00780					-	-	-	190.164	518.3243676			412172.5818	459742.0801	454479.263	3737886.568	2122535.987	3922967.368	147324.5615	175780.9311	239506.0005	4048705.336	3891718.757	6041440.15	520155.6522	647197.9571	569224.6926	1449896.846	938324.8344	754373.2915
POS00781					-	-	-	616.738	464.2072908			3627212.827	5651083.076	6809103.253	5103296.373	4061320.269	8418655.458	4928075.147	3581998.902	5019205.686	7535074.128	4993788.003	6821817.845	8191136.282	5478993.174	5532041.861	3908375.173	9667223.213	5106310.331
POS00782					-	-	-	107.446	436.3425929			658168.4734	974809.9472	751518.0037	920797.0963	1403787.176	1077512.776	2889005.22	2244333.054	2620489.214	1713030.187	2286020.625	2384146.214	893177.484	848320.0547	573154.4136	1335843.74	1707645.318	1880645.203
POS00783					-	-	-	447.313	525.1433969			854416.5243	896927.1482	1007304.935	1568859.162	2480494.644	1954585.283	1019696.37	824442.3691	830942.9776	2487334.578	3119277.28	2940790.419	3053285.822	2698887.071	3231717.634	1087874.268	1080466.759	1542658.943
POS00784					-	-	-	368	364.0939137			1462001.092	1186393.638	1682892.92	2183125.751	819844.3368	1706617.614	1685705.844	1527165.399	1675768.023	1150149.711	1966934.39	1463926.732	2037664.723	1335658.159	2615770.137	1662070.002	2219454.932	1158501.087
POS00785					-	-	-	47.9843	441.3725134			2525764.872	3187757.971	3159149.173	1286272.369	601527.0957	967594.5167	6130096.825	7378163.14	5845620.085	8214989.626	7772313.091	10691987.11	12445595.59	8814008.812	18514663.16	477941.4308	855344.7647	1187467.774
POS00786					-	-	-	202.704	585.2514182			1728215.841	1213847.654	2022314.508	2276709.446	2716086.848	1678681.276	577214.6586	534062.3795	455348.6796	1576862.58	1806937.168	2972838.192	2295044.467	2452865.756	2906516.237	3452499.115	3472906.25	3943231.489
POS00787					-	-	-	169.851	570.2537581			4881543.295	5019347.588	5381095.948	8624470.929	12516675.35	9868216.953	3852334.533	4905132.625	5009429.95	7318207.469	6934119.616	6179215.213	5251184.939	3826419.231	4617173.134	5301135.396	6433550.865	6609780.264
POS00788					-	-	-	133.915	570.2535997			1458514.765	1321083.148	1651848.999	2377573.926	4939736.633	2417352.29	743156.8618	692519.1602	1131651.728	3143234.051	4241981.24	3506342.002	855069.713	788045.8581	618109.9858	1768058.592	2719539.503	3207869.644
POS00789					-	-	-	150.4995	473.3617464			39822841.72	50788016.79	42615350.34	67731596.35	57750471.7	76810879.16	465528303.9	246068268.4	193527446.9	130362181.7	146753447.3	149561867	77802177.75	135680195.4	69171723.62	99144523.42	105313106.2	112025311.8
POS00790					-	-	-	140.346	598.2484578			12046529.01	13279082.91	13814281.47	11640157.14	16670706.36	13180852.8	1086879.005	1101785.218	1278929.723	6619079.357	6431552.525	5801616.06	4335523.901	2569188.982	3592438.727	7139132.841	7852515.932	10049228.68
POS00791					-	-	-	152.121	485.3254087			743015.7971	915593.5627	1096510.754	2102132.549	1796424.081	1330465.798	2237151.968	3239834.92	3206138.766	2919377.801	3066970.553	4086418.483	1839654.476	1439847.344	1596191.04	2319986.277	2489333.543	2727827.337
POS00792					-	-	-	97.2063	389.2170156			2614410.298	2907906.112	3123533.954	3177171.144	3416041.44	2977359.471	2243803.116	1973586.503	2062837.402	2440924.889	2807765.707	2676393.544	914142.4483	708427.4256	724647.6309	4941942.707	5323639.72	6416984.509
POS00793					-	-	-	318.151	432.186353			1258014.557	1490627.997	1448198.273	967486.8665	1149006.538	1051357.383	420329.348	475166.2922	417563.4299	469898.0367	427441.4435	340656.3317	1058554.552	726995.6262	947568.8631	361050.6729	414628.0755	462524.8766
POS00794					-	-	-	168.0595	786.5355977			2930076.279	1424662.733	1222034.514	1729230.083	1002989.784	1736939.084	985171.2829	1083241.274	943013.8942	934254.1882	845607.3292	940207.6906	1288721.925	2338565.337	1171904.509	1303424.377	1484667.427	175036.058
POS00795					-	-	-	164.115	959.5689933			4857306.324	5380264.092	5007384.211	4954166.149	9024895.793	10187385.04	3684549.241	3628358.52	4826745.216	5916340.823	6199865.222	5213202.175	7479826.554	3698928.912	6041033.612	9637023.347	7873645.496	8105515.191
POS00796					-	-	-	311.64	407.0945169			4062224.549	4421737.38	4057529.637	5421158.133	5722296.772	6480201.576	9278641.145	10148079.98	8048797.711	12839914.24	13361956.87	13247042.22	13560656.37	9746565.239	10965124.92	9633873.185	9454157.125	9692204.891
POS00797					-	-	-	50.81045	488.1696452			2272822.014	2138532.859	2074564.421	0	0	0	2198884.345	2432332.449	2001648.174	25161.40567	0	0	2410185.627	2549056.711	1820968.784	13533.18863	10444.44583	0
POS00798					-	-	-	197.279	833.5145587			1458783.169	1607955.62	1553118.184	1218391.291	1766094.081	1423202.729	2750719.055	2783155.882	2683453.598	1327333.189	1460037.179	1539587.441	2448616.1	1959296.578	2241451.948	1606763.192	1827749.483	2075382.65
POS00799					-	-	-	325.117	300.1651055			3143438.111	3682038.369	2759274.756	10715714.02	10680283.81	10831772.18	3528248.234	3537452.054	4037993.724	7095718.16	7656336.446	7177420.294	4615303.774	3645254.89	4466477.659	5694136.549	5656100.224	6487181.674
POS00800					-	-	-	107.287	374.2762203			9778425.213	11213397.09	10628947.41	4495990.125	3782728.448	5282318.759	15545361.22	5264083.095	16669030.72	6809128.656	6757038.547	7543264.999	21971663.65	17010123.89	19665662.6	4618540.925	4567085.716	5629040.046
POS00801					-	-	-	245.797	443.1583029			1358017.553	1692323.794	1560508.867	2991054.846	2563575.843	3421617.491	708168.9777	686189.1277	481065.7119	2400970.151	2230697.526	2909147.48	2085394.177	1407076.271	1618744.715	1492989.1	1491779.373	1631776.54
POS00802					-	-	-	194.365	605.2205943			1310201.6	1301184.71	1246633.73	2687899.232	3749242.866	2943574.666	1425940.033	1581669.455	1506664.193	2614572.159	3503323.941	2562447.891	1128636.506	864378.1772	994461.6676	3070988.967	2888757.695	3397553.021
POS00803					-	-	-	227.047	389.1771101			659813.0078	784706.0777	759154.0402	3834247.978	4115873.267	4237146.851	235458.1436	237013.0638	212422.6071	1236000.701	1437803.672	1357460.928	1069035.58	649873.0193	491036.8403	1158012.06	1003523.46	1537583.711
POS00804					-	-	-	163.486	261.221069			3643104.182	3875721.469	3938642.013	3451445.448	3676551.486	3856742.939	4420085.268	4130438.787	4376034.847	2793508.221	2823333.321	3021754.229	4390392.254	3097278.381	3556989.552	2946008.772	3444385.707	3791548.558
POS00805					-	-	-	318.395	429.2991036			358343.1321	441264.1706	378222.8973	1143063.137	848925.1483	1313490.42	560885.9445	558285.1701	444073.5917	1569117.643	1479012.884	1858329.779	323601.6618	237982.5787	294235.3914	745133.1873	792767.4282	778077.0222
POS00806					-	-	-	201.685	661.3916365			8763119.651	12762729.6	10958760.91	4580829.938	3012776.58	5480028.754	9679802.43	11036398.1	15097358.33	30343675.18	30251037.88	37945895.35	14829441.92	10711705.3	3029992.624	5398760.1	5325768.555	4792180.667
POS00807					-	-	-	247.134	323.0391961			21377737.85	21791796.69	14295375.74	10961846.91	40316321.9	31628777.13	76074269.79	56247365.73	41678737.8	14579676.49	12346823.57	22495636.65	19404230.98	16863270.49	21449124.45	13677086.42	20203098.43	15452373.61
POS00808					-	-	-	438.213	304.1496507			1480173.657	2914673.207	3267296.439	5214881.036	5410294.578	6090051.384	2544038.547	1839177.294	2666758.132	1749419.238	1777591.812	2009277.021	1067936.964	2155101.707	2836632.129	399024.8717	1344125.333	883799.5919
POS00809					-	-	-	225.847	420.1852708			2236392.017	4377733.189	4346926.891	23803278.45	14487436.03	16346854.83	4703607.861	4631468.49	4438208.292	13498811.87	13397433.43	15812404.24	1319081.796	1050251.445	1666985.757	4679498.676	4529046.244	5266443.926
POS00810					-	-	-	286.388	171.1492727			5178292.977	2529181.083	249492.9354	2070589.515	1963542.543	2035934.489	1794494.085	2015380.292	2109401.165	2584602.082	1854524.659	1975022.676	1485321.956	1684765.054	1787826.25	1804851.609	1688916.888	1985368.477
POS00811					-	-	-	54.70365	281.1746744			1390139.724	1200164.627	1261196.433	618787.2014	994494.4937	1086878.534	1215615.377	1604066.737	1318808.631	1110060.14	1009226.459	803079.8759	3012096.885	1799768.382	1583602.303	557517.6505	448746.9565	497370.1035
POS00812					-	-	-	198.6735	177.1639813			17466587.25	22073969.82	18980818.38	67299195.33	59367573.43	78526467.49	18527473.04	18101800.33	17423046.28	52377868.48	50195349.98	42452953.21	11671828.55	14474653.78	16720726.56	41048189.24	42060318.96	49967082.05
POS00813					-	-	-	50.3872	353.2683893			237441.0358	447126.3633	325683.3978	163861.3058	401987.4822	391499.7834	558466.6182	700129.3866	461373.998	99871.16642	155501.1961	49883.49989	340998.6792	264547.1787	235387.4618	296516.3936	461395.9666	388979.7195
POS00814					-	-	-	116.828	714.5493786			148712386.2	169349488.8	174478858	160509800.4	186100651.8	181857087.3	224096542.2	204871641.6	210417722.3	149527850.5	157059069.4	168208769.1	188045227.1	157429066.6	166139279.9	134056597.9	93116359.87	194848336
POS00815					-	-	-	136.4745	219.1016061			13542799.81	12934915.55	19537672.36	0	11880193.1	0	2321075.832	1905473.301	2792950.138	4660026.796	4779333.605	4064731.711	0	165691.6284	0	5490425.817	6769493.483	10142449.41
POS00816					-	-	-	180.3705	265.1435759			9951280.787	10479458.09	10399949.62	24135948.97	24148652.7	24307024.95	7965552.329	7394801.1	7260916.053	44031943.63	45481528.28	47262539.57	14461310.3	13226762.57	13344580.49	20299174.33	22152998.18	28185301.04
POS00817					-	-	-	157.425	508.2169812			1041821.209	822543.4851	768677.0812	16674722.47	16105606.74	17558775.67	380102.4034	392037.2418	411106.6864	2453209.125	2662462.257	2826356.246	2604783.523	1828682.033	2112880.788	9526596.306	9812922.678	12155473.88
POS00818					-	-	-	371.8425	247.0039628			3534010.853	4690627.847	4259682.263	3986777.617	4476058.5	3569109.053	2666386.77	2113441.803	3826867.785	4042355.763	4920404.073	8316262.804	5202573.807	3705861.895	3307047.421	2719090.777	3249992.801	2962293.881
POS00819					-	-	-	32.0959	736.5399494			792834.658	732291.316	641961.112	1256080.486	1216620.937	664164.294	1228885.749	1744921.45	888960.5607	421890.0303	409278.6929	567621.0746	1759709.389	660689.1262	763908.4045	511618.6003	464073.5197	1258395.772
POS00820					-	-	-	166.306	540.2438366			23084013.28	23512130.3	25229358.5	47431434.54	75729055.56	44704435.22	16911225.27	19268878.12	21971011.91	36059818.45	38490252.14	31207751.18	29490401.17	21729215.28	28351889.79	16749748.57	21578696.45	24931373.86
POS00821					-	-	-	102.33	357.1331097			13850150.35	14445332.36	14170438.36	7989269.443	8257707.532	12112130.31	2831730.211	6050477.439	4238642.648	3895438.393	3899820.751	3150762.587	12361727.53	5821416.732	10753675.93	5704158.555	5922098.793	6577225.916
POS00822					-	-	-	73.9958	660.3938716			22702729.14	22157501.14	13574127.31	1424344.292	2332779.567	1753320.013	9561121.322	10290184.44	16288917.38	2613971.488	2258649.581	1936048.815	9486317.362	5212733.699	12878791.84	4223060.746	4054394.115	4002194.906
POS00823					-	-	-	310.96	263.073557			1600477.555	1943351.724	1717022.381	2075103.299	2388464.846	2378725.098	2910609.626	1929905.366	2860441.486	1710467.928	2098249.454	2214850.96	3051296.014	1667905.661	2832218.912	1586753.017	2026052.283	2035851.727
POS00824					-	-	-	211.557	552.233325			417310.0177	562396.5606	475057.115	799117.2072	743064.131	939674.7724	230524.6531	309866.6749	232138.4305	1481652.676	1159240.241	1605971.435	1049494.071	626230.6939	908652.1162	832965.2051	785649.3904	872016.5741
POS00825					-	-	-	240.411	462.2539022			0	38858.63229	6807.926841	947737.7823	822222.3741	1023653.061	53067.42993	63627.66083	43480.97937	1470893.764	1577193.222	1341470.403	182574.8009	136696.6496	92544.58759	323862.8635	389793.2373	302733.7096
POS00826					-	-	-	167.627	227.0913763			6062485.832	5295170.689	6528857.582	7356129.985	11188553.05	7950603.862	7584793.008	6965114.293	8284929.993	14143538	14318010.75	18595744.46	10212857.7	10391128.86	9986612.913	5947273.873	8861223.763	11603901.04
POS00827					-	-	-	395.325	309.0580899			1234748.752	1138083.896	1386448.228	2405781.449	2585129.444	2152234.164	1909501.994	2006689.118	1964715.365	2565800.019	3185400.185	3477025.264	3418497.086	2348071.654	2713729.211	1611130.099	1807942.087	2445666.244
POS00828					-	-	-	233.2605	686.4466489			1647767.315	2030255.013	1844021.424	926678.7033	669542.8577	1013791.624	1658857.911	1623864.311	1740963.202	1664866.467	1595567.755	1874625.193	4038138.579	3504736.218	3895765.297	1748366.639	1396749.303	1438942.903
POS00829					-	-	-	191.813	524.3707716			266578.6496	297360.3554	201861.0936	5090492.721	3542464.023	5901470.079	78371.37277	48317.56814	95317.02579	5310679.707	5221077.592	6760179.509	638726.1836	449585.3188	620377.4495	1413008.386	1414354.769	1548937.869
POS00830					-	-	-	198.1665	551.3720971			4109014.492	5582879.08	4388549.935	2920054.895	2246908	3345605.647	2456964.721	2988835.834	2110633.734	966118.3172	808414.1117	1176666.249	6698595.56	5032059.638	6163763.376	1848904.054	2047549.645	2029153.141
POS00831					-	-	-	74.6225	747.5151269			10598568.38	11373816.91	11490147.73	7857174.491	9944481.328	8838302.003	23411774.98	22108251.74	21774539.82	7450731.274	7992110.66	8294279.095	22199824.09	16755852.89	20002746.86	10212976.93	12695392.03	15018798.45
POS00832					-	-	-	347.859	356.1176782			528790.1278	575707.5318	576589.5909	670121.8319	734070.1718	845262.9233	368757.9729	315662.1586	347303.0544	520021.4118	584758.8294	570613.1371	675625.2683	555645.8568	651684.9316	485961.7402	556565.2957	641241.6598
POS00833					-	-	-	76.9984	736.6062781			2883158.118	3259650.55	3087734.45	5129575.433	5223272.463	5814835.756	806745.2463	701178.4871	557261.2372	1968369.816	1713090.754	2191952.047	1193544.972	921497.0653	1076811.454	975564.7776	1200307.826	1351851.83
POS00834					-	-	-	216.165	505.1956219			1267854.86	1489256.605	1321751.376	1959529.947	1841328.618	1939402.865	1372362.227	1311308.825	1246312.202	2813670.998	2650987.919	2987003.652	895897.9082	762124.1574	908751.2436	1772415.582	1676222.894	1758032.489
POS00835					-	-	-	115.344	549.1713283			4244328.8	5027927.587	5252462.954	5822092.684	5393101.88	11484430.17	4922228.444	811045.1899	4856385.824	6038975.626	5838966.001	7218832.123	5975386.542	2519941.34	2651051.797	4474274.112	4667293.56	5203589.877
POS00836					-	-	-	298.986	307.0785556			1802611.751	2536708.67	2062738.175	3204734.136	2623651.933	3671041.457	1974110.093	2290482.636	1849050.37	2757045.801	2829426.112	3376118.973	2872186.399	2223720.193	2491784.919	2716793.522	2840428.358	3195810.854
POS00837					-	-	-	38.1552	291.1953358			11758475.39	15014555.48	13536016.78	17279780.48	13848497.55	17986767.42	11695000.63	11471167.64	10707784.64	23991297.38	27017149.23	25704723.98	22298578.19	18858865.91	22245711.99	11064697.08	13070183.74	12047430.33
POS00838					-	-	-	154.406	572.4011472			194581.3739	1176001.45	1119230.736	331492.248	606690.3448	449020.854	3171565.968	3649473.794	3419036.32	131657.6723	241854.2231	291009.024	5685585.747	3910579.646	4929165.918	211728.8118	904856.2344	203998.6487
POS00839					-	-	-	38.4634	397.3098794			4050544.654	4926172.187	4377185.665	2212042.327	2560620.3	2737264.624	7967569.665	7689062.692	7131111.658	3731828.109	3875110.996	4503679.465	8050102.833	6614538.852	7699664.75	1288881.897	1615653.772	1709901.028
POS00840					-	-	-	113.812	371.2062099			27922132.04	32904630.97	32242755.63	22916521.08	24174980.49	23445667.75	25416439.53	24776198.16	25411297.29	9808468.905	10100193.24	9272844.139	23623402.24	18568858.75	20328475.59	14031035.46	15296045.25	17426595.33
POS00841					-	-	-	82.42975	675.2290702			5078606.729	6606268.282	5037701.959	2319135.572	1039795.567	1961266.45	7915309.47	8744221.621	6150677.089	1381896.844	1082560.611	1548766.651	7185242.459	6030673.425	5705049.738	2351281.528	2133537.393	2242835.083
POS00842					-	-	-	322.712	90.09141663			1116157.709	1405158.19	1396975.649	2127982.799	1513342.303	1928315.404	1310067.621	1127409.047	1566100.548	2120445.187	2138074.908	1849121.504	1596620.335	1541274.012	1756967.359	73255.36029	1633447.569	1481007.251
POS00843					-	-	-	182.6465	365.1919355			16926644.29	16883446.7	18169347.35	80841110.37	93149851.22	74876645.75	4421576.84	4342424.101	4866248.081	59797731.43	52616017.91	54653159.87	9875315.795	9400979.033	8621614.182	42181778.49	47942598.66	58038553.57
POS00844					-	-	-	193.317	295.1018773			1391941.997	1736024.231	2045738.491	7074122.035	7060026.864	7564571.193	835956.6185	984852.3339	764930.6636	3289060.519	3755909.101	3453288.591	1209729.296	687540.495	885726.6215	4851544.854	3517968.04	4087609.428
POS00845					-	-	-	75.9121	559.3623668			1449761.384	2200985.456	1960132.757	2570564.31	1595593.785	1889479.808	4222366.081	2093319.276	2658837.77	936293.5263	1493853.399	1678806.43	4428792.81	3753364.747	4462862.796	1402522.802	1337162.391	1821796.32
POS00846					-	-	-	464.352	425.1137659			1821053.441	2180460.351	1940027.279	883196.808	1079068.659	981093.1231	1463294.136	1391566.761	1415860.687	642210.2832	657157.9857	679993.7962	850825.2071	686490.4422	836237.4139	1060860.507	1204629.221	1283660.763
POS00847					-	-	-	350.2435	460.238544			11956.895	0	6487.693733	0	0	2702.026306	0	0	0	36489.36076	11949.45397	57092.12081	25083.94287	11473.98353	49717.30108	92245.78265	125300.9926	109288.2473
POS00848					-	-	-	154.502	563.3581011			2350719.112	2850543.476	2537357.276	4141061.1	2675522.059	5431621.855	7238547.856	8284682.022	10255492.66	5446883.884	4698388.634	8877779.797	3997651.288	3119599.716	3975093.892	2903532.732	3274240.625	3542659.287
POS00849					-	-	-	81	288.0866382			36311671.66	20688097.32	33058431.37	42892507.34	64918674.77	51786547.62	4402248.681	7975025.144	1786155.421	16951135.75	12782426.55	14672977.31	9462037.059	2749861.18	6626513.341	22588864.68	29907712.24	40621769.16
POS00850					-	-	-	59.3707	561.3787523			2740938.096	3056469.488	3167108.104	10705148.37	6741886.853	7260375.954	3973532.105	2995455.522	3845724.467	3669457.537	6844979.544	5946551.736	5107809.292	3875307.588	5156111.058	8393066.825	7638926.287	10103191.84
POS00851					-	-	-	303.898	529.1654948			523120.3811	513046.8432	563217.1664	630996.0008	764865.3794	725347.694	510425.0531	508979.3074	485556.5419	539847.603	663278.2288	729410.378	547577.6195	473514.0043	488687.8459	450665.8913	471220.3117	621640.2444
POS00852					-	-	-	32.8262	217.1953646			3357243.816	3010816.674	3726761.93	2531219.803	2778752.722	2786952.636	2812708.205	2699841.924	2909232.474	2881611.391	2851794.402	2736358.016	2361012.527	1638907.623	2278155.04	2180863.513	2246804.52	2835006.667
POS00853					-	-	-	94.894	609.2689944			1682375.547	2106584.964	1491383.854	4564269.015	3433312.302	4973518.597	1779646.99	2062401.775	1732853.607	4775031.109	4262814.292	5119264.264	7113620.169	5685883.238	5577373.047	3851983.927	3473059.968	4086312.749
POS00854					-	-	-	125.246	399.1649938			7754805.286	8851282.68	7486288.291	5054253.938	5766630.344	4631326.314	3115847.327	2621195.923	2542250.665	1527568.9	1163241.096	1241440.589	5588168.95	3809888.606	3864097.897	495401.7407	2327892.736	3233789.119
POS00855					-	-	-	55.5464	269.174502			3531466.61	3785391.078	3502317.473	3536423.21	3400708.695	4798661.923	3284072.658	3479069.464	3452268.85	3232788.269	3696485.565	3077558.303	4554489.254	3200111.955	3999846.507	2616664.392	1927909.792	2352341.635
POS00856					-	-	-	172.725	578.3531653			4233622.685	2914780.722	4681115.351	545729.7758	6429396.191	12491989.41	2384864.6	2407432.407	2553883.724	4755312.852	4526573.816	4695243.788	8113857.997	6711922.92	8225889.451	5327178.126	5585785.385	5965904.416
POS00857					-	-	-	169.216	293.1017881			7814403.483	12156900.86	8728396.785	8960375.304	8755611.418	9434203.755	2604713.754	4020135.59	2910673.435	10351836.93	9720976.039	8688924.545	2290500.463	1353501.285	2874824.181	5971358.944	7189608.04	8222961.839
POS00858					-	-	-	34.7022	893.5408591			8575387.52	6733045.716	8771850.683	3462680.037	5094561.069	4521045.618	3834620.531	2167409.924	3366752.068	3863347.998	4091146.078	4251391.711	14880068.09	11529184.66	15362918.36	2609194.409	4475405.905	3794159.793
POS00859					-	-	-	327.328	383.1441868			726546.4375	889670.3043	832754.2024	1414274.886	1316619.821	1448457.317	489930.6359	393970.1932	446768.2186	1238668.544	1283172.98	1289611.334	653194.7826	533991.576	481418.7163	939957.3309	914717.4665	1048413.321
POS00860					-	-	-	57.0579	503.3369432			857389.8456	1229079.204	1128908.431	1525136.659	1064153.093	1394103.213	1644502.574	1222456.372	1352527.776	1147714.779	1142551.75	1351317.015	1626630.702	1101986.843	1505017.286	1018939.978	1128960.401	1164128.822
POS00861					-	-	-	170.257	361.1646002			1970059.581	2154826.673	2332214.742	3367301.794	4969153.777	3558021.197	1721572.577	2237057.702	2295582.197	3436372.658	3183240.872	2850186.796	1614414.357	1414938.379	1400398.46	1609419.757	2240017.387	2458931.817
POS00862					-	-	-	320.863	305.1342685			15563211.08	17190127.47	16249493.49	28076250.03	31278431.07	30799313.1	19133351.19	18381555.89	17597766.98	13685868.88	14800296.9	15009066.4	29688348.48	22639528.21	25598432.75	13861054.62	14778523.14	16816017.63
POS00863					-	-	-	77.8096	528.2071753			805337.4092	783785.6052	817893.4241	1930070.315	2504458.174	2703253.362	186148.7999	1831642.162	533122.3018	3598429.135	3068865.585	3618962.462	836926.0161	254140.1395	392202.8446	4050434.658	4876125.116	4972825.76
POS00864					-	-	-	106.4895	510.2331981			2500143.651	1954542.954	2476785.739	3521493.249	7260246.424	4321762.197	3492389.454	2897345.568	3690793.976	3767148.458	4673742.243	3569880.26	1716248.306	1517894.44	1372669.199	2129896.576	3677212.406	4236577.202
POS00865					-	-	-	132.157	645.3976476			8453412.562	9511907.707	8485382.39	17635253.11	14756446.05	20466167.91	40547353.92	49920616.41	38080026.31	28783002.26	30887004.95	34017729.49	12531012.53	9091698.154	10414011.89	14040406.76	15281345.39	14303366.47
POS00866					-	-	-	708.767	480.2024308			1649326.017	3487347.66	5510752.673	3735940.165	567792.128	5200532.824	2793898.689	2244859.345	3294072.781	3100071.069	5994050.433	3015081.607	2414436.471	4459273.932	6143220.712	7835046.251	6638837.639	3392854.49
POS00867					-	-	-	170.161	378.1757868			20762716.63	21257854.83	22557239.87	24760871.13	31716176.75	22366608.32	13400073.49	17206145.15	19683291.08	22006175.22	25559514.61	22271293.88	20140665.9	18571757.69	20286500.13	16775452.89	24717869	26814011.46
POS00868					-	-	-	60.65065	786.4627299			2412200.404	2702825.201	4631533.616	10610463.86	5916747.993	4996914.097	5577748.174	3695863.581	4637956.601	4290554.396	5369525.348	6627912.161	1009891.94	5858420.663	4223117.808	8191003.195	8763823.039	11010308.48
POS00869					-	-	-	126.857	507.3676732			5005805.383	5762693.182	5112362.319	8892457.879	6798856.908	8964014.169	12610152.86	14223149.38	13499183.42	11860166.91	15145943.49	14284571.45	6645674.024	3977298.178	6182445.421	4017319.541	4067366.876	4265706.324
POS00870					-	-	-	35.0924	653.2966301			3385258.984	3657950.803	3536438.156	3312916.331	2851731.229	3335278.482	4298181.694	4232882.254	4386065.493	2035225.371	2710017.721	2738533.166	5166037.825	3883086.863	4655475.591	3466750.107	3732303.306	4018042.426
POS00871					-	-	-	33.76865	361.2219025			69220.92702	79398.16832	71281.48314	4286857.672	3313644.641	4205499.727	225499.2886	321205.8253	301157.9695	6446388.073	6705802.075	7615398.809	700342.5893	460348.2273	680942.9921	6271038.654	7262525.569	7165646.22
POS00872					-	-	-	107.763	578.294826			15968407.52	17843443.06	11801803.43	6407562.396	7342875.728	7635155.192	3724802.842	3000990.786	2903952.565	5281913.437	4727549.06	4221615.67	1789076.163	1235641.741	1341878.841	8173237.474	8741751.341	9693323.552
POS00873					-	-	-	130.351	253.1799609			8514059.402	9559616.994	9688526.519	26257432.37	35060269.47	26215772.41	477104.0083	984408.4999	1031318.976	8974327.76	11448351.95	4407549.701	13057670.56	6945128.343	9625206.977	9436125.309	10033819.41	10424808.46
POS00874					-	-	-	192.039	565.3876271			9045024.109	10655234.19	10282928.56	7074608.338	5367441.72	7804986.638	4688053.365	4851005.513	4559956.935	6303203.42	6838336.276	8169463.699	14419364.55	10576117.32	13279760.5	4114251.422	4544956.207	4248441.028
POS00875					-	-	-	116.356	518.2602668			847077.8036	903639.4019	916920.2652	2482696.843	1814765.801	2153672.815	201981.3235	231484.9176	359089.8283	1671957.356	1680926.565	1664895.969	1267878.47	1005524.555	786664.5393	1617320.524	1754675.217	2307658.212
POS00876					-	-	-	150.448	406.2064646			4955744.043	5374264.239	4796940.875	2963888.471	5949026.012	3249615.782	3759139.119	3361351.305	4553032.954	1696971.972	1604192.51	1141560.088	6312060.964	5936369.964	5999622.178	2311827.904	2811388.591	3534752.77
POS00877					-	-	-	66.818	274.273829			10408907.62	13806154.12	10582673.75	9865650.862	11684815.34	10731496.9	10380960.63	10537685.62	12096049.82	10236791.9	12053279.5	11091350.02	16022559.33	9815835.451	15678697.04	10905925.95	18175235.46	11097458.38
POS00878					-	-	-	303.829	116.0819856			3124550.636	3886216.664	3621679.398	2679682.436	3984802.513	2421191.123	958242.5302	2105193.922	1021535.12	4434588.667	4553750.378	439077.4408	3937015.723	3187039.358	3647422.826	679861.7863	510871.0251	8657758.972
POS00879					-	-	-	183.041	158.081387			27501542.82	31224234.52	30264638.16	72168098.64	74227539.63	74693708.27	8836789.952	9225753.852	9039587.337	54795497.66	48404770.66	53636358.97	28717348.44	23964693.91	24955557.89	35572173.08	40419547.29	47414619.09
POS00880					-	-	-	20.63525	160.1334568			11618893.65	16314718.14	14881917.31	13161353.76	10736310.84	7460370.849	11205786.23	10034024.58	13444117.78	9475040.789	13768461.42	13055116.47	2678895.49	14887127.71	26675912.33	29807872.8	14105167.17	5991708.399
POS00881					-	-	-	40.35405	192.0656887			8464579.013	8039482.8	10381370.17	19008401.96	21271204.56	20287561.6	16401979.55	15682432.8	17229859.62	15217060.97	16889210.05	15096578.67	10460562.28	9781163.807	10428582.37	17665201.63	19980173.08	20629254.87
POS00882					-	-	-	189.791	909.47956			228760.0019	274975.9181	287398.5205	836104.4563	597673.3699	622417.4792	750669.1561	470326.0022	477034.6279	333520.7792	434469.9997	625496.7587	717882.938	668865.5504	716307.7904	535794.8488	513429.2059	676461.9652
POS00883					-	-	-	100.763	399.3104494			4289039.877	5067789.352	4424133.929	4829071.808	4042695.288	5281259.184	4574407.82	4835982.622	4498833.813	5017920.06	5119201.446	6009345.512	13322941.61	14197717.54	12329702.41	3998125.554	4138476.52	4469991.633
POS00884					-	-	-	59.9908	330.3359774			15404170.4	19281490.08	16708952.57	20927148.55	16066854.06	23936984.28	34667578.48	36292771.69	33652330.02	17544256.46	17857861.51	23045566.69	34414752.66	24408385.51	33214744.79	37582058.63	34903059.83	40375926.52
POS00885					-	-	-	211.19	673.3904156			1351546.552	1745595.407	1440247.285	592892.395	419334.266	721340.5855	73437.77524	710203.4177	446579.2192	805506.1332	708511.8181	941958.0702	1681232.782	1005911.465	1476623.352	1081384.688	1084736.822	1002046.743
POS00886					-	-	-	183.516	211.1695106			3592296.784	4268177.963	4117373.091	13189506.05	14867771.1	16842410.92	4199155.42	4293675.643	3875454.693	7186286.756	4841182.807	9085109.611	951353.4503	864895.3956	909733.283	36335937.55	28009952.5	31292047.28
POS00887					-	-	-	168.895	324.1650838			1499148.183	1727738.745	1739794.625	4886787.789	6706335.129	5265885.41	2182707.666	2332177.532	2469028.114	1939798.605	2149261.735	2252391.376	1620653.772	1910087.651	1818247.07	959782.4321	1394096.089	3613241.908
POS00888					-	-	-	408.209	339.1546776			449431.0098	506132.4357	494205.3531	683472.0522	674810.2624	709973.6214	262821.8142	212724.6659	281102.4835	668115.5571	692000.4744	696219.7614	787646.5514	672552.0565	663767.095	647672.4648	706390.7593	755057.004
POS00889					-	-	-	366.6955	180.086902			23823633.6	27139259.5	25334353.74	32784420.21	29646092.01	31765741.45	29435603.41	28577520.24	28294312.94	18773240.49	20098110.08	18929425.66	36430818.37	32174486.46	34727275.73	25068377.72	26885598.93	29907272.74
POS00890					-	-	-	112.233	457.3306981			1215243.771	1057815.034	836462.1983	3669162.959	2517723.581	4993141.689	1509389.948	1774661.424	741429.8297	5222418.263	4925963.892	5284587.034	188611.6356	0	71298.44166	4296872.711	5764665.934	8842754.071
POS00891					-	-	-	112.938	700.4261929			1070287.867	1216988.408	1105950.745	1431687.309	1082557.595	1513673.766	788723.7211	779046.5407	741078.2989	448734.8462	491458.4987	567473.6818	1723184.926	1684324.204	1609315.851	1465125.642	1946684.117	2049619.758
POS00892					-	-	-	116.6465	552.4976917			11650882.62	12065628.51	13426877.04	9186276.803	12352489.28	11025982.82	12363079.5	11197685.85	12640023.28	7665822.655	8163290.032	8568663.26	14813573.63	11475851.83	12355001.24	9243371.212	12083118.56	15636744.2
POS00893					-	-	-	623.9085	160.1334266			21719863.81	8867082.236	26683809.32	36420691.62	7221766.281	18420458.53	18559646.43	4120124.617	4586268.137	21568140.81	17809612.67	12736803.47	27475127.73	31829095.87	9790633.703	25448844.05	25583200.98	22686433.45
POS00894					-	-	-	250.111	223.0583952			16275463.75	41748477.61	17805883.05	23625309.89	31967943.66	37352433.45	20777461.07	36715194.37	9476452.255	17046537.12	18835679.49	17035981.21	21090945.17	15293704.34	19039650.58	13912674.36	18064682.17	11403891.02
POS00895					-	-	-	107.771	393.1509803			1989075.654	2183961.23	2207211.703	3101138.231	3856637.824	3438362.455	1894456.637	1989632.765	1762105.065	2481543.523	2528175.94	2624544.429	1998145.745	1885916.987	1821720.738	2079142.694	2332788.725	2790025.975
POS00896					-	-	-	44.1849	234.1852308			6701550.049	3626333.191	6259144.482	4672926.365	3136819.855	9490530.75	5645212.604	5896885.31	5902401.646	2307744.049	2362212.886	3631699.162	4749574.046	3757458.928	4699117.118	2928611.378	2472411.364	3654857.674
POS00897					-	-	-	138.474	627.3893095			1038654.513	1474195.456	1215859.451	4393672.077	2000591.313	2341512.485	18033303.7	8028436.86	7400354.007	814022.614	6282167.552	7706286.544	2073230.107	1625231.625	1978615.876	2521431.387	1677788.932	1484211.397
POS00898					-	-	-	56.174	768.4883445			2713152.846	2950141.729	3009547.854	6126291.462	5198936.792	5318899.953	3672974.56	3040390.14	3152462.921	1816537.412	2264899.971	2003365.751	4351464.563	3364890.685	3695633.216	6744754.404	6719569.04	9039503.268
POS00899					-	-	-	32.2104	708.5093431			1489546.524	1838240.591	1228334.306	2691046.991	1431122.601	1547225.767	2362700.659	2544841.815	1597587.805	844169.3759	861790.382	726669.9026	3209730.766	1604168.5	1884453.702	1333240.52	1225901.67	2096238.02
POS00900					-	-	-	219.461	717.2511586			72592.38623	154578.7961	130202.0862	240272.8822	187145.645	216627.1951	3183.961586	23164.08255	0	185820.9694	182048.3675	184788.5747	163671.7083	107803.5951	139904.4697	293717.2367	260629.23	294732.3136
POS00901					-	-	-	205.556	504.1712263			1203800.03	1485641.055	1382804.386	1638815.86	1515218.807	1800671.075	705445.7294	706680.1801	679531.8386	1401174.309	1484437.244	1504274.79	1119567.631	910351.9603	1079839.505	1654125.139	1849053.034	2115032.684
POS00902					-	-	-	49.97015	779.519857			10470075.21	7272920.153	8855919.946	2469838.902	3840506.195	3672240.673	5195107.568	6201430.801	6196976.45	4519232.541	4129389.278	3504864.516	12478980.42	6718524.777	9103440.944	4530123.432	5417496.851	5744502.501
POS00903					-	-	-	49.897	777.50401			5927720.673	5742534.787	6558543.932	2684017.999	3848924.746	4419149.603	3083954.093	4116322.421	3880655.589	5479719.307	4539249.107	3791068.035	8771903.214	4399566.874	6198403.769	2679936.988	5452690.621	6003680.66
POS00904					-	-	-	114.8585	522.2336514			4532662.749	4676695.302	5417340.567	8254358.556	8533835.871	8730175.465	1753048.542	1893813.786	1857412.396	7242811.146	7765130.714	8026085.034	9974136.725	6089373.18	6196822.463	42372380.27	47962177.58	56616719.15
POS00905					-	-	-	144.829	587.3577713			940668.2807	893769.0445	1014476.508	1552764.255	1972817.215	1961919.382	14105131.14	15292156.21	13632117.8	8335596.565	4683222.563	5419631.868	1849668.383	1654649.451	2048860.878	1621946.797	1942805.567	885341.947
POS00906					-	-	-	191.885	583.3992992			54230195.86	64824089.45	58589411.32	40448086.32	31508645.38	45832191.54	28090969.83	28774800.6	26431022.28	39152500.59	39561883.53	46622667.45	82381119.52	112143262.6	79945445.49	25013120.52	27895810.71	26521396.61
POS00907					-	-	-	120.357	208.1180527			5922741.751	6730709.907	6500368	8849638.726	7965204.232	8754850.861	6332606.969	6358162.041	5485830.816	3862387.649	3627643.907	4999127.636	7629509.309	5410051.769	5709406.325	3298245.411	4367147.664	5303145.996
POS00908					-	-	-	50.13605	755.5212414			11465927.38	10746458.56	13343508.15	2413292.512	3927902.22	4127497.394	13295507.08	15123678.17	15779315.89	5971160.425	6025235.021	5389590.399	20729854.66	10583711.11	14814454.33	6497037.687	8232692.71	8602794.464
POS00909					-	-	-	149.527	345.1693405			9851316.573	10211166.45	9810079.105	30594539.68	40996386.91	36533389.97	4941199.633	4267359.228	5280670.508	9033203.846	9432989.515	8075630.931	3921180.349	2673031.504	3289296.006	10266831.15	12781715.94	15000471.13
POS00910					-	-	-	37.03055	567.4203062			15112254.25	16352684.21	15333785.98	14624460.26	16347534	17548844.05	19000108.07	18399236.18	16688322.37	11926931.14	11396223.33	13406547.4	20424113.9	14371814.11	18878506.5	13555632.39	14226403.18	17186549.56
POS00911					-	-	-	305.7115	126.1028027			3245147.38	1801180.313	1916147.363	3826278.138	3458731.129	3791503.75	3284083.073	3014790.977	1589190.541	3255676.801	1936058.484	2659255.597	4013602.845	3264054.478	1286254.504	1879199.754	814669.3077	1314001.717
POS00912					-	-	-	54.26945	558.269367			226069.6161	211808.7226	155856.0548	817454.1774	1065194.344	924881.6912	247151.4087	222826.6019	389053.3614	14194452.75	12314723.17	13247103.67	3205268.768	3102520.114	3294736.985	4017868.641	4247920.731	7161600.151
POS00913					-	-	-	245.104	190.0976219			3951187.898	4606450.26	4353776.016	25982948.8	27633923.89	34220197.93	2181061.641	3891757.128	2920988.954	59948649.25	50747933.35	54005262.83	65080685.98	27168616.53	44941967.84	13090899.22	13769836.5	16418863.92
POS00914					-	-	-	221.966	509.3107334			1744093.974	2357083.598	1977313.883	623593.2026	365233.3092	639511.2766	879391.1924	1015577.161	817389.3889	1175927.241	1153135.516	1268355.725	3709605.023	2926072.775	3747468.749	499779.8131	481492.2813	504529.1751
POS00915					-	-	-	719.411	265.0031024			2103077.625	2891111.942	3024804.186	6733689.162	1000626.745	3524719.795	2181174.469	2019539.106	2096275.484	2796641.492	3308450.686	1961597.759	3813922.957	2706805.83	8825373.092	2722397.272	3026178.349	2419294.781
POS00916					-	-	-	718.464	292.0141547			728831.5058	843337.7795	1074710.908	822295.7609	1084805.905	1171643.81	864654.5535	1043498.283	848944.0527	917826.1841	1101593.138	1026361.685	1333325.067	700368.1661	1023011.689	758382.6785	1080609.33	887580.4793
POS00917					-	-	-	717.188	85.076081			1132135.321	1534737.084	1269465.357	1761316.936	1118849.344	1438303.479	1274204.972	968875.6174	1254843.377	1423098.439	1202036.316	1115509.832	1452990.91	1262370.889	1316754.281	1328685.121	1463085.509	1470084.543
POS00918					-	-	-	716.8745	264.243272			1551804.33	3158834.751	3001309.67	1465299.855	3253108.432	5628812.987	7191955.664	2783174.956	2858344.529	1540690.332	2728855.292	3160851.191	2834452.987	1768044.582	2179470.497	2123990.583	2578019.22	3136387.419
POS00919					-	-	-	716.873	168.1576696			23006093.27	27889778.59	26408044.72	28394267.12	30003837.31	31552072.83	7899683.92	61886446.36	44689532.12	27767199.51	18137520.01	27892988.43	32611038.81	26565852.42	30104799.28	25712651.29	29141122.01	31624970.58
POS00920			D-Ribose 5-phosphate	-17.71396489	-	-	-	716.869	231.1130004			1041271.093	788735.4194	1140488.518	1300800.562	1100936.8	1217060.755	1112723.227	1038199.502	1338681.475	1007623.396	1110641.746	1009325.083	1245022.87	1116337.867	1158119.155	1066269.57	1244350.577	1187918.073
POS00921					-	-	-	716.7055	616.301133			576747.6201	1100071.562	803489.4399	858175.0762	490295.3143	133097.085	483020.4166	421436.6676	512298.1064	709126.7996	224048.6942	512536.1321	1009597.92	658834.2136	138726.754	395122.8427	1412224.071	566077.7176
POS00922					-	-	-	716.397	432.1449271			367527.1105	672810.5991	682636.5686	667586.7133	510510.1005	625530.7209	486115.274	447353.3489	452035.8386	1592630.723	762658.7717	409367.439	857931.5569	579369.5197	790244.8219	521122.3646	703996.6019	552489.7147
POS00923					-	-	-	716.236	133.1054402			7351463.932	8663681.454	8814910.253	9567895.12	6533790.592	9086308.407	6910038.748	5837264.665	7732599.314	10893955.84	7825596.008	6413792.825	9104475.28	8357313.256	9642304.562	8081670.547	8559108.318	7902932.817
POS00924			2-Amino-5-(5-nitro-2-furyl)-1,3,4-thiadiazole	13.34541083	-	-	-	716.075	213.1961083			3978437.534	4447640.914	4336687.839	6783247.613	4006233.873	4632483.806	4371601.734	3762805.673	4570916.328	4418510.963	4246940.834	3980173.984	1951224.967	4342839.794	3393523.364	4425743.662	4313730.455	4737967.194
POS00925					-	-	-	715.923	175.0867833			967782.2366	2211571.481	1988610.071	2178065.059	1935942.67	2145229.066	1862628.398	1671361.683	2070405.319	3826422.356	1792893.635	1909569.756	2266438.482	1777396.775	2114238.35	1802368.749	2062787.513	1985771.106
POS00926					-	-	-	715.7575	118.1227774			3178782.206	6002098.341	4072941.912	4180524.954	3161162.84	5071028.325	4795210.99	4744051.331	4993669.975	4178446.79	4268951.401	5013845.373	4879719.08	4614422.491	4362704.08	3891626.395	4538325.875	5400112.286
POS00927			Quite	-20.1184691	-	-	-	715.723	193.1700105			10472394.66	14436300.91	21125048.07	4722678.91	4645154.316	33261507.04	2127518.533	9333169.32	27693421.88	16888922.98	21978224.81	30055881.01	16274800.42	13401422.33	4252388.594	4690093.573	35149060.17	32148347.03
POS00928					-	-	-	715.605	114.0914885			75283197.41	152491898.2	365090637.1	120760465.5	66704460.46	279655180.5	118933931.8	71708736.69	180803869.2	147314730.5	157874216.7	212231549.6	172938683.5	60979660.63	24505740.91	138980529	273847470.1	357849802.2
POS00929					-	-	-	715.601	98.09653109			16683006.27	38146841.45	31949971.85	13559260.89	13240338.72	5484308.885	41935640.12	18106817.92	75572304.79	34562713.92	38354911.79	5673496.216	42635959.15	20946408.15	45099379.24	26605766.14	6284851.855	30998308.32
POS00930					-	-	-	715.285	87.05537628			27963724.6	6795608.403	49794607.26	39382685.93	49898652.91	43021429.69	50257087.21	26166197.57	73757054.61	71907821.6	21338541.08	25933208.11	61667079.12	6549195.406	80950123.47	6141032.88	42077917.1	5978917.119
POS00931					-	-	-	715.2815	90.09141978			1464269.106	1924504.063	1845246.592	2198343.449	1616438.615	811630.0354	1599776.798	1389201.952	1786371.761	2895480.596	1673082.85	1642044.916	1906643.282	1393002.314	2136383.729	1897165.855	1932917.337	3461120.826
POS00932					-	-	-	714.971	138.0916396			6553990.879	7500725.266	7243514.673	3108368.336	7452851	7791781.325	5766062.627	6523853.78	4133206.679	7134586.283	7074964.077	11255322.15	7878199.465	7060113.686	7733518.59	6868722.201	7239583.812	8170659.023
POS00933			6-Succinoaminopurine	22.72994438	-	-	-	714.964	236.2121227			5091280.329	10494934.78	9112791.307	3158283.07	860790.165	6940986.987	5336427.573	5068675.207	4034304.079	5440209.891	5486426.134	5492527.783	6237845.176	5242223.277	2968978.003	5997688.361	3739338.024	5906742.488
POS00934			Aminopyrrolnitrin	17.43316701	-	-	-	714.963	228.1011355			7162820.981	13126373.83	38423460.43	46374196.3	51888140.59	32435892.1	7744635.228	26769953.24	47518030.56	12956211.74	8781623.555	27819018.43	9221850.389	32711616.29	16316900.93	32722889.62	49567413.7	13703780.38
POS00935					-	-	-	714.8085	365.1031131			1242203.896	1096998.916	1122380.496	1048905.271	732466.2025	1322252.293	811627.3806	634096.4092	389595.0202	1634652.136	1532922.578	804634.755	1356136.493	1027394.792	202731.0597	129835.089	818627.9501	1107678.05
POS00936					-	-	-	714.8005	572.2761025			686365.6304	1084531.757	1311907.58	807172.7375	738390.2571	1107181.651	754458.2805	736889.2215	895105.9369	885937.2538	976466.6956	719044.7367	1376780.489	539474.3648	942182.6135	897075.7994	938236.1142	773903.3116
POS00937			5-O-Methyl-myo-inositol	-20.53290699	-	-	-	714.6555	195.1857895			7468880.052	8505087.456	8084388.463	9001615.297	5819816.186	17582353.01	2997526.784	5481700.485	9696170.512	8293832.691	8195574.6	966182.4744	8777406.864	8294801.984	6778933.282	7773212.386	3946613.707	8435979.725
POS00938					-	-	-	714.654	533.2665565			1830858.328	1288317.404	2410163.102	1803758.112	2531139.981	3366091.647	1108743.479	1068280.915	2397134.245	2136217.189	1213268.613	1801203.561	2876213.791	1639994.224	2280641.811	1754304.322	2038461.112	2220713.688
POS00939					-	-	-	714.333	339.1695039			1803517.525	1992783.929	1890339.857	2219122.279	1935765.402	1934575.627	2122614.676	1712467.449	2129633.335	277210.327	1416811.483	2671337.192	2127771.474	1926281.061	2204331.429	1805803.331	2014384.831	2752580.855
POS00940					-	-	-	714.1735	287.1629912			1291713.555	848008.1569	990682.5396	910886.9552	2552688.907	953395.1826	714290.0175	2426789.308	811601.8584	829326.5572	938812.477	2371404.221	1125815.469	822188.8122	985242.1692	784891.4608	1036361.24	1089932.138
POS00941					-	-	-	714.006	183.1495285			109214742.6	224545735.3	125806507.8	142156781.8	123147226.3	19817749.84	100669389.8	99938557.9	175061267.4	63778972.76	44940883.02	222433895.7	132367722.5	31285180.61	23949751.79	121855185	89934376.17	121223420.7
POS00942					-	-	-	713.8605	508.2341277			1216208.085	1437863.305	1567797.371	1064254.843	1352420.027	1389364.216	1280787.582	961221.1691	1261445.91	181206.5389	1721802.934	1156343.012	1405212.624	1268407.176	1489851.535	1221909.118	670948.875	1406296.008
POS00943					-	-	-	713.7025	182.1655508			76116234.98	126928241.7	81727174.32	41722338.33	85489944.77	88029219.34	67581356.62	48657857.57	96879398.36	68515462.5	85144899.89	109047021.6	90249181.08	68295633.31	112323272.6	69092678.76	84819504.32	95253285.14
POS00944					-	-	-	713.692	563.2388843			1385185.581	2556983.53	6770278.124	5791269.227	1047357.81	899437.839	1118592.535	960743.451	1585833.19	2441612.019	3273523.358	1173336.137	2335425.49	1403564.808	2619762.727	2081869.976	3533211.224	1444573.517
POS00945					-	-	-	713.3845	88.07577191			29046503.57	5452632.449	34061227.89	39630398.18	26274719.63	36866405.49	28734476.72	24529483.6	33051287.59	35233757.74	31381324.68	39520860.01	37901585.59	36941355.96	39699086.93	33432312.71	35117288.12	33169672.45
POS00946					-	-	-	713.379	395.1494312			1859457.659	2127984.228	2521690.053	1939858.812	2271970.735	3434121.986	2286575.032	1220145.752	1986696.752	2207854.364	2556435.771	2020726.096	4366445.785	1769587.641	1817010.991	2079730.149	2562352.702	2094501.949
POS00947					-	-	-	713.378	592.1718853			475450.2501	1076636.319	317515.1902	396354.0769	1172831.445	415370.5149	351778.95	519958.5255	161564.1119	440156.2897	412679.2005	98996.13117	451133.7774	396888.8644	331390.9669	355939.2286	319117.6526	581617.6799
POS00948					-	-	-	713.3695	410.1371674			1686789.73	1746532.321	1728283.606	2312132.248	1755347.582	1894129.795	310819.6066	1162450.54	3378523.565	1812728.141	1514790.214	1959669.589	3796121.424	1751316.242	304118.9109	1380753.139	1601172.592	2423758.05
POS00949					-	-	-	713.06	507.2497201			1156044.226	1477402.569	1522674.573	1384157.98	1336325.526	1863646.053	1508675.277	1292291.179	1196845.551	1454320.461	1660879.413	1275791.022	1802981.563	1211019.759	1624378.972	1265715.252	1562729.496	1198224.684
POS00950					-	-	-	713.06	547.2453883			1174145.314	2600456.414	1986005.406	757677.8873	1104854.947	616682.3654	1177190.687	1055188.884	1424776.262	1758091.914	2071213.945	1165507.654	2343177.307	1259408.097	2726902.452	1527734.684	1586181.758	1463472.478
POS00951					-	-	-	712.423	112.0996546			6211585.425	6780140.163	6840827.71	7337815.179	6828931.231	7416135.306	6699921.309	6600994.562	14164253.08	6476032.017	6458077.784	6672035.611	7837338.969	6382986.789	7686404.358	6336916.541	6972032.096	7398135.463
POS00952					-	-	-	712.11	156.1499451			0	1879298.81	0	0	0	0	0	0	0	0	0	0	0	0	0	0	0	0
POS00953					-	-	-	711.796	438.192463			1531486.209	2656949.083	300950.3746	1962784.623	2908869.911	408518.8168	1618423.563	1425811.952	526935.2578	2046440.647	3686586.485	1748987.453	320556.0399	1187062.412	2927898.977	2983273.754	4087790.559	1871485.166
POS00954					-	-	-	711.7905	324.0769114			1911210.732	17245814.53	19148503.85	16471049.73	20414904.9	20370370.16	18841883.37	19704945.95	16030350.28	16527871.07	19936072.41	18323385.03	23214113.15	14880708.64	18185419.31	14801093.97	18155595.7	17641174.01
POS00955					-	-	-	711.7895	139.1232057			375071365.4	436310153.7	433535464.9	466340311.9	683515724.9	98799701.97	445427313.8	425499716.2	452389029.2	407179670.7	357551332.8	537843701	721365997.4	326642154.1	794614455.7	377998988.5	332162816.8	544879863.9
POS00956			Didecyldimethylammonium chloride	9.473163649	-	-	-	711.1505	363.0869066			2079181.339	3184352.668	3449747.615	4339894.94	2220959.228	3644167.385	1666487.821	1788655.508	2283482.89	5673155.59	5523984.411	2068224.859	6696614.004	3340140.251	2298623.125	3156898.575	3181430.594	2237517.537
POS00957					-	-	-	710.9495	407.1132674			3023654.532	4155296.995	4714978.582	2400235.627	1911448.518	3928853.195	2615438.747	1786704.47	2322701.524	4124678.866	3387126.122	652271.0841	4228064.147	3923877.132	5062032.581	4464431.37	5132060.055	3291445.299
POS00958					-	-	-	710.838	100.1121096			10434041.09	10675707.71	10531766.58	5835412.091	19762957.58	6709866.084	21234570.84	18067701.6	15565965.48	10113152.11	12046352.61	20088046.82	12929999.22	8539531.581	11161856.12	9032437.321	9543995.585	14143691.92
POS00959					-	-	-	710.739	250.987922			11047874.33	39490574.26	18707434.84	17791880.17	13107673.79	25650187.56	13129540.6	11689046.07	10166396.57	16997460.51	19033983.11	11990384.78	23014823.23	15591877.12	23955136.55	10068206.86	12496670	13367203.71
POS00960					-	-	-	710.739	266.2589471			1224520.983	1622278.449	1375696.945	1935283.445	2114409.139	1587217.689	1269796.827	908255.676	1557542.569	1585414.745	1518092.343	1285774.539	1672446.584	1575144.102	1742733.969	1449018.471	1563598.374	1583247.394
POS00961					-	-	-	710.521	202.1440239			6034973.963	10367606.37	5826507.743	9136477.053	580864.3569	7369482.083	4930538.089	4451288.733	6602147.383	7699269.462	831925.3313	5463473.461	7181751.135	7779180.578	8546219.891	7385762.78	7006098.681	6499712.57
POS00962					-	-	-	710.114	144.1385753			58626392.14	28857486.62	65018583.91	67145380.85	46861241.03	6658649.551	29472579.08	59443318.18	92746976.99	25788793.12	49190707.9	25861948.52	88026086.01	11342391.86	54518754.8	29797010.77	9925193.395	71522822.98
POS00963					-	-	-	709.561	102.1278038			4389284.896	4085376.252	2596717.747	653255.3765	997373.7562	4373172.977	5594337.803	7855811.892	4807578.56	3989129.111	4405404.987	2679963.08	5177355.424	2923348.48	4367834.842	3786496.123	4993396.681	7310911.485
POS00964			Glyphosate-isopropylammonium	1.671308255	-	-	-	709.556	229.190958			7404737.353	2369915.141	12331011.09	21056292.83	1612318.483	16313070.79	7772719.903	9908744.588	16991619.59	22892861.72	12872666.12	8517843.097	22700228.25	17992829.04	2285237.53	13146559.03	12868041.85	11794561.58
POS00965					-	-	-	709.41	436.1767047			1879118.982	2172686.997	1844696.292	2387451.34	1796489.303	2960735.265	2435403.049	1600350.219	2399383.514	2710029.418	2823417.35	2758677.736	5143354.754	2068695.643	1605373.469	1642532.395	1842264.428	2180972.583
POS00966					-	-	-	709.254	117.1104781			7330318.187	9990590.972	8497899.96	10943891.43	6784880.691	9725419.556	7815419.413	5686780.958	8386022.37	9456868.224	8470376.695	6616413.142	12537546.11	9405025.734	10354451.25	8801669.386	15169773.91	8448533.198
POS00967					-	-	-	709.214	393.1343105			588618.3986	262780.1339	1167772.386	1783727.138	173282.4473	1233221.709	914155.1033	723363.6922	967919.4439	1311815.027	403618.8786	1133195.72	2170685.273	848387.2846	940753.347	2111497.353	1200664.354	990459.0829
POS00968			SQ 26180	22.98332611	-	-	-	709.0865	239.2311517			9039430.813	5206944.59	7116124.26	7570842.091	914889.7309	8012441.142	11098253.88	5629376.54	1225675.799	9080649.294	7222336.288	8960673.312	4394158.685	6079454.113	4622456.488	3576761.332	7779652.161	15680608.21
POS00969					-	-	-	708.615	284.1634938			2807573.528	1826471.701	7289309.168	3468091.629	7209012.557	3051314.341	538474.0672	5989368.07	2864090.068	1133743.872	3415180.884	865127.1974	315887.1508	2056109.512	2989030.914	2509394.88	903963.3973	4920813.469
POS00970			Phosphoagmatine	9.317847385	-	-	-	708.6055	211.1806349			3147743.302	24695763.15	23028291.87	23840375.89	19445835.46	22539776.12	18265537.86	16161223.67	20002025.48	22536753.58	19407128.89	17601134.35	23543068.87	20874304.28	24446845.15	20998809.44	21510424.32	20357132.65
POS00971					-	-	-	708.136	272.9695294			413086.8216	368678.6916	1259456.679	262229.7305	1194871.307	569250.7583	3236206.748	1008586.556	1625014.24	2064489.73	2372794.865	1055604.246	1289894.31	1752273.345	1764138.247	910941.775	842713.7742	1167998.048
POS00972					-	-	-	707.8215	140.1265929			39797147.27	46282057.43	47117515.38	37781915.52	29890940.55	46829108.43	42442342.97	25165876.59	51680214.04	43165507.49	43940679.82	66045092.49	6278650.895	59278356.18	43513293.75	37857375.98	44124478.36	6938091.103
POS00973			Aminosalicylate sodium anhydrous	22.59142232	-	-	-	707.662	176.1284327			1599491.275	1056658.381	2120248.945	4586728.56	1544250.734	2145729.545	1532105.486	1237752.388	1796711.639	1965911.524	1805114.454	1397837.756	2211056.72	2147177.62	2345051.259	301001.0672	2016490.537	1756497.857
POS00974					-	-	-	707.1825	341.1030666			1136377.842	1886102.199	1801368.322	1758189.456	757424.0211	1849999.703	1416855.964	1204425.866	1282904.477	960645.5944	1878845.86	643005.652	2297553.913	1418683.483	1551816.157	1716051.962	1773290.328	1392315.985
POS00975			Adenylylselete	0.676264874	-	-	-	706.7095	475.1869973			1137364.733	1727867.082	1090268.157	976872.2924	624485.4297	1097519.258	691289.6662	508644.4462	103109.7399	1734704.237	2209973.753	542616.2141	1026262.211	1120000.414	1059248.254	910126.2262	259940.5209	1958818.428
POS00976					-	-	-	706.709	123.0917955			8798665.111	9960133.056	19465177.16	13633100.71	16621359.27	11546202.96	9963256.832	13268344.48	10111267.5	10094689.97	12400190.39	9657360.93	5404404.059	1312977.541	11297681.54	10080142.53	10681044.78	10246845.91
POS00977					-	-	-	703.525	160.1334621			1471925.098	2012509.35	9595352.11	25644874.83	993646.8393	1523560.401	945385.3602	866516.1108	8162219.817	1488127.625	10371842.61	2234484.081	10883243.96	13744711.05	14960502.02	17344041.17	1380036.235	8285857.92
POS00978					-	-	-	703.524	116.1071532			146723758.1	28906818.31	47407155.12	95552191.52	241512608	165722878.5	157384687.9	82899421.18	88747958.22	61561722.1	124798040.5	68882488.23	25058829.4	119570809.3	165206238.2	117515912.6	140272490.1	74717008.11
POS00979					-	-	-	703.208	96.08086071			60013070.52	58783210.32	57871242.67	66275532.01	50119728.56	61748998.35	50606269.03	43519564.56	56063621.11	55088283.35	54464179.66	32220391.91	63726925.81	54690336.13	66270475.83	63807042.91	56167867.16	54995470.36
POS00980					-	-	-	703.207	165.1388841			10973499.77	24537912.33	16451320.64	17906539.46	13590238.6	20860135.98	12485997.1	12287966.98	21644257.77	16969376.52	6546823.337	15106706.81	17303932.94	24148653.96	21301312.6	14463052.38	19233392.74	17811006.03
POS00981					-	-	-	702.895	143.1544257			8085685.899	6622384.23	7049685.911	7337340.341	16115564.99	7727989.842	8910058.072	10268462.85	1195717.275	6093945.15	7337680.914	9917571.607	13068857.78	5731749.954	4379271.517	5778289.984	6279092.154	14992413.43
POS00982					-	-	-	702.893	105.042491			1823567.578	2075002.796	5540289.754	1650292.435	1832967.469	2596936.323	1331923.07	1741425.424	2284613.665	1681356.648	1322943.834	2721064.578	1738580.28	2311044.876	2760482.074	1357743.839	2169478.12	1865433.501
POS00983					-	-	-	702.8885	256.1326953			2230680.519	1513581.097	1868738.02	2748679.002	2648480.702	2088463.677	2802224.279	3235310.18	5984010.178	1778307.768	2106523.25	2099108.367	2530703.838	1418288.778	1972221.285	1650604.898	1770738.158	3354114.168
POS00984			Calcium hydroxide	-1.976161666	-	-	-	702.572	75.09983018			3738012.776	43330981.49	30301740.7	60912242.31	127520068.9	25573234.71	6975405.029	13632074.58	49906970.99	14657304.84	35214517.19	52612905.36	21086921.23	28236721.25	15371418.49	3913510.826	14431901.79	37443491.29
POS00985					-	-	-	702.259	397.1650628			7423534.568	1512268.655	15614275.18	1193942.679	14417795.14	9505276.535	10643445.62	14453964.58	9329473.668	8968745.137	17169394.78	19796332.59	6602004.594	822528.9801	11425259.19	3194389.588	13876201.8	10417460.9
POS00986					-	-	-	702.254	219.1129645			1645565.495	1848980.704	1753396.917	2007102.504	1205183.716	1882361.833	1693737.737	1584632.79	1815398.666	1760018.913	1701534.123	1476208.134	1928413.301	1677437.15	1840256.075	1040562.479	1642342.185	1891262.796
POS00987					-	-	-	701.783	87.05537258			28502947.8	6858841.738	74330654.05	93712751.11	93051882.08	18800978.74	26896818.93	30213964.17	56394327.51	54465255.24	45638589.54	48365494.45	79064439.61	68687374.92	61382171.51	31844586.92	48112892.33	36077507.1
POS00988					-	-	-	701.623	186.1685292			36984719.42	4320781.706	37648290.57	83167316.36	40684161.94	53213142.8	41204012.76	43207141.11	50228380.68	41161203.52	6318190.967	27101798.59	35245841.98	37317588.95	45514979.74	38292086.63	5923965.228	4867576.805
POS00989					-	-	-	701.622	141.1389045			122657392.2	138026150.9	142691840.7	214742298.2	217189024.3	187463217.8	168058270.7	75243235.89	135256348.7	130580691	134973861.2	127222866.3	150868804.2	130451494	166153180.6	119886837.6	136543973.3	145508451.2
POS00990					-	-	-	701.6175	432.144947			599648.8059	890326.5906	1047247.667	971918.9882	593532.0492	1218805.566	622703.0115	479504.0008	613853.2538	1473067.544	1039394.45	562153.6314	1142819.68	715746.3221	1415430.691	758030.5871	888931.1109	691109.2515
POS00991					-	-	-	701.303	70.06526223			79742933.99	68830289.59	65286720.88	77540507.54	11270163.17	66667091.52	62689960.05	56437674.34	68736711.9	64145439.4	66884550.34	59273191.12	74050204.51	58985988.58	82690197.63	62007427.72	63772347.21	67401113.1
POS00992					-	-	-	700.984	132.1020903			63422295.87	74456751.52	116535841.6	82990821.99	89131754.21	79165588.95	68278913	60532311.48	64719298.96	71272041.19	68989448.47	73264969.81	75192036.4	91011186.6	47059166.07	69936075.18	72059903.25	68171878.08
POS00993					-	-	-	700.358	264.2432251			2111247.697	2208685.529	2303216.42	2454982.154	2361100.482	2522844.767	2620660.358	1980537.368	2146729.61	3376995.381	2235993.961	2236820.202	1903852.766	2014954.251	2953328.141	2078229.697	2061212.184	2277785.298
POS00994					-	-	-	699.714	507.2498734			952375.5285	1264849.491	1446835.197	1254831.991	1134678.039	236934.1386	1111343.473	1370452.549	880677.4551	1173183.29	1238572.126	974805.653	1377029.681	969286.1356	1298292.561	1009067.921	1257848.903	1121325.516
POS00995					-	-	-	699.7125	159.1493836			46444476.21	56698151.77	56640353.7	69066576.76	43204877.97	11781760.43	43137103.06	38100465.62	50404024.02	53595563.01	52302979.15	41503484.95	55230082.03	65390115.07	64036477.94	52486429.8	55229436.3	51386088.74
POS00996					-	-	-	699.7105	85.07609396			733310.6291	1058383.175	961655.9662	1126007.771	816630.2018	925566.9881	669292.0263	702197.7488	794803.7968	972153.204	889852.618	773725.283	1006451.92	156358.5535	1000150.633	879160.4266	759461.3979	901886.4213
POS00997					-	-	-	699.4025	616.3011009			673479.614	1028847.786	2176012.561	1023830.702	478014.6512	1125495.221	622567.9055	437786.3555	645928.9699	274418.3937	1108953.474	495819.9437	1966072.182	841862.949	2018993.911	1231552.775	815883.9598	782095.3747
POS00998			Aminopyrrolnitrin	17.42921766	-	-	-	698.286	228.1011346			2597141.988	11969626.84	9114678.046	1888250.258	8002431.45	10556017.77	14456686.45	9913479.094	9967921.083	18049467.72	9044826.496	24196990.19	8301319.625	15981755.74	16603085	9403455.31	2499217.468	14577675.27
POS00999					-	-	-	698.2845	114.0914928			80545645.04	91845298.45	92718994.66	106360112.3	63021288.51	128120998	16581091.63	109228412.4	142166030.6	88238298.08	93000871.88	88867602.37	172002437.6	161427854.8	14387612.87	82567329.23	90476809.11	154417530.8
POS01000					-	-	-	697.8105	71.06860701			2357404.841	2739058.111	2174017.056	4680387.607	2763401.907	6596347.546	2102308.612	3232628.93	803003.989	2566371.181	2234465.931	4691639.951	7334493.682	2405520.16	2955561.434	2235708.571	5141741.824	4446670.381
POS01001					-	-	-	697.809	533.2666005			2107613.901	2678850.333	2753996.262	2556260.561	2847448.468	1770480.575	2775071.119	3573093.674	1880275.972	2198279.792	3563579.025	2191951.284	4741106.402	1645144.657	2604572.987	3038493.164	2928385.469	577690.6269
POS01002					-	-	-	697.652	235.1440277			488884.3295	2143176.481	1433086.827	1551492.41	1451293.55	1511337.385	1376759.232	1192875.478	1376949.069	1299330.722	1222366.141	1197051.782	1607083.603	1248675.362	1580793.116	1245015.083	1289437.111	1538919.832
POS01003					-	-	-	697.486	324.0768441			6349179.294	10901924.75	12571831.66	11023211.49	13325769.29	13169088.25	11876731.3	12096091.92	9590090.802	9899519.737	12898780.4	11475074.73	13878794.98	9888995.361	12373814.75	9062573.374	10311348.72	10928593.8
POS01004					-	-	-	697.3305	98.09652698			12130759.29	29357948.95	20839046.15	70461860.14	42297846.2	42066642.85	34967712.68	53378416.71	3962447.277	42022443.07	65588452.36	25594650.19	55875795.43	40252605.67	41620160.72	26250757.79	27948512.94	6680171.065
POS01005					-	-	-	697.174	365.1031374			1024328.676	1428739.607	1510511.543	1496972.162	1084560.082	1699100.316	1077146.722	1012825.649	938920.999	1506563.967	1672542.729	980952.4889	1932592.155	1296499.348	1483828.075	1524038.643	1805715.382	2333877.491
POS01006					-	-	-	697.173	175.0867943			1611343.267	2439013.573	2219110.667	2303177.223	2018996.696	2184600.705	2444438.496	1779036.643	1943058.893	1902483.244	1881613.675	1840371.601	2208569.285	1866758.075	2231002.379	1792818.368	2110675.912	2062148.321
POS01007					-	-	-	697.172	95.06046288			6930264.833	6914055.945	10993570.08	7509033.404	7112327.554	11261124.81	6023276.233	7315133.878	8148857.037	6233861.605	7043728.586	7019097.901	7769802.75	7838451.639	9198532.331	6033190.929	6888514.441	8269349.131
POS01008					-	-	-	697.169	90.09142805			1323661.96	1648281.112	1663484.928	1805695.799	1159109.524	1755767.139	1291928.889	1153188.683	1422220.561	2197450.61	1431984.057	1240391.362	1525131.32	1540199.834	1866873.8	1424286.22	1543793.143	536358.0617
POS01009					-	-	-	696.855	547.2453506			1216295.684	474844.608	1661299.404	1306932.317	769243.599	3710423.755	847510.0059	699042.6942	924780.7517	1633385.049	948039.822	809550.5918	1520007.395	1249809.007	1544716.152	1147617.863	1981910.839	928648.2102
POS01010			D-Ribose 5-phosphate	-18.03900563	-	-	-	696.854	231.1129256			1158373.449	1897303.096	860935.5609	1533333.904	1373490.81	1498128.347	1244799.107	1232374.898	1516554.656	1200949.994	1276179.193	1247222.692	1472281.87	1225216.789	1405674.671	1233522.569	1270258.322	1558899.389
POS01011					-	-	-	696.3765	142.1229981			8547304.805	11159474.13	16574724.55	6154673.141	7759354.343	11112930.52	8167778.145	7234965.483	9342787.316	10648947.76	9808990.478	7734680.452	13494533.95	17353438.29	12191884.82	10140080.49	10391234.01	10047710.72
POS01012			Quite	-20.1913625	-	-	-	696.211	193.1699965			16382515.03	18360681.91	18190729.38	22337212.49	20786649.83	14417894.81	2586688.725	23059922.69	4129226.396	30854646.55	28654000.89	15747670.98	25283494.52	23776102.05	18894171.81	15458083.81	31165030.78	10878614.94
POS01013					-	-	-	696.211	572.2760618			554618.5294	888675.4765	1298253.85	935331.9847	524788.8441	672075.788	508384.5192	460467.6529	583090.5412	691169.7763	1551917.252	492528.7707	859018.8082	1023586.477	1931770.586	535096.8345	1735971.105	580041.3152
POS01014					-	-	-	695.577	592.1719869			87981.79344	965934.9737	515754.8419	580333.8489	665289.9369	549116.6631	1099968.195	1131842.085	771210.8118	446334.9871	621281.7818	182261.4276	561421.0146	534474.6628	607322.4305	475634.6665	949723.7462	962985.9148
POS01015					-	-	-	695.423	168.1577832			36879855.6	39763509.27	42127887.38	40152125.17	43550012.97	33345718.99	39342005.54	38665268.24	40491046.47	38529715.24	40811726.91	40578175.13	42954994.14	40252779.19	46001760.31	36324190.92	40716511.67	41827856.44
POS01016			2-Amino-5-(5-nitro-2-furyl)-1,3,4-thiadiazole	13.57609971	-	-	-	694.642	213.1961573			2755745.215	3022022.979	3063905.141	3259763.052	3182541.869	3355446.669	2969922.442	2694528.77	3061786.974	2987459.648	3140796.316	2825560.799	3337382.69	2913986.468	3585362.091	3010927.469	2941063.916	3346562.579
POS01017					-	-	-	694.635	182.1655351			67578274.36	55664096.1	63494823.3	72619057.61	60863773.69	82435940.55	24891217.97	115284791	68320261.55	68157053.45	58104651.83	150067528.4	63387307.04	49992720.73	65462842.32	57159773.13	52937432.86	61965756.5
POS01018					-	-	-	694.6325	287.1629968			1051920.427	565156.2557	762636.9739	624600.0088	4454955.218	818202.4851	4509826.291	425805.2833	2239692.077	518694.3862	804413.3544	1894914.472	842255.1475	699007.3684	856561.7736	627377.6879	825575.3029	2343459.396
POS01019					-	-	-	694.6315	508.23415			1612877.017	1375748.934	2078143.93	1268871.095	1385266.706	873144.847	1322557.251	1717728.751	1152062.292	837036.8901	1645047.905	1203469.534	2539491.208	194034.7522	1503487.14	1044589.554	1705143.898	1196676.145
POS01020					-	-	-	694.1475	115.1230484			76019879.75	87337372.65	104852240.1	109360840.1	91740975.78	96851830.59	82576353.08	81353894.87	70753343.46	82569436.9	86097446.68	83361376.65	94121111.06	75217795.78	128543675.6	78179407.68	85067601.04	97461218.19
POS01021					-	-	-	693.5195	183.1495236			43571461.51	14112156.3	138734622.4	87636888.52	58966427.85	77920453.96	133559740.3	129847955.3	143299610.6	50946485.72	124481334.7	135355465.8	132469424	167300983.8	118101488.4	63574958.26	117825445.7	146900008.1
POS01022					-	-	-	693.358	410.1371766			1618901.192	274833.351	3800159.663	2016312.299	1792652.2	1387853.339	2740830.656	2342359.8	1239285.901	1293343.265	2394064.726	2687190.432	3038534.76	1369613.715	297036.9696	1954325.616	2857441.205	2428416.095
POS01023					-	-	-	693.041	88.07577427			35368087.32	39084574.03	37145779.18	51891301.84	28735008.41	41735568.48	31021901.65	26498074.82	34940266.95	35447776.01	35568837.88	21454908.75	39055169.92	37206612.69	41861155.76	33918752.51	36368149.74	34768416.95
POS01024			Didecyldimethylammonium chloride	9.370998461	-	-	-	693.037	363.0868696			2299240.611	3477225.536	1218619.285	4646799.505	2438669.978	3871818.399	2509281.762	332385.9964	2915970.575	417536.8488	5342021.169	2387746.039	4293060.312	2969195.675	4018352.192	2889757.826	3387649.121	3374601.309
POS01025					-	-	-	693.036	139.9148912			5699835.121	5597700.969	7836497.278	6060978.514	5282511.095	6379684.263	3005186.626	4930315.974	4510352.877	3843140.247	4371475.213	4218203.357	3791548.8	7027620.989	7452614.942	4316965.409	5209872.56	6021764.156
POS01026					-	-	-	693.035	266.2590413			1298292.629	1233183.217	1258242.77	1458574.642	1021032.933	1299300.105	992555.5503	348700.7272	1233099.687	1161681.535	1227772.254	1067337.934	1370911.985	1351267.529	1222564.512	1154575.716	1052919.566	807409.2667
POS01027					-	-	-	692.411	138.0916378			3816987.179	4394099.836	4393734.491	4653235.518	4388936.576	6025377.894	5361073.061	3996643.646	4741192.765	3786984.296	4229723.559	7089172.102	5101710.969	4236400.191	5707226.521	4930967.424	4084088.4	6441837.144
POS01028					-	-	-	692.093	438.1924917			2666128.115	385513.7226	2583716.904	4086753.403	2233570.868	3307161.034	1567281.57	3070504.855	223246.2674	3210645.849	2586399.147	2354160.544	3046101.862	1432745.273	2112608.618	3602615.195	3100028.39	2697585.89
POS01029					-	-	-	692.0815	436.1767156			4073574.638	428828.1395	3337309.541	2650726.108	2467561.076	2948810.041	2596589.083	2239107.055	1570309.544	2301504.608	4012631.685	3037234.403	3140768.226	3495239.214	5576867.282	2006749.54	2482429.121	2091764.11
POS01030					-	-	-	691.612	100.1120857			2945757.934	14451288.64	15137699.53	13262089.58	24793112.45	19158819.23	26983738.26	19741474.63	19359417.1	13438051.86	15720545.14	32808597.97	17987590.17	12044206.22	15709268.46	12149208.4	14746818.02	32265370.88
POS01031			D-Ribitol 5-phosphate	-20.33488175	-	-	-	690.6585	233.1282564			1055844.942	1086508.041	1174992.975	1129997.9	1064512.131	1222201.693	1025361.327	1062416.313	2290494.559	980041.4885	1111620.936	1002212.046	203666.3081	933406.8131	1267261.3	1851639.786	1499004.329	1134649.72
POS01032			Glyphosate-isopropylammonium	1.380302967	-	-	-	690.506	229.1908916			22183548.57	12299992.53	10400893.85	13823050.36	14159083	2044089.154	17089412.93	13132306.56	11484545.34	11919500.62	15162868.42	1128683.387	10494445.36	11302217.92	17179772.51	11867350.95	11606771.74	5265939.977
POS01033					-	-	-	690.496	563.2389239			1589312.491	2284416.275	277932.8109	1497931.536	672080.9974	1623579.157	757372.4711	579019.2438	851133.7689	1462577.203	2373094.356	723472.3034	2731895.562	1754137.279	1863486.985	3874799.271	1305415.29	942934.0734
POS01034					-	-	-	690.3395	139.1232003			773888306.6	452926189.2	468424762.9	443041764.2	297621435.3	561302640.9	456947230.2	460687483.5	511600326.5	411244082.4	477032785.2	487560750.7	528781940.9	72662172.18	455095436.2	385103127.2	454422089.3	623835860.7
POS01035					-	-	-	690.025	112.0996522			4241874.533	4720443.011	4797349.163	4759711.416	5471972.708	5174953.072	4855787.057	5377128.215	4820830.685	4457898.18	4628073.966	4798824.44	5378807.497	4337520.259	5220889.312	4195682.654	4684659.451	5169344.501
POS01036			Aminosalicylate sodium anhydrous	22.55011802	-	-	-	687.637	176.1284255			2939693.606	3364530.745	3705322.316	3819423.438	2420257.547	3661716.882	2558138.983	2235477.153	3025779.877	3251269.216	3159831.002	2400978.837	3375683.085	3501641.245	3869375.939	4774654.358	3054036.089	3164465.536
POS01037					-	-	-	687.162	102.1278558			4737584.029	3000196.131	3422049.143	4773607.775	5951858.251	3219723.718	3947867.029	5050823.855	3498851.835	2708178.544	3232859.093	5703048.215	3713705.845	3444404.616	3085068.672	2591572.551	1104634.64	10167933.1
POS01038					-	-	-	686.365	292.014168			754003.6644	895212.0403	1244181.893	776862.221	902437.6863	1099209.251	872662.9796	910716.6429	756560.1932	837006.1821	1609269.038	856508.7474	1205811.476	670767.7719	983258.2654	744960.4446	864608.1729	780675.0701
POS01039					-	-	-	685.41	547.245333			1163394.775	1308694.165	300714.9297	1251787.521	860572.9107	1444837.343	864550.5564	785527.1302	909065.0612	1416490.259	260272.4493	784674.7176	298689.2411	843350.906	2763888.523	1149516.367	1381975.973	899267.4204
POS01040					-	-	-	685.0945	393.1343373			1830858.883	1452843.462	3451667.689	341041.3466	948848.6521	2795564.109	1091788.424	208638.5869	995268.5799	1892859.115	1988554.734	1144149.161	1551841.436	1091247.463	1621384.724	2091032.984	1275982.653	1126979.646
POS01041			Calcium peroxide	2.778107263	-	-	-	684.779	73.08427684			5672371.158	4366791.095	4619420.142	6941968.621	3307096.344	557285.9346	4000056.06	4219645.193	4095872.828	8317530.616	3422330.886	3606468.942	4988510.962	4221738.934	3231579.918	4295137.99	401888.8079	3302401.241
POS01042					-	-	-	684.136	108.080857			1165613.545	1435376.651	1321513.02	1325822.902	1178270.582	1328807.684	1109648.487	1098783.84	1268352.68	1176264.948	1124196.143	1199154.355	1691401.054	1250566.892	1351169.218	1228102.305	1181999.029	1954576.384
POS01043					-	-	-	683.19	284.1634845			4307580.678	2969516.626	1258564.471	3947501.297	1471235.824	3240695.387	4785985.778	3508226.589	7213970.751	407758.4223	2488534.86	6841785.187	3681786.52	2512761.919	2267423.439	634922.1294	2938264.495	3892602.255
POS01044					-	-	-	682.5495	395.1494615			1044941.408	1156715.294	1437274.597	1044282.572	1319628.42	1757910.326	1101927.324	1495370.783	1196977.613	1210115.253	1405184.918	1300880.548	1223549.138	1000140.589	2220633.869	1348251.858	1133975.172	1185398.17
POS01045					-	-	-	682.0745	117.1104684			8134588.543	9579972.94	11132175.63	15145882.71	6445578.376	9765168.905	10194148.86	6990257.407	8288724.546	5972082.618	9175615.665	7049645.271	10130302.8	30091871.45	14154598.9	8943211.459	5989751.753	1361865.565
POS01046					-	-	-	682.0735	272.96953			265274.6618	1418672.964	1203569.858	3005279.579	727854.5237	2327965.943	1225004.123	699258.9835	104660.4943	230185.3036	697478.7418	680456.4464	1583358.76	3510017.219	1125935.097	1220273.258	552050.9123	736588.2193
POS01047					-	-	-	681.755	87.05537313			74634949.41	69734188.9	4375148.947	6695272.65	67774257.96	49838618.23	29725716.63	52623406.44	5235698.607	4842161.368	53460838.03	39392346.98	42362731.11	42937661.91	20590736.54	55135060.83	7858729.166	38185265.61
POS01048					-	-	-	680.647	133.1054369			3460719.202	4045026.106	4741458.252	6364539.758	3135168.786	4111364.391	3226869.54	2758231.332	3524855.091	3873370.045	3565455.047	3126149.467	4393870.503	5273052.747	5074452.551	3830504.045	2467301.401	5033308.068
POS01049					-	-	-	680.639	96.08084367			48163743.51	52631686.08	49778970.66	57343271.6	43568573.69	52284527.32	43849877.18	62327166.82	50582966.7	50906963.04	47329179.13	61386321.21	60548764.66	48336991.06	52384985.21	42060431.16	49692263.5	50774095.29
POS01050					-	-	-	680.332	179.1178719			2209836.873	2547208.287	2599184.362	3982794.187	2538452.492	2780788.336	2327184.736	2206240.631	2605973.402	2510982.131	2417147.589	2378907.01	3060730.188	2368589.466	2809445.69	2360481.729	2473803.191	2667356.669
POS01051					-	-	-	680.009	165.1388793			16711113.66	17493191.02	9939051.551	19018356.65	12873521.85	18310464.74	11424321.23	12188640.1	15624852.33	17460774.46	24235348.55	14785017.72	14728971.32	17100699.37	8617253.161	12651553.46	16908022.03	16145248
POS01052					-	-	-	679.366	505.2341658			825872.8227	1704112.205	3026260.762	1840992.202	501230.3587	2226154.844	2112182.04	3381055.843	2097696.605	1576843.915	3666472.672	1898618.715	2923291.148	1244180.09	399135.562	2753194.159	268995.8641	195250.7196
POS01053					-	-	-	679.365	118.1227735			6548380.512	5031097.402	5282874.877	5091090.584	9044425.474	5309829.357	5567630.284	19618812.8	5527205.46	4985163.062	10617397.69	5878814.935	6044007.098	1241815.702	5279106.43	4438800.189	4888131.683	6126604.867
POS01054					-	-	-	678.418	533.2666233			1446782.312	3016746.877	2355707.532	2383206.094	2540227.238	2906013.526	3011445.365	3102610.076	2120619.732	1838890.612	3723374.631	2896045.711	3883192.839	1555727.383	1846480.769	1525808.214	2277415.969	2510458.906
POS01055					-	-	-	677.853	95.06046316			5802770.728	5854674.449	6244717.293	6204148.7	5550411.689	7257937.853	4818889.174	5421514.568	5166331.442	5112290.363	5113266.311	5704411.217	6033547.676	5610808.602	6827859.104	5006848.022	6075375.294	6101060.838
POS01056					-	-	-	677.79	264.2432225			3621131.133	1752064.718	1732998.057	2464743.99	1789315.05	2172694.271	169987.0276	1584223.981	1753132.446	2245937.071	1684452.749	1773627.297	1833811.431	1603300.702	2826199.184	1486613.25	1908950.2	1790516.03
POS01057					-	-	-	677.775	132.1020812			86787553.91	88570253.5	90742540.72	64404467.38	72966097.2	94059317.38	68190240.6	85172413.21	83373560.86	92399899.66	71471425.19	28150326.62	100915280.7	56689443.88	66108145.17	85855106.5	74570242.07	73717917.43
POS01058					-	-	-	677.7725	432.1452662			772802.8959	1135596.938	2147369.621	1122284.34	727377.7586	1081850.331	858461.4324	641863.1736	773567.7853	863363.3667	1184737.687	684567.9665	1365880.518	870439.4798	1358618.913	936950.4	1090975.575	814312.4119
POS01059					-	-	-	677.14	202.1440726			5638161.183	6840505.928	6730597.014	8738250.769	4697437.213	6635755.476	4473700.142	4234175.545	5964412.23	7184286.461	6684862.928	4692577.121	7262081.585	5516854.612	7382764.216	6541604.183	6504485.357	6230570.624
POS01060			Didecyldimethylammonium chloride	9.624391363	-	-	-	676.9805	363.0869614			2296068.215	6141160.386	3175739.29	7592153.409	2350065.246	3658799.228	2459389.512	2358129.619	2568927.359	3566156.829	701034.6263	2410284.141	7960360.466	2846286.426	4070614.277	4140728.006	2955045.161	2665069.265
POS01061					-	-	-	676.825	88.07576341			26335357.72	33852197.75	30360612.18	63077154.71	25146895.12	32528454.05	26935336.8	22645398.57	29406971.55	31963297.62	30517576.8	12333579.61	36858582.19	31222450.93	32812712.54	30056066.68	32129669.28	30978950.33
POS01062					-	-	-	676.503	480.2024239			5473392.803	4284327.475	1186015.869	3509491.628	2872129.371	4257305.734	9347529.821	4401187.309	4330926.186	4408548.594	1083527.286	3107728.442	3676869.509	4954990.522	3224908.36	3336645.511	4259901.026	3902841.127
POS01063					-	-	-	676.499	250.98791			7113477.913	18734869.55	20007608.09	20011699.47	13027488.75	20127005.59	13238163.47	12620913.75	12082601.74	17673574.2	19819781.08	11937706.34	25702919.11	15170361.09	18668982.19	13333374.8	13467104.85	12536429.68
POS01064					-	-	-	676.188	71.06863884			4034773.614	4862646.993	4522118.927	8527857.275	4937216.075	5847704.19	8318286.603	4120522.492	6682390.854	6223641.631	4719256.566	4782923.171	4791154.52	4240628.761	5035752.899	4118921.363	4805342.476	11735467.45
POS01065					-	-	-	676.18	508.2340963			1025819.276	1131388.376	1906067.57	1180068.588	215019.1817	1629498.357	1127077.073	1248462.848	1300079.147	1119583.281	998862.8515	2221321.646	1900194.106	915429.3597	1259726.797	1028146.061	1321229.118	1766500.787
POS01066					-	-	-	676.0245	141.1387584			138436915.7	153104302.5	155890248.2	169858277.8	156236764.8	166135561.9	150610634.7	161716976.7	150680865.1	153726660.7	159475751.7	154271013.8	183901298	145413120.3	162574526.8	135385346.1	158707488.9	172965940.9
POS01067			Adenylylselete	0.688707618	-	-	-	675.88	475.1870032			740418.2029	1984647.451	373808.8742	1253447.698	672675.5825	608961.3142	805372.2114	670558.1885	801445.5766	1119977.907	1381615.967	731845.8999	3812721.167	855304.4992	1300463.997	1038027.467	1371166.236	1286365.464
POS01068					-	-	-	675.708	174.0914655			1109468.439	1203099.377	1145511.906	1406282.305	1187218.893	1148833.034	1096548.733	1117916.322	1172144.847	1175089.134	1191280.225	1116114.533	1446803.343	1064169.329	1254325.296	1082390.198	1282302.325	1289851.916
POS01069			Aminopyrrolnitrin	17.40369811	-	-	-	675.551	228.1011288			30320439.59	15537767.62	15507488.51	2257111.975	8109312.473	11794727.41	15001964.4	14310307.78	17544161.6	6773204.915	6604144.496	13441363.21	19978824.89	11538658.27	10355017.51	12572506.86	10010426.2	15563731.54
POS01070					-	-	-	675.5475	143.154409			11746588.77	8648416.909	5774863.566	1498606.171	8339095.895	9160315.34	18797438.79	9032685.847	9809583.043	5347166.489	6639600.172	25017892.7	7032198.51	7419402.12	12500481.21	5155159.153	1996690.279	11027333.47
POS01071					-	-	-	675.547	219.1128682			1301340.06	1445245.866	1581127.674	1822879.755	1233324.452	2608295.835	1486112.386	1385902.991	1431498.816	1554866.69	1429507.765	1309234.249	1808967.42	1378224.822	1532712.717	1423837.978	1418608.604	1534767.182
POS01072					-	-	-	675.2375	70.06526035			52153781.88	61141784.15	87680189.54	63575127.26	91175337.48	60716346.82	54702212.82	53635806.92	61121506.9	57183538.75	63587475.71	57076190.97	104568520.2	51238850.61	60781914.19	50696125.42	58143768.27	66469690.39
POS01073					-	-	-	674.916	123.0917894			7427236.408	8494289.495	8637052.998	12891484.51	7554479.861	8990800.557	7988384.25	8067735.493	8807105.963	7952564.393	1306126.609	1478013.656	11642099.33	13522841.02	9312090.745	4869640.842	8052921.017	6246141.735
POS01074					-	-	-	674.91	436.1766909			2441386.792	3055288.878	3216027.445	1328569.695	3716521.634	3270999.832	3383045.982	4170864.402	2582353.122	4136698.975	3758454.651	3502977.42	4249098.409	2509407.153	4468830.519	2678251.431	3237453.991	2623125.903
POS01075					-	-	-	674.716	572.2763042			741128.4792	1063557.622	1232570.547	744461.8008	655379.0654	1037313.423	693129.0712	648886.4215	777092.7604	990974.037	2082103.083	717661.5361	1840381.83	814938.8189	981545.3924	895588.7374	698396.9199	880165.3178
POS01076					-	-	-	674.593	168.157672			21798911.45	22182545.03	22770636.73	24777194.53	23603183.49	25269608.47	22333321.68	24767638.34	22689329.32	23551341.92	25163103.7	27304363.2	26776416.64	20338710.36	24827365.99	20969140.47	23611665.88	35010502.07
POS01077					-	-	-	674.593	507.2497317			1416423.248	1561553.552	1906147.489	1672810.968	1582115.658	1355024.223	2611480.128	1554407.349	1361171.906	1531298.023	3454245.133	1522768.421	2067385.154	1477551.253	1824066.819	1451604.857	2169273.188	1653087.693
POS01078					-	-	-	674.59	324.0767511			8315532.569	13224605.94	14584012.74	12946595.76	16595235.66	16416615.04	15529903.08	17341526.06	12028562.48	12444155.08	18091454.16	15819710.35	18851613.31	11210809.15	13909983.56	11139541.66	13837663.37	14238432.08
POS01079					-	-	-	674.4405	138.0916391			4793423.736	5500519.274	5363064.949	5945568.357	5323002.426	5436046.139	3825714.807	3868665.982	5542324.301	5016707.181	5307045.316	4870535.218	6097015.609	4987794.411	5410350.973	5045167.114	10832449.3	5760974.582
POS01080			SQ 26180	22.97149294	-	-	-	674.2745	239.2311488			6962325.487	7097863.849	7208630.429	7653205.939	7576219.396	7664537.652	7355603.455	8785984.638	7315123.159	6920484.097	7658344.9	7617290.456	8430745.62	4973326.355	7384567.918	6304295.857	5342029.427	6684116.779
POS01081					-	-	-	674.1205	365.1031463			793184.8797	1098297.131	1145924.109	1175930.117	787478.8712	1193921.184	3351602.197	783851.0047	966197.73	1314387.528	278248.2666	761025.699	1483670.07	1124943.5	1679126.047	954197.4453	343207.7935	682541.6985
POS01082					-	-	-	674.12	186.1685155			36337827.37	41683234.45	34071419.94	54397967.32	39094618.17	37516446.64	49041421.99	42242254.02	31948719.45	44045720.23	51678735.52	4728966.288	38688218.92	36218489.8	34198804.85	28524029.62	90113500.76	43790550.32
POS01083			2-Amino-5-(5-nitro-2-furyl)-1,3,4-thiadiazole	13.55703401	-	-	-	674.117	213.1961532			2794589.777	3109657.53	3136359.07	3437858.111	2986536.728	3236691.047	2776450.092	2702411.996	3132510.306	3073233.861	3001271.922	2852112.523	376680.4367	2959207.324	2502578.017	2774459.161	2927430.279	3165517.203
POS01084			Glyphosate-isopropylammonium	1.595526259	-	-	-	673.956	229.1909407			7845161.102	3204483.98	1346919.42	12917794.11	7352395.635	14672734.29	5245858.248	6665623.348	14504341.42	6666741.648	9353149.969	1385423.256	19355787.27	14777736.78	7146953.309	6043964.775	24866118	2129439.43
POS01085					-	-	-	673.9555	397.1650529			13428763.84	10134658.39	12657040.01	13051985.54	8734236.786	12507306.37	1920464.256	18668877.44	10356910.81	10026996.35	1703056.287	15608227.05	19510110.92	9078202.835	7343829.564	8473683.497	11654531.95	15236282.45
POS01086					-	-	-	673.7995	144.1385662			14920482.45	92303718.01	14713000.77	93958277.85	39073018.82	60701378.43	80174405.84	45760381.77	17737359.36	14925988.89	11067461.67	43056785.96	40071930.1	56680755.68	5950421.112	44348187.92	57029043.68	144539641.3
POS01087					-	-	-	673.7965	81.04478881			18130578.14	17037161.53	17401214.29	17871777.62	16494968.93	18140187.54	13888197.04	16179445.87	16000920.92	14799415.41	16095817.88	16711821.77	18026358.67	15671553.66	18880688.17	14802482.2	16488300.49	18071166.79
POS01088					-	-	-	673.642	98.09652526			25570441.33	30885472.63	21942379.44	44456377.58	20943386.81	76602314.34	75506849.05	38860251.41	22533138.42	27819154.56	62210664.23	34600277.31	26791390.06	3964082.742	35537550.83	19732672.05	31456572.64	5743697.367
POS01089					-	-	-	673.493	616.301076			609365.5594	191180.454	344162.2741	816053.6748	456256.2733	1155188.506	545242.1438	388942.3365	546033.6988	1326562.497	270438.7684	470174.8386	639985.0113	728307.1397	948860.5618	742956.7525	844315.9309	559808.1716
POS01090					-	-	-	673.4765	100.1120809			24182793.31	9819357.329	10663786.85	10530709.64	15090163.22	11682614.37	13890112.23	17187080.36	1489565.329	9729206.43	12066682.46	10925050.26	13358236.65	8691134.513	10970702.85	8914942.44	10209625.85	14767046.32
POS01091					-	-	-	672.8425	592.1722259			553398.7477	946541.4404	717917.4174	669521.1623	643501.8531	734559.5343	1414956.363	622020.7134	1067981.054	653825.858	747416.5548	1087412.284	814791.1137	646381.2914	735323.5652	562383.5717	843029.655	419217.8853
POS01092					-	-	-	672.693	464.2074411			1323008.562	1498192.213	1710399.106	1850674.999	2322539.185	2689277.96	1625585.643	1892620.273	862285.5156	1353935.755	1113550.1	1863730.654	3396540.458	1204187.778	1624754.055	1220183.719	1339838.039	2168920.795
POS01093					-	-	-	672.687	407.1132343			1804862.824	4364245.759	3333791.612	6353845.247	1533685.87	4285876.648	683783.6337	1513049.942	3250783.512	623478.4527	645802.7215	4421955.177	2248440.946	2932455.528	5408467.641	969865.711	6533573.153	436712.6476
POS01094					-	-	-	672.523	287.1629552			2277670.049	503428.5806	585680.5381	427747.1101	1542154.434	657128.5026	249651.4816	2541231.951	1644987.471	427036.9257	713728.7467	3570125.151	733648.4486	394490.6771	521575.0357	378124.4448	569110.9658	2566510.359
POS01095					-	-	-	672.522	90.09138947			1131668.927	1224955.162	1243402.261	1305356.477	1082667.621	1478982.566	1023306.961	955130.8562	1049740.257	1559608.126	1222736.592	1053348.91	1287237.753	227208.2014	1293755.241	1130815.653	1191921.912	1770396.572
POS01096					-	-	-	672.384	256.1326504			2547031.265	2106066.265	1568452.512	2050928.888	2557019.809	2011840.373	4450903.08	3089966.118	1589885.003	1305749.478	1500416.535	2617975.54	2135703.161	1972092.97	1887035.082	1231855.109	1561244.522	3383457.911
POS01097			Quite	-20.12803016	-	-	-	672.374	193.1700087			2242285.63	21559718.72	2196444.587	23398495.47	10081352.82	14682803.45	6275112.83	23767734.28	13199839.36	21230118.23	14862823.87	16183483.67	31242572	15172524.49	15189488.84	13751957.91	12963263.41	24448732.49
POS01098					-	-	-	672.364	339.1695555			1093471.973	1188301.01	152530.8906	1224303.136	1158461.182	1222173.598	1832641.884	1025544.872	1305267.18	137437.8408	1245270.846	178062.8605	1430725.978	1010667.771	1894864.661	1094513.761	1197951.372	1401853.477
POS01099			Phosphoagmatine	9.260218369	-	-	-	672.055	211.1806228			22954764.09	3276518.369	19880434.99	21378692.34	17122171.69	20215089.51	16837102.25	15703693.04	18218261.76	18985963.25	20236377.37	16726004.36	21091245.3	22847238.09	21391284.82	17667774.22	19352951.64	18831055.82
POS01100					-	-	-	671.721	438.1925107			2140231.726	3537166.281	2666654.906	502498.8779	2418427.491	3773726.512	355094.1524	2227747.742	2375510.231	407758.657	2906949.472	2317489.02	2078711.781	2334074.215	2743242.478	2023440.597	2613200.594	5820101.261
POS01101					-	-	-	671.443	410.1372203			1926960.201	2518913.398	2309074.801	2613040.062	5832427.805	1781938.175	2439758.978	6469928.128	1887493.183	1660513.47	3019665.142	999716.3008	4282414.489	2561903.621	3235060.006	1981918.906	4003182.244	6888704.235
POS01102					-	-	-	671.413	139.1231969			314818114.1	342625049.8	365829384.5	317929371.5	373964307.4	372724174.4	361844181	338173044.4	365809781.7	77646790.26	351451014.1	494337122.2	760929361.7	362938437.4	646007016.6	228300809.7	361833839.1	488458157.4
POS01103					-	-	-	671.086	114.091425			83339099.29	88708713.78	92137560.51	163050436.1	14791657	134577150.5	87168129.24	102571305	96035570.95	92926285.97	98307596.05	129715589.3	105489618.9	100805978.3	123053562.7	58333591.26	98055527.05	106698213.6
POS01104					-	-	-	670.778	398.1696131			1199962.506	1066719.167	1281283.276	1004861.159	1748300.97	1497887.772	827341.7375	2574543.152	1118985.392	977074.4776	1529276.885	1661862.039	1483810.414	949129.4176	1268827.791	884277.7921	1176339.089	1434168.401
POS01105					-	-	-	670.6105	183.1495093			7568465.561	118086467.7	76881283.66	185704047.8	68135495.97	19689363.8	54114397.52	88923189.29	75334617.96	20887813.8	83313346.82	73552240.16	171576381.5	103238710.1	161968948.8	26220739.87	99194721.02	62668053.19
POS01106					-	-	-	670.454	105.0424786			3683528.582	2460588.334	1563989.434	1999105.979	2920174.314	3196736.658	1460725.019	2734822.132	2793797.791	1752394.403	1916829.101	3304031.589	1856047.786	2149144.712	3176753.421	1718989.749	2064980.385	2479000.87
POS01107					-	-	-	670.135	115.1230329			64332470.72	69174527.78	69212655.06	65724093.5	71813844.32	96517247.59	71180198.26	107370236	71458564.03	66173335.69	74301822.83	72778896.1	109322738.1	11484254.7	120170363.7	63365717.82	71896739.32	78258166.33
POS01108					-	-	-	669.661	182.1655247			58459019.07	64334672.07	58150904.48	50134097.41	61270521.22	14081865.28	87522743.2	91545639.68	60261266.8	11409867.41	70247010.13	59226295.97	69814658.92	42339433.36	60523588.12	44007566.89	57873658.95	71032808.34
POS01109			Calcium hydroxide	-2.068426578	-	-	-	669.657	75.09982334			73581490.65	57597971.53	4240057.588	8517569.462	11580491.24	33835153.14	26992738.6	81224772.12	46224871.6	16825967.74	60594203.87	45702758.55	62015349.87	32152682.18	43775244.15	28207970.59	53729235.08	20058801.08
POS01110					-	-	-	669.495	266.259001			1070683.722	1202334.087	1012166.755	1303706.472	879153.9455	1071252.052	858401.3156	746493.3638	1618798.424	1065147.031	1081843.344	880215.5351	1301791.71	1079498.233	1155722.305	1018859.067	1135477.301	1075296.947
POS01111					-	-	-	669.024	140.1265621			19898378.06	21447728.83	22087976.87	21228034.24	51411114.29	23402195.05	10425276.25	23951963.72	21914114.84	19498898.09	34504123.17	34203428.92	24863051.38	5131740.461	22673890.37	17197766.03	21034128.57	6224308.804
POS01112					-	-	-	668.865	519.2136311			1777456.536	1177385.332	5936610.022	1318598.925	1225756.753	2497976.895	1589963.502	1101491.637	1803627.54	2607188.367	1543889.253	1298824.018	3349444.633	2155058.918	2913687.8	2116512.419	1267388.85	863476.4339
POS01113					-	-	-	668.55	159.1493166			29226562.25	35237028.76	33285901.59	40048776	27255424.95	35974639.99	58677077.59	7936557.796	29250803.06	33357787.05	31932778.18	18403157.57	36484682.29	72097233.49	37161195	31712787.91	33649152.85	32987643.3
POS01114					-	-	-	667.909	116.1071534			23227921.53	34080225.05	79192610.2	277161302.8	129456597.3	127216057.3	75458813.32	137503440.4	25539061.41	79756774.76	153889462.2	33651867.84	268696121.5	171016137.3	220098523.3	31183719.25	147225434.1	16198549.35
POS01115					-	-	-	667.7455	284.1634505			869161.6233	2414953.824	2943355.408	2832579.304	6013992.822	4807268.565	6587963.658	9781201.68	7586903.827	1764946.715	3766195.669	9252921.457	4071317.93	2975681.081	3406273.439	1244219.45	2982723.243	8335490.12
POS01116					-	-	-	666.313	160.1334535			7966687.929	8328174.963	9883127.592	20143129.96	838582.5436	1435823.774	8379525.979	8386973.089	7285693.866	9112082	10813729.88	16159325.04	8819418.314	1732492.522	12686688.01	8076768.499	7957140.21	33843301.18
POS01117					-	-	-	665.6745	102.1278414			1872981.068	3431025.075	2199328.518	4184505.781	4048546.741	3582297.67	9843512.566	7116095.636	4045916.849	3225027.77	3725046.362	548295.9588	3597947.083	10287496.07	3810261.157	462474.2587	3649766.49	4920391.644
POS01118					-	-	-	665.264	272.9695159			500056.7485	1469488.27	1465897.277	1505349.28	786848.233	1540132.696	347407.7411	784161.0131	789274.9941	1639317.764	1494348.861	806576.7454	1536660.755	982294.1667	1429257.264	1250606.288	1357242.162	908117.4983
POS01119					-	-	-	664.7135	563.2389957			1032393.772	1691411.582	245769.6484	1470729.029	443446.3263	1181672.351	497183.0117	394561.1667	956636.4382	1241625.438	1207178.491	482535.1126	1311888.838	2511469.28	1030460.207	1331453.052	3030670.858	667532.8671
POS01120					-	-	-	664.7115	165.1388632			28133775.19	19155925.8	15281934.68	15411147.19	12326864.52	6036134.676	11251725.68	14007938.6	27751495.15	12959588.16	19790167.57	12050706.42	15213555.09	15313472.78	25496258.68	13616638.06	16660086.77	15596165.12
POS01121					-	-	-	664.079	393.1343355			1119444.026	1511797.887	3221225.775	2016560.676	3169902.776	1214767.708	1036393.501	1881292.857	1428650.846	3277407.868	3105264.361	2072095.353	2932922.762	1455259.249	242518.0278	1351914.321	2862632.568	1658143.102
POS01122					-	-	-	664.076	96.08085185			8089051.856	51148168.14	47137817.23	55661516.04	42654596.92	51978562.21	42765993.15	49723894.81	45353408.4	47027818.09	46283567.85	26420101.53	53580813.03	44930719.44	75233978.13	48230212.61	47335043.02	46767812.97
POS01123					-	-	-	663.755	547.2453682			737589.2497	335732.983	1086675.427	1824124.095	737546.1462	1914602.469	864546.9005	613223.1291	928713.5202	1274839.535	1649034.843	723391.2184	2206481.855	964487.6274	1460849.75	1646471.301	1938847.837	1021785.933
POS01124					-	-	-	663.6015	505.2341337			1755317.722	2399315.641	2329607.798	1853481.266	1897720.037	1280491.493	1910886.79	1971636.801	1769223.924	223117.4621	2464324.321	1705056.886	2739098.737	1652920.268	1493087.325	1620668.596	1763622.904	2216391.855
POS01125			Didecyldimethylammonium chloride	9.365198781	-	-	-	663.4385	363.0868675			2705320.341	3850231.076	6195102.666	7906462.078	2067945.316	4336437.551	2554067.467	2384667.288	2725572.707	3037020.647	4456445.76	2420406.207	4720477.285	3268553.604	4155052.924	4954943.775	3753085.983	2304782.985
POS01126					-	-	-	662.8	533.2667129			1900471.809	2258946.434	2832985.443	2046780.989	2496480.384	5653726.728	2331662.796	3440559.088	2289123.92	2423891.282	3443102.05	3107744.059	3107055.889	1936947.118	2584478.564	2033441.88	2556290.484	1977573.688
POS01127					-	-	-	662.8	133.1054033			4263413.348	5711685.935	4739592.333	5092333.39	3803670.166	5007079.302	3825407.594	4651742.197	4349462.857	4786803.642	4562657.678	3748889.085	4786650.385	4026139.626	5523971.823	4124275.985	4742902.827	4554655.648
POS01128			Aminosalicylate sodium anhydrous	22.35085931	-	-	-	662.0065	176.1283906			3318132.093	5252842.949	3931733.813	7902893.249	2840787.127	4049384.754	2880531.96	2305184.098	3479555.102	3957935.111	3574592.103	2560412.571	4101056.158	4086311.983	4324397.881	3007404.53	3923906.65	3304333.299
POS01129					-	-	-	661.838	71.06862532			4855643.491	5148408.122	7199980.46	10560932.89	5049966.583	4961248.619	5634077.707	6656551.982	2321609.218	5319059.484	5287253.348	4734088.146	4461811.78	4290842.411	5361385.513	4238258.036	4450635.209	3049889.646
POS01130					-	-	-	661.52	132.1020764			230187686.2	102891492.1	87502116.91	93044886.61	35541319.72	93624013.83	79676729.06	81364869.37	82437034.31	80803163.67	95954279.55	63669928.74	26880553.12	298134706.3	144632642	80261244.5	89251973.35	82819303.17
POS01131					-	-	-	660.722	189.1023675			3107949.227	3510658.467	3584081.592	3713918.578	3448331.309	3018445.169	5703036.793	3256149.338	1136499.464	3294561.628	2120549.787	3167183.033	2690051.664	3216959.251	3610856.206	3240008.344	5271475.113	3707033.484
POS01132					-	-	-	659.934	88.0757596			24819460.26	3649475.105	27476260.28	32336576.65	22793224.36	30760301.43	22409806.32	40307246.2	24701495.41	27160238.07	25412173.87	32304716.91	30107919.36	28366435.74	30856696	24321363.48	25867234.83	26342795.65
POS01133					-	-	-	655.78	70.06526216			7046790.079	65608435.85	48289163.65	71823030.78	69135779.97	77128519.31	62169108.43	59596752.36	66414245.54	66112227.28	66016440.15	63343030.75	10015330.62	61815170.32	52948203.01	56385389.88	66532429.06	72840605.75
POS01134					-	-	-	655.6185	432.1455172			1143073.847	1688785.865	1572224.475	1649436.284	1068545.137	1546617.846	1036293.748	972885.1727	1079180.69	366409.2447	1705244.615	1006531.118	1874413.768	1405132.847	1591678.295	1335239.439	1604368.276	1209721.086
POS01135					-	-	-	655.14	87.05536516			23383945.55	46103297.13	40069915.24	42223003.01	39890081.92	67573785.08	29063144.57	39320438.13	40670959.08	38084837.09	53737339.79	21433600.37	71904584.71	66761914.62	55704180.56	37707058.05	39713752	33231702.51
POS01136			2-Amino-5-(5-nitro-2-furyl)-1,3,4-thiadiazole	13.39379006	-	-	-	653.856	213.1961186			1662929.977	1922240.974	1979876.069	2291966.72	1779800.737	2198410.199	1732459.194	1575111.969	1952807.323	1808821.226	1849932.918	1718043.069	936066.6274	1958359.428	2680838.767	1724828.525	1972738.55	1957565.386
POS01137					-	-	-	653.53	186.1685345			29626365.82	22357396.66	35305679.59	35785642.9	29936117.36	38324317.12	46763717.07	40119746.29	24103488.57	31648879.25	32173091.26	28128570.28	35207180.72	32099228.63	47231305.76	29818481.55	32193633.8	33659619.99
POS01138			Adenylylselete	1.03847257	-	-	-	653.231	475.187169			1554419.826	2486181.116	1233270.252	1811335.523	1024214.803	1238279.376	981152.4983	1042258.791	960412.4637	1323567.136	1735645.516	1035541.103	2004300.572	2334335.743	1885638.462	1550559.204	1964213.784	1388113.951
POS01139					-	-	-	653.2185	572.2763423			425917.1515	995555.3509	944399.6414	585195.4979	388179.8632	671729.6042	448452.8802	403992.1297	428967.3342	592072.53	1122416.217	400252.6737	851611.4566	1404603.386	865489.827	552066.9424	1528038.216	452670.4638
POS01140			Glyphosate-isopropylammonium	1.224502608	-	-	-	652.421	229.190856			6068531.222	6947277.508	5056012.778	13514841.13	6157869.926	12059469.29	8404684.928	8576105.721	852328.1423	11065140.57	10642877.35	4560242.639	18445731.77	9671931.052	15641564.45	10847940.43	11237949.23	8722591.372
POS01141					-	-	-	652.1015	616.3011363			519489.2778	612025.838	1091837.41	773062.4781	313877.0441	622562.8802	386578.6085	290218.891	486418.1611	731468.1914	845308.98	372490.6941	1052791.414	714855.8772	951732.731	531852.5612	94194.71743	518022.7642
POS01142					-	-	-	651.936	592.1722978			264747.6837	1743524.887	1109278.191	1172716.571	1312456.11	1282435.087	1934448.986	1286092.452	239419.5222	968230.2207	1139866.5	2045871.559	1227002.809	966115.2702	1093810.978	985404.0941	903202.2257	272211.2435
POS01143					-	-	-	650.341	256.1326648			2251642.02	1850337.715	2085083.248	2119350.89	551022.8568	524201.1911	3330353.493	805616.0028	2042845.87	1930902.159	1921393.763	4161704.856	2340105.253	1715556.707	1114209.287	1720145.883	2395303.013	4695562.906
POS01144					-	-	-	650.0215	284.1634124			4727039.2	3673631.492	3773002.618	3528359.638	12670977.34	5219592.834	6018840.773	757754.0079	3289807.702	275109.0407	6547962.99	1262004.714	5064614.958	3256552.503	4638279.208	1998807.904	1628158.45	6867044.158
POS01145					-	-	-	649.86	365.1031324			1074023.633	1528582.308	1771348.48	1674887.652	1171688.327	2019183.482	1116948.443	1077372.439	761913.9775	3435736.46	572031.0409	1083513.762	2323603.716	1649916.753	2349778.793	359758.6275	2036158.816	1251411.51
POS01146					-	-	-	649.377	395.1494422			1889768.624	2194825.203	1059488.104	2096787.426	2671330.999	4684237.54	2341288.862	1745802.96	2082202.164	1933485.732	2732204.857	2346995.309	2096394.591	1869330.605	2724413.846	1589231.019	2391881.04	2336781.971
POS01147					-	-	-	648.738	508.2338338			1112089.419	1698123.123	1793714.707	1555689.798	1638399.808	1996615.524	1924785.373	1764836.925	1232576.936	1848803.84	1613278.174	1151716.037	1312661.692	1829809.147	1955471.274	1428269.458	1602812.406	1700222.324
POS01148					-	-	-	648.366	410.1372202			2608541.957	4542215.25	5074173.189	9554320.767	4124632.807	3398976.05	3896817.04	5190746.785	7042746.906	3587628.995	3135173.136	5004563.456	3116858.248	4017752.938	4466606.158	3916760.643	3345854.31	1673002.444
POS01149					-	-	-	648.095	124.0870997			6620259.981	7110128.576	7241734.277	4310626.266	6918921.762	8063419.186	6641617.108	3803655.504	7528772.638	6559936.808	7139927.785	6411762.435	7864473.357	6666725.183	7647723.646	6557137.986	6858810.472	7962643.293
POS01150					-	-	-	647.3005	100.1120869			8989945.407	8872340.609	9665147.188	9786889.528	12824896.92	10751977.27	21862266.42	16734320.21	11005146.09	10457906.62	10401432.07	11773609.6	12073301.32	8245469.53	9513591.822	8196994.51	9057132.054	10076372.17
POS01151					-	-	-	646.981	287.1629278			1016519.496	694355.2443	856213.9746	697404.4656	2545272.633	969121.6933	1666592.844	2383458.275	1491304.277	663935.811	1007757.962	2177100.986	982861.752	574916.4093	799373.5879	578777.2453	795520.6803	1833225.161
POS01152			Didecyldimethylammonium chloride	9.282213727	-	-	-	646.969	363.0868375			2848045.865	4963316.037	4665194.804	7204785.832	4277057.242	3937916.44	3572274.843	2532290.306	3315271.548	5136090.706	3965173.326	1539084.734	6100164.068	4641223.287	4618323.287	3111698.211	4501303.229	3628340.789
POS01153					-	-	-	646.81	168.1577245			14968309.85	17123942.64	16773608.57	18898453.28	17950739.22	18759521.93	15093427.25	15013190.91	17212206.42	15804777.44	17034819.51	16635071.34	19034595.4	15356433.27	18330804.94	15353690.65	16868923.79	18790987.43
POS01154					-	-	-	646.4955	480.2023141			3632528.38	4078405.375	5377921.786	10281105.64	5466889.152	7098091.645	6636676.264	2259935.974	399184.0743	5806190.131	7253471.813	6853670.526	12764033.38	7819092.734	11535506.76	10594998.14	5892509.451	6143188.912
POS01155					-	-	-	646.3745	436.1766622			3707991.984	2920000.173	6004567.224	3789267.892	9428516.041	11889564.8	6277120.492	5522739.833	7866773.099	6240855.475	5249653.677	7094508.523	7279361.989	10125270.94	25545305	603779.9182	3435783.367	1977895.124
POS01156					-	-	-	646.169	505.2340545			2171271.285	2623969.805	3061021.867	2010340.643	1821656.743	2763070.01	1525077.505	2389923.196	2007582.606	2518499.331	2355743.711	297944.7129	2632861.744	2212588.616	5884393.051	3013765.829	2384413.261	1774140.37
POS01157					-	-	-	646.017	438.1924758			2305757.373	364566.7606	1958071.971	3871795.892	6603059.31	7957400.845	2439488.723	2846973.731	4839120.914	4422640.235	3668447.737	2266616.268	6219418.583	4358368.646	6894593.322	3806530.89	3553206.846	674607.6709
POS01158					-	-	-	645.859	464.2073809			2857407.813	2315701.569	3688034.385	5222499.354	2520912.914	2245102.923	2022126.694	2483777.087	2116317.437	2023781.459	1152808.346	2214866.146	3252127.582	1698079.172	2492768.661	1922907.268	1863233.98	1565586.992
POS01159					-	-	-	645.551	102.1278211			3296058.32	3288945.703	2666887.605	3159931.642	4787890.636	3757177.537	3636383.822	3580195.188	3900340.807	3046197.687	3410327.923	4914455.249	4942553.637	4440467.439	3630617.593	2924855.273	3556854.593	4530582.725
POS01160					-	-	-	645.207	142.1229843			8673180.829	11097621.02	10171615.09	12095454.55	8894537.221	11618181.8	8315577.88	7612357.142	8947305.299	9955265.598	9343358.862	8070022.902	11090190.25	14617523.1	12200068.41	10469037.16	10396467.89	9559232.983
POS01161					-	-	-	644.807	272.9695063			2224611.938	2194174.633	328577.5789	3519198.227	1309676.838	2155656.223	887712.5351	932421.0538	837112.0572	1627751.43	1644231.817	992653.2196	6614266.694	900197.1531	1275516.088	1224846.3	139122.7996	1065534.455
POS01162					-	-	-	643.613	325.0800699			2016168.692	1472828.564	2724377.567	2355595.988	3147781.607	3568180.842	2645610.714	3864193.412	2054805.72	2166167.519	2998198.502	2825906.888	3466835.856	1976814.405	2855717.315	2013897.482	2479855.122	2400318.208
POS01163			Calcium hydroxide	-2.134880371	-	-	-	643.284	75.09981842			36625934.33	30217948.84	44202692.12	42423807.5	58508249.9	34761286.81	55869547.38	84402035.98	41007230.72	40030735.14	21107182.7	83739800.39	49557588	37412365.1	59230139.62	33758042.98	38379499.72	55387530.01
POS01164					-	-	-	642.961	165.1388535			11662973.25	13808594.81	12778933.4	13972243.65	10248482.9	33686379.39	8626874.26	7446030.163	11911509.68	13249878.27	9298830.1	9865896.011	13888640.58	7000167.623	4714106.037	11845198.06	11081163.51	10439179.78
POS01165					-	-	-	642.017	393.1342387			9592304.094	4177109.895	5071082.047	3562386.218	2952659.756	835067.1028	2996520.163	291738.2758	1780225.535	2304603.819	13457797.08	1493190.462	6249703.379	2292923.007	9848146.464	8687337.436	987103.2405	2439623.521
POS01166					-	-	-	642.015	397.1650313			14153814.8	3335096.362	24666632.8	2392090.794	41252988.45	47743244.65	45401816.58	38830033.03	19718230.21	30581289.57	5161888.718	15358963.16	19846705.79	22215360.21	18619576.16	23157282.72	21504759.68	49252490.93
POS01167					-	-	-	641.999	533.2666273			5572473.877	1603248.266	3766578.067	2937833.227	3750777.698	839119.9015	6019886.878	3430355.477	3997734.519	3319901.203	1960335.2	3143687.387	3982043.884	3498000.925	5863404.812	2079068.682	2614695.003	3652597.073
POS01168					-	-	-	641.846	507.2499031			1821751.932	2374244.893	2578254.007	2144667.099	2169659.613	7252207.661	2123705.736	1496610.764	1965666.488	2145470.991	3206176.774	2225372.935	3264495.234	1952905.556	3043927.093	2095408.866	2391836.739	2192619.062
POS01169					-	-	-	641.682	324.0769344			12962499.08	139044474.3	48654082.84	58966551.01	58081693.43	77883380.56	44506359.2	47900149.45	33031078.55	33305877.18	84899414.35	45626435.37	62154660.46	38895114.48	64297152.88	21447963.66	38506804.02	39996659.96
POS01170			Quite	-20.05032034	-	-	-	641.374	193.1700236			10807079.33	10836947.79	13120644.74	14933431.15	10816252.45	9314314.832	10232875.91	9525423.199	11722643.63	12302896.01	12800361.07	10549550.65	13916104.65	13242856.97	20593512.46	11466746.47	11067923.13	12919338.82
POS01171					-	-	-	641.36	341.1032081			2153766.479	271027.4268	2439409.735	3216166.997	2478819.459	3131703.224	2512064.639	2150956.453	2011048.105	2743371.468	3665448.926	2310611.373	4116555.556	1468413.833	2813190.125	3702911.998	1267514.514	2326625.555
POS01172					-	-	-	640.427	123.091788			5224198.652	6219277.029	6249286.997	6796403.55	6030307.844	7145361.968	5590616.945	5198025.058	6106563.746	5650844.325	6822459.15	5291707.156	6884552.444	8154428.005	9576984.668	4739476.107	5403192.546	6458608.312
POS01173					-	-	-	640.417	186.1685222			32745586.74	38178933.9	34979207.8	41885298.04	31976540.02	34590636.78	33303990.85	31480827.66	35024664.16	35593552.13	37007758.04	31323977.99	41674692.8	39741080.07	73799797.79	23401729.12	35834603.85	35261731.68
POS01174					-	-	-	640.386	159.1494679			61672421.33	79138848.74	75402756.45	91409520.91	61960346.21	85183659.6	60594518.51	52856295.38	68295779.29	74236843.84	71933270.77	59512800.21	82870610.81	82296635.56	120766551.2	74431564.42	73033519.66	70281621.54
POS01175					-	-	-	640.222	496.1410219			2326607.344	2283400.595	2344158.709	2428155.255	3118670.658	2769190.255	2864238.198	2761661.646	2631627.323	2031415.357	2500645.825	2833346.509	2678916.405	2120689.759	3009280.001	2038059.812	2254822.983	2837415.866
POS01176					-	-	-	640.094	398.1695949			2103479.998	2240866.825	2615559.076	1874958.831	3392433.238	3158179.244	2808148.065	2674546.955	2255615.143	1808474.49	3076220.214	3898851.612	3139066.365	1763824.175	2687859.085	1890943.299	2233882.054	2773048.788
POS01177					-	-	-	640.091	98.09650978			22306742.61	26425043.63	20028549.7	27068813.64	24275006.97	36993337.15	24473785.89	21196073.98	25448101.51	23903693.33	25184644.61	22383141.41	30466384.6	24107455.35	18716042.52	24171928.63	25124831.97	25739451.75
POS01178					-	-	-	639.436	563.2395569			677709.8965	1293568.733	1118605.117	1449022.291	329599.8805	1345163.23	455437.9908	297790.7902	548882.607	1266103.407	1154716.456	384434.1891	1316206.189	1171097.99	1514476.686	1231734.566	1108644.677	559105.1529
POS01179					-	-	-	639.116	314.1044969			2609795.284	1958954.675	2659886.282	2691947.954	3335566.909	3783178.853	3578750.076	3119740.276	2918633.858	2221368.942	2626479.806	3093294.715	2975108.946	2357200.331	2861297.331	3251837.818	2526229.089	3246637.477
POS01180					-	-	-	638.9515	118.1227565			7137318.547	7220044.04	7293756.356	7160196.11	9115087.266	8995905.86	8310001.178	12083990.05	8303877.907	6278294.537	7669325.546	8891666.996	8538109.466	9367875.814	8603942.262	6587343.832	6964824.973	8493150.752
POS01181					-	-	-	636.562	87.05536476			71721497.82	136606136.3	34290516.25	147334257.6	29048492.49	58689386.19	34911710.03	125276261.4	78074369.82	142043319.7	36899522.92	47046461.24	43936755.31	145764498.6	55824205.03	19986794.14	134730463.6	138091661.4
POS01182			2-Amino-5-(5-nitro-2-furyl)-1,3,4-thiadiazole	13.3442256	-	-	-	636.257	213.1961081			1854620.282	2289924.487	2255810.612	2475923.135	1949205.539	2416861.796	1808374.223	1793435.598	2056085.125	2110780.463	2101226.751	1791867.087	2395042.488	2239387.176	4416299.741	2090062.337	1985265.244	2232282.649
POS01183					-	-	-	635.929	269.0344134			2125470.8	3262479.893	3459809.036	3262308.116	2218920.224	3835108.992	2219490.267	2055562.04	2108768.99	2913056.523	3556214.473	2004172.009	4077821.692	1833908.961	3121371.219	2784920.854	3191804.282	2220715.164
POS01184					-	-	-	635.127	432.1455156			733625.6803	1254399.009	1611177.593	1192272.958	663563.4727	769767.7672	748919.4531	617708.4267	734810.5646	1471718.662	1192839.627	595668.3986	1350639.064	936372.126	1609600.791	1008936.219	1093986.116	728411.1063
POS01185					-	-	-	633.032	71.06863807			3298340.959	3999165.416	3922371.833	4354082.08	3907474.883	4207319.55	3117613.13	4454580.03	4134493.777	5572756.701	3542641.936	3357246.055	1821224.634	3703253.442	4139590.386	3312339.827	3751291.535	4296795.093
POS01186			Didecyldimethylammonium chloride	9.265712836	-	-	-	629.858	363.0868315			8044352.555	4379829.834	4638219.015	6095754.819	4058538.596	4334864.708	2686595.249	4607732.665	354495.2658	3855020.389	8649358.805	2550924.719	7509849.793	3747714.251	7554244.15	3920695.6	3874570.141	7734012.747
POS01187			Adenylylselete	1.126944956	-	-	-	629.533	475.187211			1383830.484	2078249.377	316242.0204	2049546.515	993832.9076	1280309.352	1097688.966	720348.0265	1869805.92	1547104.135	5422435.142	1002039.68	2296741.106	1223736.008	2010577.823	1532302.814	614183.5315	130045.533
POS01188					-	-	-	628.7775	325.0801004			2106534.045	2400762.357	2299521.654	2390201.238	3317570.19	3239744.097	2797903.063	3469619.041	2372805.513	2422439.026	3070640.167	3014590.131	3459587.82	2154031.879	2835343.16	2103026.066	3435583.275	2710883.25
POS01189					-	-	-	628.707	365.1030608			1492571.047	2052537.689	2150620.907	2021171.469	1439255.256	2520432.498	1576122.735	1242982.433	2290900.311	1463860.854	1462071.325	1391561.66	2929553.146	2214423.374	2159430.567	1380594.482	1975187.815	1101894.312
POS01190					-	-	-	628.0635	436.176593			6085395.158	9011438.215	7672349.18	12954472.45	8476438.954	12749750.69	4325207.181	6112659.991	5292421.067	7729025.304	7665084.564	661885.6275	9553123.395	12633526.55	8223757.83	9215624.15	3377491.645	7520731.22
POS01191					-	-	-	624.733	438.1924129			1504273.044	3971025.423	6237552.621	2730218.878	4898342.807	10125526.31	3164486.094	6466569.919	2383020.793	2785581.475	3357707.182	4970775.129	10597710.39	3253074.791	4495751.063	4380234.594	5420714.121	2886540.604
POS01192					-	-	-	624.732	407.1131044			565670.3399	3087573.352	3522502.715	4459437.86	1829769.116	3939379.016	647434.9655	1727205.557	2518489.034	8371478.085	3402117.491	2140823.5	3851321.345	722700.881	4406770.325	4777095.03	5803526.455	2414456.853
POS01193					-	-	-	624.7305	393.1342152			4050123.077	5874662.411	6102460.05	4469804.958	2220420.53	6977980.411	5828848.984	5827986.802	3694611.418	4097327.437	3663483.387	4911633.568	9832985.623	5577933.122	7005855.762	4535028.149	2752524.203	5393940.863
POS01194					-	-	-	624.717	116.1071298			227580744.2	107597202.2	104561868.2	106919838.9	109265209.1	16931699.18	370547437.3	81131230.94	104324273.1	126572414.9	76087178.49	331877394.5	146966238.3	484813332.4	548470430.9	404554624.6	120476911.7	401013656
POS01195					-	-	-	624.038	519.2134369			3297342.438	6634086.796	3916627.169	9657972.409	2083163.384	5878028.383	4213482.814	1706777.908	1497174.553	2463454.25	8885209.712	2161718.801	2354854.714	3854424.764	2996144.813	5122638.483	8858069.399	3336901.058
POS01196			Aminosalicylate sodium anhydrous	22.17611585	-	-	-	623.2855	176.12836			6232549.681	16976494.53	15303122.83	16121673.88	9688286.811	11276875.73	9974492.032	8207131.656	12523456.95	14674695.01	14858368.21	9633824.334	14818107.99	15294062.6	16330763.31	15432807.54	14161264.47	12857579.12
POS01197					-	-	-	622.975	70.065255			157291648.3	255021348.3	74096844.58	279047793.3	31056019.91	271738018.5	226050513.5	207634183.1	251209020.4	243183595.1	250834755.2	223385306.4	102004645.9	243120671.6	244149294.4	229877247.7	240192303.7	265252470.9
POS01198					-	-	-	622.813	256.1325907			7611983.277	4238220.556	5278796.852	2635633.819	9961102.85	4184219.168	8168349.626	6201032.274	7609163.008	3712906.631	4653790.223	7848658.547	8225983.796	343547.3455	4671238.583	3061795.032	2172250.928	4538484.739
POS01199					-	-	-	622.79	144.1385405			148307587	42985824.16	38541372.2	145941307.8	45978496.51	134693723.7	36846802.34	31719559.42	161091489.7	160338184.4	35847030.49	118770478.3	181911642.9	164688533.3	96818622.14	155578706.6	159390042.4	136067131.2
POS01200					-	-	-	622.499	132.1020646			146397233.2	295560715.1	276655805.1	286445633.6	203727936	203363788	205278070.4	203885478.4	238588153.3	295834843	302018021	217386321.4	302874918.5	286713203.1	361887645.9	283444818.4	257636508.5	239078074.9
POS01201					-	-	-	622.492	105.0424856			1516670.087	1525879.052	2581181.579	1899209.339	3461804.854	1602672.275	2097369.676	1295140.478	1941534.37	1994675.274	1649566.565	1426568.171	1757818.637	1305413.752	1882451.596	1343641.483	1609760.41	2668036.217
POS01202					-	-	-	622.3045	133.1054186			9283513.725	15916415.87	3692252.301	9213517.642	10448185.6	10582126.77	11530384.41	4502221.685	13269978.72	15959709.84	15582390.35	9199902.248	15683424.65	12668105.95	19339942.67	14403565.19	15697105.29	13686797.81
POS01203					-	-	-	622.1745	371.1258863			3333411.097	2933919.405	3297438.087	3280462.191	4064653.061	3822697.906	2263085.487	4038247.639	3916573.99	951756.448	3371474.656	3913075.768	3958407.255	3029233.509	3554168.025	3518047.076	3322117.662	4207224.715
POS01204					-	-	-	621.9795	284.1633249			12990619.07	8606067.556	11009916.35	6565143.423	16928532.64	10767493.52	28064431.51	10222414.17	11984649.92	7460405.59	12497750.17	30704404.28	15950063.78	10262751.55	7761859.857	6871371.332	10484860.45	24763629.98
POS01205					-	-	-	621.86	108.0808095			1182066.347	3049701.615	1278599.058	1162212.925	1371645.79	1003717.973	1111705.749	207414.0857	1143851.546	1124952.544	1174104.146	967442.7373	1403597.842	1096098.779	1224484.431	975050.1769	1167256.506	1211059.758
POS01206					-	-	-	621.796	115.1230314			146422485.8	135743141.4	77303362.04	184567802.4	187675753.2	136186904.3	175364591.3	165380151.1	70913695.26	173450706.1	345169078.5	175171946.2	208071744.5	156641986.8	196489721	161551701	179808167.4	198739573.5
POS01207					-	-	-	621.746	410.1371715			17502729.4	3499995.822	3162640.305	5523419.633	8824060.797	3348556.528	16027853.35	4164982.245	14796516.28	11207245.54	10711312.67	14085048.17	13327944.85	10935397.65	2230436.481	19261849.94	12837084.7	15838306.19
POS01208					-	-	-	621.5305	96.08083349			71149751.84	152462289.9	142012345.7	160753650.4	120990072.5	159819520.3	127985290.8	113623796.7	140915754.9	142139021.7	137233309.1	104803500.6	181484669.5	148329691.6	36235741.6	139001558.9	146789191.5	139371353.8
POS01209					-	-	-	621.512	123.0917803			12668323.62	14027186.25	609335.1738	16983677.87	13433772.76	15052311.39	13494655.58	11967298.76	14441547.92	3618254.628	7497714.563	12065049.58	25851833.99	4879543.915	27638827.89	6835095.633	13385589.32	15085741.65
POS01210					-	-	-	621.2095	287.1629093			1728818.122	1093246.075	1314424.391	987199.7762	2943172.585	1415484.732	4334376.516	4906874.724	3294572.931	1021796.243	1588286.446	4836031.279	1732665.762	872403.9064	1162861.529	971599.1435	1279920.18	1618275.476
POS01211					-	-	-	621.176	183.149483			166084778.1	350964631.6	203111243.3	367737456.5	109891249.2	231179566.2	260320866.3	220947209.4	296838337.5	263625590.9	225621120.8	190238439.2	273925868.4	331241112	387387098.8	256904398.6	298012524.6	305893194.7
POS01212			Calcium hydroxide	-2.204514487	-	-	-	621.146	75.09981326			99932787.69	31845667.38	39330354.88	23153569.73	116224503.4	150618704.3	38030633.36	279614922.8	186429383.1	96947516.12	75373394.54	199878732.9	188125885.1	35648488.74	31059085.8	49573642.74	58247751.72	57323919.33
POS01213					-	-	-	620.8475	114.0914326			281310327.2	68307084.83	68512508.59	61064490.38	271893001.6	234811096.2	291119029.9	229995282.9	302355030	301194365.3	316917056.1	222285384.2	332203246.9	305223241	157008611.7	276186100.9	272696563.8	314196102.5
POS01214					-	-	-	620.575	592.1722242			3967601.676	4532264.712	3530861.697	3503440.61	4277441.089	4031705.494	4708617.654	5116633.846	4747409.375	3453215.891	3760426.8	3477981.007	4237898.165	3359573.921	3852683.168	3136389.834	2395897.453	3209629.889
POS01215					-	-	-	620.572	182.1654901			103577575	51558454.94	52788221.49	41266813.43	163105343.2	147082990.9	16320199.88	182465539.1	207325841.5	179472318.1	220190050.4	148046132.2	222066225.9	181598822.6	50071300.66	40803781.6	187075095.7	51670645.26
POS01216					-	-	-	620.572	186.1685074			73814852.23	39262543.4	36213653.27	82635093.55	82006264.27	42082520.75	84891468.2	32203707.65	64734678.73	94582574.79	175399006.5	83274805.35	65798058.66	76588803.72	36285798.99	61827037.38	148016632.1	3936376.765
POS01217					-	-	-	620.5715	563.2392003			1323134.68	3258570.62	1821768.477	4728480.362	697531.4775	2085231.603	934598.7332	499637.4206	1953549.256	2887198.903	3873148.955	805644.4583	4491062.295	1338941.748	5817502.279	3053781.923	4153356.88	1461853.47
POS01218					-	-	-	620.522	496.1409303			10781272.66	4008177.833	3011653.515	6845675.443	12960810.19	5992121.252	7524822.203	7059512.154	3761395.254	5756268.577	3789675.2	3784477.262	6931788.953	5021906.348	6877931.819	3491252.553	9718459.044	3760414.167
POS01219					-	-	-	620.517	117.110445			20803407.56	26469534.76	26296574.23	7485482.179	18474220.04	27741980.28	19028671.52	16833061.98	23245143.07	29532709.49	29483368.72	16578016.16	24071397.76	29914972.33	5765019.92	20546695.45	13624886.88	24350376.87
POS01220					-	-	-	620.255	98.09650953			76020506.33	18691282.22	17134200.67	17924315.68	25616264.73	60079781.72	77696234.42	67033031.32	83563737.31	15735536.19	89826808.26	58854198.77	71985577.5	22965324.25	100239452.5	64552553.62	76712557.44	73159462.61
POS01221					-	-	-	620.253	159.14933			140024151.9	143863924.2	62657604.67	118337273.3	78075432.59	102165089.7	79236959.66	51419314.21	89391549.28	99407104.75	91134291.94	5313500.89	101145072.3	163029627	111113133.2	96146345.99	98121521.29	93449780.05
POS01222			Glyphosate-isopropylammonium	1.601940655	-	-	-	620.252	229.1909421			35234923.98	10553807.53	10581179.36	18679664.62	22968576.22	6175910.808	10586576.09	15232205.15	3790228.505	16424378.83	14762314.79	25317943.33	46808904.15	13821257.73	9879025.113	10795134.39	39791974.07	4662095.334
POS01223					-	-	-	619.934	202.1439715			9922147.304	14755719.02	12572619.61	14928155.7	3495015.726	9379956.375	7435876.672	5863934.202	9546553.9	5392363.344	11806212.75	6997081.378	13294751.44	13532492.15	12641230.32	6079647.844	12333616.42	6774726.095
POS01224					-	-	-	619.614	139.1231775			1270219333	1299880699	1335587662	1405469865	565890688.2	1114905792	1257754352	1164335291	1343035585	1291962601	639021236.5	1231851739	1612066269	1282326089	282655835.6	1276488305	1404923761	1417611477
POS01225					-	-	-	619.601	505.233903			5192635.719	4441985.572	3564894.849	2559311.498	5942299.316	5527925.562	5602429.771	4210735.415	3119314.167	4406328.476	6463473.853	8666298.078	7379587.644	2266284.096	2266677.702	2320332.756	689256.2524	3787543.251
POS01226					-	-	-	619.299	547.2451196			2839245.772	2064315.091	2047588.164	4083248.68	1570909.126	3518168.186	1946483.34	1232582.63	2226488.187	3219107.097	4711977.502	1694638.984	2358542.307	4242367.285	3060420.359	3341225.96	4026331.257	2262708.819
POS01227					-	-	-	619.299	616.3011041			1089440.637	3338117.784	2351887.094	2683479	1185769.919	2534595.609	1254482.545	928930.108	1550123.993	2460678.902	3117039.157	1056533.992	3352795.424	2515438.686	2577284.114	2506293.025	3050092.191	1507047.758
POS01228					-	-	-	619.281	168.1577817			23967322.79	28172709.03	28998917.46	30076322.45	25717545.43	29613573.63	23589674.53	21399564.31	27003707.06	27125151.13	79268882.88	17971518.48	30452461.8	28954538.63	31122619.5	26272641.16	27703377.37	28643874.88
POS01229					-	-	-	619.263	158.1177509			27734478.28	39365156.35	109169151.9	164857037.7	79903346.91	70759593.35	25793846.8	69032786.32	53373843.99	113581118.6	102830607.7	79376958.01	42251389.89	142131282.9	82801405.45	108385355	81383901.58	99044962.09
POS01230					-	-	-	618.9765	156.1498383			11422874.16	16315774.46	8374899.431	12856386.78	10157202.28	13975683.42	5994283.708	10920445.52	12612947.73	11945687.19	12934554.17	12190064.68	13969077.93	12891772.48	14164593.89	11765484.26	12992961.09	13944198.01
POS01231			SQ 26180	22.71380479	-	-	-	618.651	239.2310874			14123238.87	9784571.021	14594137.8	10508383.87	5608951.069	14985123.58	6132759.848	9804582.126	13916767.26	11704774.14	16245015.14	10659882.48	9733242.517	15713034.81	10866178.75	3404425.662	15208222.06	15489697.97
POS01232			N,N'-dinitrosopiperazine	18.36728427	-	-	-	618.4775	145.1418239			5793786.176	7410396.178	7344327.938	7289167.819	1000689.132	8083579.617	3602505.12	413287.0354	1432782.377	7005097.96	6791009.612	1469340.586	8295528.247	6869815.441	7693956.009	5165978.99	11907804.14	5569419.735
POS01233					-	-	-	618.344	140.126577			99816398.67	59286976.2	103806351.5	61840013.08	44047820.59	89038854.49	74763494.19	94494572.78	21974870.78	93613687.09	43852329.59	88244370.55	123462870.5	21591091.68	61787042.16	38281730.16	105841362.5	107583236.3
POS01234					-	-	-	618.3395	143.1544246			18136573.45	17346387.36	6714391.099	7377052.441	16798234.32	17513830.52	7615478.989	32881412.83	27701458.38	27862909.9	12630774.47	20744527.86	33770787.63	5819262.537	16527535.03	13988025.55	9661592.119	1244525.324
POS01235			Calcium peroxide	2.722944538	-	-	-	618.327	73.08427286			6121478.713	8607268.206	5268083.255	11806461.02	5591378.133	16423270.81	9343012.253	8203818.136	18089250.61	10249224.22	10520787.62	4108611.385	12104258.59	11007633.3	11829346.91	10320264.06	8746028.906	10786715.39
POS01236					-	-	-	618.1785	572.2766818			1810989.066	2183031.334	3192738.176	3789409.364	1645712.052	2131522.369	1693158.924	1212748.089	1846701.075	2643007.041	1972232.677	1542177.652	1790298.633	1860188.868	1990583.32	2338601.676	3534426.75	1847637.992
POS01237					-	-	-	617.9985	141.1388128			412598393.6	399239102.8	163006528.1	17316747.36	304202254.2	700152516.9	445737029.8	585120040.2	666593132.2	662381638.3	288392501.8	544175006	771693206.2	292669324.5	448450039.5	415702682.4	280140502.5	70802834.4
POS01238					-	-	-	617.661	150.1280498			1906096.257	2319540.287	2392315.057	2505855	2213741.334	2388940.394	2044513.251	1794076.322	2393346.544	2151065.715	2249845.716	1960767.974	2569013.869	2427058.44	2535223.444	1012018.812	2344096.911	2559217.507
POS01239			Quite	-20.22027673	-	-	-	617.659	193.1699909			26189266.07	34778577.42	1254925.209	48555028.54	38967398.47	41078193.16	17028951.32	5702069.811	26152944.74	18519429.35	52356639.78	6759538.706	24531983.27	42191140.95	10408496.12	2046986.077	25336432.68	52047818.67
POS01240			Phosphoagmatine	8.954602386	-	-	-	617.657	211.1805586			7659597.993	25439249.09	23224593.69	25915911.37	22830666.77	9902200.498	20729943.56	19717331.12	23337231.84	23469872.56	10559477.32	21023208.18	7222812.596	25668547.6	25671297.8	22404540.73	23428043.5	24047201.35
POS01241					-	-	-	617.1895	575.2753761			260208.2208	481701.7032	500063.6163	537055.8882	186206.0613	576592.5213	188230.4486	96512.50221	270850.0717	540806.7293	521253.9411	121173.4174	556512.236	421486.7551	523530.7345	420235.1424	515941.532	239920.4875
POS01242					-	-	-	617.05	574.2920744			347632.8153	104681.1942	616419.9447	550686.7443	173089.1647	488687.4734	240177.0115	200142.6205	200079.6561	442322.7182	469562.265	138317.254	603807.5114	447624.6887	580397.956	342587.9612	570150.5047	243870.8869
POS01243					-	-	-	617.024	146.1541019			3380196.012	4667140.047	4224841.018	4804070.729	3578716.029	4200119.205	3597602.618	2986153.631	4091191.008	3228490.004	4022251.948	3490159.224	4451728.171	7009816.314	4708497.661	6539262.219	4127268.602	4157282.375
POS01244					-	-	-	616.743	314.1044246			5576331.782	5214347.943	11246869.24	3003110.125	5056901.118	8051457.983	8736901.525	6622494.057	6614098.218	6744155.23	2453361.495	4455719.752	13863018.12	6068053.232	6052705.191	4894185.563	4233332.205	4581525.144
POS01245					-	-	-	616.7095	112.0996335			13327986.95	8739980.687	14900535.19	15567495.7	14226305.43	16631474.63	13953628.28	3831691.676	23619110.68	18853151.85	13473276.42	13698284.79	17827762.71	7404684.068	19538257.24	13607672.54	12671261.65	15794985.17
POS01246			Aminopyrrolnitrin	17.20864408	-	-	-	616.2555	228.1010845			49424387.95	70479765.37	32012165.82	80124318.23	67109838.93	113990605	99429496.85	43705922.65	56367455.88	61665451.35	31796601.39	101876549.2	92009700.71	97840518.36	83023866.7	65083257.09	45467880.07	66599198.38
POS01247			alpha,beta-Methylene ATP	5.041259123	-	-	-	616.102	506.2180235			1141165.741	1585917.188	1600128.036	1643123.601	1222734.069	3691674.818	1057675.984	952086.3042	1246698.098	1925056.28	1787444.761	1118222.81	1930944.123	2831551.145	1670835.331	1414563.569	1654389.096	1222086.474
POS01248					-	-	-	616.101	549.2601038			303611.8838	536277.0907	645931.9819	584044.4388	167034.6911	435639.3422	270871.4034	120873.4743	256766.3148	614112.909	576457.8909	165358.4154	739820.6725	613073.9728	719698.4931	662434.1163	671362.9671	291012.2339
POS01249			5-Amino-4-imidazolecarboxyamide	-6.326336525	-	-	-	616.063	127.1230787			1126155.234	462947.0464	768511.007	566377.768	1131368.546	1343055.191	1147810.43	1081736.65	1258089.06	1272126.178	1214596.448	1146487.126	1412033.285	1272118.856	1367678.932	1254517.726	1220487.891	768465.3343
POS01250					-	-	-	616.048	266.2589633			1825828.6	1942011.554	1195650.598	2504211	3183652.115	2129784.822	1860954.385	1522193.804	2712786.649	3123395.762	2259405.655	1826609.845	1758455.459	1853374.65	1732068.626	1451395.99	5287681.413	2089827.736
POS01251					-	-	-	616.036	264.2431275			1760527.596	2384730.265	1596750.486	2683402.507	2500467.005	4308865.953	1251486.454	1867563.75	2343924.468	3032475.963	2079845.5	2001571.914	2229553.14	1748056.274	2028228.985	2320703.219	2705908.119	2462474.146
POS01252					-	-	-	616.026	230.0968625			709708.2388	157363.1656	553141.5837	183736.8812	1327838.759	432255.3238	1192206.51	1208962.503	1046379.117	381350.402	457709.3054	1212445.162	759396.1308	193831.387	269740.8001	153141.7708	559138.2059	1127486.17
POS01253					-	-	-	615.7695	102.1277902			9714100.516	6870742.068	4418681.478	10782150.56	10529341.56	7228127.977	12769941.96	8444247.154	7917997.693	6136135.827	7029396.856	8708693.758	6702239.091	4079057.788	7303164.615	6276743.103	5184603.239	6292639.629
POS01254					-	-	-	615.756	508.2334264			5176483.93	2271441.196	2224400.136	5082577.301	4068469.027	5639153.396	3549901.505	4423110.199	4228150.026	4182064.178	3739559.782	5133618.141	4661569.638	4725531.557	4579348.297	1753089.47	3467141.927	2280421.755
POS01255			5-Methyl-3-isoxazolyl sulfate	21.81163103	-	-	-	615.714	180.1623842			540425.6112	781329.9998	774118.8728	1039868.006	138603.5515	515107.7141	213937.4674	87835.09554	510722.833	825847.1412	486562.0591	175758.831	729603.58	962004.3757	479835.3187	584901.478	788496.8883	454648.4091
POS01256			2-Amino-5-(5-nitro-2-furyl)-1,3,4-thiadiazole	13.20508911	-	-	-	615.6005	213.1960785			5577729.553	7472935.547	3664481.801	6020463.112	4616508.365	5925353.862	4638743.113	4100732.641	5032028.347	3762057.391	5155065.55	4620072.405	6099628.946	2493151.888	2515967.845	4923395.367	5301975.269	5271705.618
POS01257					-	-	-	615.488	460.1758368			729058.4222	960188.2773	2245891.278	1124029.851	652796.0963	1308780.602	737140.6027	572019.8103	781943.8803	909010.3819	1241075.685	748169.4564	1374934.042	1172785.684	1314221.569	1021728.761	1176278.442	753311.9011
POS01258					-	-	-	615.416	439.1760684			1878508.218	1710169.566	1839669.252	3240294.263	2084863.098	4794162.551	2043834.136	1850899.735	1972659.523	2400891.897	2470478.293	2104592.623	2822882.527	3030052.394	1918233	2737286.269	1765596.539	3966113.268
POS01259			Potassium 2,6-dihydroxytriazinecarboxylate	-4.139113809	-	-	-	615.1225	196.1811687			815767.1187	1128016.254	880914.6987	1059790.491	667088.8913	1091667.719	753879.5357	635825.6351	877416.9045	999733.1347	869754.833	790192.7177	1120416.505	1095723.268	1091017.208	1030961.075	1034851.812	754771.9847
POS01260					-	-	-	614.9695	428.0619802			267705.4023	160265.0177	201537.3056	137528.3802	416673.4659	250807.4182	339590.2895	441330.6335	276218.5525	162361.0735	241304.8278	400023.7887	206109.6116	208791.5381	205157.1716	204518.7197	179173.9475	498034.4401
POS01261					-	-	-	614.852	534.2695757			1487208.85	1021472.383	1023016.784	1048175.773	1839858.415	1577875.016	2105701.017	1432856.431	2272517.762	2081784.556	2016609.428	1164237.748	1756394.931	669617.9116	1748587.054	780026.5478	1379123.224	1484410.017
POS01262					-	-	-	614.823	533.2666049			6487296.406	6708073.473	5749462.375	6003116.916	8919128.857	7938744.81	11454862.1	11732093.09	12714469.71	6908645.508	9241449.735	7443114.796	10016148.63	7153590.643	9109955.084	3761976.52	6536171.147	10201246.38
POS01263			1,3,7-Trimethyluric acid	12.24318615	-	-	-	614.823	211.19985			10810253.79	8585523.766	5079567.763	12460110.56	12539002.47	24439782.39	11100446.13	10763706.84	12862263.47	11415981.69	12057077.57	11600413.25	13121266.03	12545044.15	12759939.98	10778146.13	12250595.07	12515513.92
POS01264					-	-	-	614.501	467.2072685			538224.5153	828005.4886	529429.665	455924.3599	1086764.867	1150588.484	1144468.283	896157.3612	709510.203	601485.4268	984374.1144	649280.3246	1096264.515	391299.2029	517931.6907	302407.8546	872931.0521	611147.2207
POS01265			5-O-Methyl-myo-inositol	-20.93522494	-	-	-	614.466	195.1857113			6084295.61	7326496.297	543881.4483	8424083.664	5205479.661	7421712.508	5158080.501	4495412.374	5383158.592	9292585.317	6740118.9	5128370.324	7432377.407	7972647.727	8034871.592	7126669.796	8120568.125	6347688.117
POS01266					-	-	-	614.466	212.2120986			21177633.22	19948267.95	13905747.67	20316297.79	32591705.89	22482470.19	27388549.26	29518676.37	24612642.18	19519064.62	22302195.83	29392289.2	24330854.25	12289984.35	27737210.68	17610971.28	19639253.43	28456713.29
POS01267					-	-	-	614.182	425.1967971			90861.53082	101380.1292	148845.1887	67845.17646	421420.7976	177888.1772	192572.4796	378909.2323	103246.5627	104994.3478	144800.7342	322335.5266	159730.9496	84974.6871	142620.4717	83624.92652	132327.3467	129650.0036
POS01268					-	-	-	613.856	395.1493879			8526725.337	5703306.884	4053464.286	6395170.518	10822927.1	9475268.094	4706127.726	7960169.968	6217867.831	7944671.252	18148626.38	15830535.22	19626694.56	6039212.032	6134369.01	12353961.76	7356407.499	8739174.505
POS01269					-	-	-	613.537	473.0644114			572432.3437	455439.6893	480474.6061	506205.7506	749676.8093	623460.6054	690435.0861	605425.4197	603150.3967	453393.6518	413096.4787	583110.6513	617967.5959	421655.4278	703797.6111	421749.931	439576.1269	692794.6108
POS01270					-	-	-	613.5365	341.1031743			4401467.562	11043870.24	7990644.873	8766199.113	8292650.22	10057979.61	5218828.356	4337121.869	3180836.146	12431013.07	6877567.881	6912310.782	9384670.618	7687217.491	6488722.781	10423725.58	5055619.016	6853559.782
POS01271					-	-	-	613.5155	507.2503455			5952456.269	11164869.39	711990.5852	11360951.43	15995115.21	8087231.114	4497471.38	6526426.023	3848202.034	7400009.381	9057719.663	3965225.359	9447158.89	13819785.99	8892791.034	7270051.246	7062431.611	7309202.33
POS01272			Phosphoguanidinoacetate	-15.01724006	-	-	-	613.5015	198.0908169			683202.8826	560769.7677	628818.9848	604683.4815	802643.601	711392.9151	798291.1718	788857.4537	757794.6367	599309.3792	739694.8965	687385.4243	378587.1304	541644.7218	742916.7152	566900.9862	598962.167	916876.5945
POS01273					-	-	-	613.2065	291.028782			776290.1008	702557.1733	597620.8945	709430.5825	837389.4294	692960.764	969767.1719	724743.7206	812120.657	674974.8687	715541.9136	726925.1719	729359.8557	709313.1356	822171.9049	559479.3787	773881.1031	629780.6275
POS01274			XTP	4.111694906	-	-	-	613.158	525.1746318			240837.5315	228771.9933	131525.4395	210546.5134	360967.9877	261335.6451	283458.9261	267893.8764	285872.107	251591.9737	136866.9331	338793.7608	309456.2709	173009.5494	219266.39	177127.534	184537.0467	339096.9845
POS01275					-	-	-	613.154	387.0611485			3005648.576	1907719.977	1955879.886	1969875.054	2463860.286	2236179.886	2478819.342	2197872.668	2486052.39	1909862.59	1799572.339	2344457.939	2383097.208	3163804.654	2224947.46	1794557.398	1932666.355	3759273.959
POS01276					-	-	-	612.892	220.9993304			1652027.34	1150705.176	1538718.762	1745994.185	1744258.515	1833231.592	1731932.629	1618063.744	1872579.569	1603991.994	1640201.939	1875648.106	1899931.061	1586828.158	1843255.444	885554.97	1314099.948	2094536.071
POS01277					-	-	-	612.892	617.3329954			83099.96694	184771.0173	151771.7002	143220.9385	64086.02899	204536.7332	81199.84763	39444.9928	87059.24328	134280.7126	132881.3587	7839.122931	219239.5537	149075.0333	170172.8944	121436.3252	162807.8845	75673.66362
POS01278					-	-	-	612.779	205.0253351			5169564.516	3439108.547	5662510.614	5182597.176	5986069.176	5170222.691	5494044.365	5632578.084	4068116.269	5947447.332	5075560.635	6712277.27	5364050.167	5212059.059	5626219.975	4852357.665	3855422.574	6776262.219
POS01279					-	-	-	612.577	313.0781601			276284.3809	173216.1847	250317.8427	218163.8756	368225.4556	258458.8011	437103.4697	190895.0748	285856.6991	225789.4835	173957.1159	319536.2056	312048.8379	261623.077	240997.3386	236355.6615	225519.6302	436471.4588
POS01280					-	-	-	612.568	152.1436729			941194.6136	1097377.789	1071334.405	1132322.058	988325.1078	1105068.406	973638.0116	848613.4835	1098300.132	1010964.625	1020794.784	860143.6292	1242179.343	1076520.982	1147150.668	1002323.472	1072780.933	1076458.166
POS01281					-	-	-	611.9355	272.9694588			2250590.653	3535297.917	4901098.423	3587176.383	2316010.931	3803911.207	2793530.208	1744810.668	2110655.812	4603220.835	3800979.909	3247288.147	5187810.601	3143663.404	5199888.913	4683851.808	4056557.191	2624048.31
POS01282					-	-	-	611.615	313.9956114			1558032.858	2264300.056	2354072.164	2034655.06	1787471.605	2623453.428	1684818.393	1591189.253	1268852.226	1567896.693	2489032.028	1586770.064	3373120.913	1911346.589	2447238.035	1881079.997	2075258.999	1622419.921
POS01283					-	-	-	611.5975	318.0273363			332431.5681	822695.6157	690315.8396	1097012.636	306226.2139	464952.8984	335538.2891	271118.8812	701356.4377	575426.2352	605484.0813	269262.901	858264.2177	624358.0444	626050.6893	571411.8705	615807.5405	341611.2443
POS01284					-	-	-	611.4205	142.1422606			8779654.033	10498926.31	10524654.13	10600907.05	15534906.91	11008628.35	8911475.464	7591789.293	9586897.156	10376291.96	9655540.989	8507610.014	10800872.44	7042132.363	12032911.55	8000356.286	11130338.88	10132484.65
POS01285					-	-	-	611.279	296.0455207			50829129.09	57995279	114972707.9	111924308.7	59152438.2	56334052.36	34853245.56	31326647.64	69150479.51	66038324.63	53434313.58	31064411.52	68490884.54	50271124.45	76578726.36	92306963.86	63476948.83	43006203.86
POS01286					-	-	-	611.262	269.0343715			5317938.875	13918220.97	15150988.76	12476359.87	8863787.676	15924682.36	4332217.208	5389816.661	3778469.236	4939174.934	6389603.837	3779731.249	7934611.949	5664023.662	10266230.23	5610505.659	7542536.896	5205851.746
POS01287					-	-	-	611.0505	297.048913			807357.4005	2021612.83	3870116.078	1974928.953	714096.3277	2166245.238	1460759.919	899277.3254	1443775.161	1874526.682	2095705.719	771901.6841	2444576.588	1807509.296	2200657.035	3187181.847	1926159.419	1202916.965
POS01288					-	-	-	610.964	104.9924753			328555.7084	369319.1074	564107.6826	434765.2338	564217.3894	288787.0845	181381.0666	284854.4968	464381.6503	219251.6575	229446.8969	224432.178	383743.2117	309325.3623	396560.5148	381814.2096	481495.0619	462211.6054
POS01289					-	-	-	610.931	265.0034244			5547874.131	7978509.692	7525598.944	9329862.987	4141728.527	9520991.611	4566470.905	3476750.922	3461799.788	6618691.867	6528442.222	3977139.02	12227807.04	7051601.264	8307816.868	9267603.722	6798040.597	4630251.066
POS01290					-	-	-	610.603	158.1370662			30299321.84	34932041.95	22870013.56	22790528.23	16339421.39	24782932.08	16346834.44	13816465.88	21923584.97	22588580.68	22164026.99	15671487.01	25293738.94	20927221.7	24634818.78	16729375.61	19069884.22	21227778.34
POS01291					-	-	-	610.471	79.02914031			2111957.201	2313386.05	1870500.673	2386085.496	2063944.852	2396743.86	2028025.102	1942134.85	2189801.76	1999666.198	2250511.972	2234332.655	2427719.43	2063803.738	2434381.591	2116424.388	2108458.254	2179921.902
POS01292					-	-	-	610.318	144.9823723			13503156.24	12540103.88	14336899.82	16466118.82	15231739.48	14713922.23	12961618.66	12280445.75	14737321.75	12604185.29	13319720.98	13480740.71	14768995.07	14135371.14	14668407.25	13334680.73	14485967.13	15019709.45
POS01293					-	-	-	610.311	250.9878646			12075960.98	27817306.06	15935197.54	17993769.04	13191085.9	27480299.01	13970050.3	13489882.45	16117170.79	23774949.66	16367766.01	10795015.22	21092126.98	16378168.42	20214071.72	23874840.85	19114854.69	16760273.74
POS01294					-	-	-	610.303	292.0141354			1204545.239	1617204.198	1515660.365	1433630.113	1795772.627	2551865.425	1032253.028	1277860.651	1020241.404	1285989.693	1881357.92	1377436.023	1934515.29	1138470.757	1341807.494	1147031.872	1494491.588	1065024.304
POS01295					-	-	-	609.99	190.9573109			612431.801	622323.2417	658942.9906	1264990.127	524033.5427	707629.1994	672650.8268	670160.369	701505.7214	630335.0793	605517.1601	579747.6	767670.9632	719805.2662	766758.7532	662381.4753	719303.8078	756289.8136
POS01296					-	-	-	609.9735	223.9764775			191705.9747	516693.4898	421981.8364	275831.2748	194131.7442	440146.5033	184251.5471	274895.8241	240960.2093	329075.0632	366863.8334	178878.9804	343295.7733	347452.2627	234685.4046	248061.0133	520623.2318	193253.3111
POS01297					-	-	-	609.941	215.1026993			403891.1059	710314.5128	611414.8302	959065.0621	119315.8459	934176.0108	218510.4514	115313.8283	312782.5998	449112.6785	271534.6055	136738.5618	577937.5872	686310.4708	1095030.932	662931.9494	764247.3109	237031.6216
POS01298					-	-	-	609.003	331.2848876			303090.5391	433196.5327	448457.6881	716853.2229	242248.0727	144651.7515	164170.2319	162207.9512	357041.361	272151.8843	326448.414	285377.439	410936.898	630869.9532	505095.7077	500134.1114	427011.1621	346179.0004
POS01299					-	-	-	608.986	197.9236003			276621.8133	277921.2203	397565.4672	343220.9832	313982.6241	297655.9001	253462.5735	327100.7218	402092.6003	278870.6854	253463.1346	36326.20142	326180.5806	341082.5309	293983.4201	301006.6588	267793.2439	339083.2083
POS01300					-	-	-	608.9515	409.1288204			729400.7347	1177645.363	1195036.198	1268584.965	349302.2544	1427677.208	350851.7667	288278.7949	611864.7862	1119314.562	1238494.76	371718.7594	1619476.821	912826.239	1353135.781	1249383.646	1234706.009	478762.4252
POS01301			3-hydroxy-2-isobutyrate	16.94482291	-	-	-	608.688	104.1070236			678376.8489	478149.4323	862819.2493	645339.3755	965216.2017	584991.3073	253681.1579	391013.8102	345915.2316	282520.1449	467906.4	334299.4149	516238.9831	399951.1994	441231.5276	582750.9965	635757.0939	696511.1112
POS01302			Adenylylselete	0.924410052	-	-	-	608.6865	475.1871149			1505607.807	1826472.388	3109386.165	1511521.28	1060479.98	2579964.09	994897.168	769446.3552	1291224.727	2396303.601	2348688.481	932380.9553	2163371.699	2040906.996	2567704.18	2304310.522	2606904.839	1279536.871
POS01303					-	-	-	608.676	364.0912434			490098.814	838896.943	725879.4288	820635.8317	275641.7302	890295.1089	293081.6813	159557.8897	381305.1194	799662.3651	791089.4116	243465.0213	980534.4825	702698.2784	949210.2999	778312.0542	843052.8585	285920.0462
POS01304					-	-	-	608.619	120.0558404			737572.1794	1023910.277	834856.9392	928109.4724	991511.6262	976604.7858	784844.8656	715741.539	817603.8927	846064.0032	830903.0894	765851.6925	966557.5053	955465.8099	315797.4605	827296.7242	917906.0694	906340.0981
POS01305					-	-	-	608.1725	424.1400784			716782.8689	1017554.081	1145926.489	966980.8751	711902.109	1227329.044	643124.8422	624547.5848	622833.6535	920406.1388	1215765.421	536742.5321	1310376.533	846003.5362	1073591.906	1001069.9	1081439.133	755544.8456
POS01306					-	-	-	608.145	320.0451325			237309.9755	842258.3965	540705.0763	393590.3714	73498.06909	639935.5995	143453.825	66016.53674	164205.9856	781023.4628	474975.7405	79598.82085	515742.7788	549657.6867	403197.7338	616973.9491	564596.5999	168089.7364
POS01307					-	-	-	608.038	709.0660894			350267.2447	379487.9643	472845.2363	182293.9062	607437.4702	568003.8746	379010.3344	370134.8248	314419.4722	373430.7315	918774.5887	445336.0528	625004.559	266191.4552	378065.7923	321796.379	470142.7096	216151.1271
POS01308			4-Bromophenylacetate	20.80990791	-	-	-	608.037	216.0557516			1907140.03	120781.9697	2306200.381	2036348.827	1003447.549	1798389.456	1461918.03	1752546.988	2160287.695	1581688.491	1993399.911	1878253.283	1259334.387	1726155.011	1935868.769	1975877.866	2355099.278	2120692.099
POS01309					-	-	-	608	482.2185645			2956575.701	4748966.296	3279926.249	4646324.361	2385248.938	5197152.99	2783221.212	2701850.743	3063799.153	4596153.274	6128868.511	2858041.416	4008141.048	7251180.089	4931696.659	4031165.873	8546799.223	3249989.213
POS01310					-	-	-	607.999	430.3897901			416547.6702	670187.7653	638126.1431	884424.9551	231592.5775	539570.4705	335225.5591	263025.1894	538974.0149	520866.9173	456452.4414	246771.0706	531180.8244	697674.4527	588724.4003	571818.1942	548476.5111	471665.3822
POS01311					-	-	-	607.8465	408.1452764			736011.2415	1465920.618	1448947.421	1383750.019	456780.0019	1357637.352	449346.5205	475750.5375	705846.3014	1165846.823	1323790.67	459191.4659	2856976.291	1200192.778	221265.092	1670475.128	1148058.132	587630.1926
POS01312					-	-	-	607.8345	393.1341813			17334370.19	13735470.41	15092272.77	11982396.26	6072778.934	15880440.15	8252886.249	8511529.803	11962005.61	14281890.53	8286899.904	8697959.694	10983213.8	9233441.575	16309151.66	6665991.57	26593336.45	11931310.62
POS01313			NTP	-3.462615079	-	-	-	607.707	389.1027328			270256.7273	525762.5253	234545.3826	417202.0755	283207.8617	438524.3237	210967.5904	200130.6135	247865.706	365982.5005	404313.1665	202703.5395	407980.9232	415791.9309	422743.2844	359803.0939	432209.4143	279747.0814
POS01314					-	-	-	607.6765	479.2181871			1891974.546	2612217.609	2873325.603	2333981.629	1721246.993	3012516.985	1511151.895	1454801.807	1610728.019	2072753.302	2981108.414	1533154.918	2269112.171	2120865.352	2751758.699	2367880.614	2812515.821	1841724.036
POS01315					-	-	-	607.6655	548.2764535			246830.8062	513709.3425	599618.8724	349040.7448	117541.7265	686343.393	186043.7902	131332.488	236625.997	696755.1887	487211.0024	157772.4908	400498.2718	461835.4062	590980.9853	392538.4806	593857.5607	273634.8436
POS01316					-	-	-	607.6545	523.2452443			194433.3867	659725.1967	252056.3312	368050.7301	51141.92704	655734.7529	67826.8469	58064.40494	83093.03123	423949.7163	514162.6665	72996.07224	481169.843	363930.4623	309271.6072	738435.3628	289823.9618	109531.8987
POS01317					-	-	-	607.6495	436.1765416			33251845.14	12252135.51	16067715.22	19960598.67	11537661.39	22258472.03	12845716.31	10582786.69	12104928.97	15404538.4	19972204.14	14024166.72	30742617.45	15364266.21	10849906.62	11368781.69	26894873.52	16042361.6
POS01318					-	-	-	607.648	434.1610739			6457605.042	4577719.646	3768733.954	2192305.538	5215153.666	5130812.81	3350743.989	2473679.688	2808373.289	3081465.919	3429418.167	3206125.854	7753158.621	3662774.329	4926105.64	2924488.878	3618874.354	4645905.046
POS01319					-	-	-	607.5005	483.2216345			197912.479	154227.4216	350258.3506	283116.7645	169435.5935	326904.1234	122474.3376	168464.4958	215812.5353	186000.8497	295878.2583	153401.3772	389035.7182	274094.1433	329761.5771	147541.2888	320547.5899	181099.415
POS01320					-	-	-	607.386	438.1923876			10417903.66	15711871.37	8428853	6130889.11	14329859.61	14176471.19	8567488.287	6078978.753	10687952.59	8731183.361	9046511.791	6527568.445	19570570.94	7879278.506	25315668.3	13688106.22	7501695.271	10533790.56
POS01321					-	-	-	607.0585	368.102309			148311.0529	180582.0068	132108.3577	153064.1108	211871.4221	150626.9356	111260.4215	176596.8686	102823.5477	113062.8299	193191.8953	109964.0385	357528.4594	92951.82344	164361.9839	66115.766	184521.4353	174796.4915
POS01322					-	-	-	606.979	365.1029828			4569718.677	7532033.43	7671738.388	6835993.861	2173312.735	8282602.559	4948660.164	3018808.123	5366886.214	9569289.699	8155524.415	3525258.743	10442763.42	4165584.468	10046056.53	5083132.676	7843272.207	3497057.397
POS01323			L-Hexahydro-3-imino-1,2,4-oxadiazepine-3-carboxylic acid	13.12660109	-	-	-	606.735	160.1526656			5142767.278	4070904.287	12081538.33	6892022.012	2463624.314	11739436.88	3409689.581	3325977.658	2756252.333	5562571.412	5346325.657	2670634.674	3179855.729	3978662.98	7016933.147	5572796.709	11798932.33	4711691.606
POS01324					-	-	-	606.728	260.081588			612503.4081	588625.2281	620101.5131	737890.2825	481048.5419	553242.9055	306411.2062	351359.7032	640168.2943	560396.2557	527516.9837	517088.1695	678281.4217	564133.4087	794522.8771	301417.9127	624417.5355	671486.1488
POS01325					-	-	-	606.712	552.2603584			194631.8244	346040.0705	298733.8213	341975.3745	163969.9213	373145.263	137850.6498	140972.9976	146508.5682	320925.2302	405062.5825	155833.4786	412457.5739	305395.6248	406415.2604	340987.4063	345241.3667	169708.2325
POS01326					-	-	-	606.407	177.0448508			278475.6268	784147.918	1012326.778	648810.8591	2525440.659	1538004.889	3672040.821	2036143.704	1138292.883	1006967.464	1263941.111	2293196.402	1299097.206	364656.4653	751334.267	557764.8403	888846.3033	1781411.713
POS01327					-	-	-	606.404	146.081277			1728415.671	2099385.694	1559761.274	1733266.891	2187802.782	1459597.189	1413513.896	1931276.766	1523252.496	1592902.811	3012661.744	1772388.647	3513125.818	996545.2258	1392309.303	1460974.13	1817530.668	1917650.493
POS01328					-	-	-	606.322	467.2265173			91096.34022	132550.3002	155044.5127	54189.00862	145245.3668	168707.0754	95890.13593	173298.4446	61746.343	94684.21676	128790.5248	196802.6809	186218.9538	40578.70185	144038.3845	44863.48658	170745.4717	94716.21981
POS01329					-	-	-	605.727	175.0293381			286597.7497	52201.5847	171283.4353	118927.301	441683.7795	188923.5593	177783.0247	417132.2161	222075.7856	72996.81604	151459.9232	379485.3502	177734.961	40152.31346	105934.871	58913.81225	239531.7104	507656.5701
POS01330					-	-	-	605.703	95.06044365			10439974.94	10847260.67	11506145.26	11141890.19	19231734.34	10925078.73	8680663.727	8955028.442	8863287.811	10524261.88	11276333.62	6789971.56	11329248.97	10117513.63	10504728.71	10685304.52	11427112.41	7053551.497
POS01331					-	-	-	605.69	508.2526186			515995.118	502454.4152	1287057.331	530279.5698	404399.2426	335065.5538	503578.4853	344178.0296	496882.754	552610.431	963685.4524	1040425.888	1499696.976	571176.0558	710764.2205	331832.7191	755020.6152	596705.7574
POS01332					-	-	-	605.678	218.0538528			798188.3434	700863.9866	514431.2635	872042.6838	845185.2942	737296.0496	737022.6225	697175.4579	843768.6039	672834.7815	699052.2313	792581.8142	737461.6428	703568.3258	717305.4306	646376.6256	758714.3042	891799.739
POS01333					-	-	-	605.5795	290.0026091			165998.3967	121942.1914	162855.0693	167339.1946	213623.9479	173088.3667	294661.9717	212856.6722	302658.1201	159411.2485	161045.4222	194769.0042	173790.6481	99891.64506	167018.9972	161755.401	192817.8601	187329.4915
POS01334					-	-	-	605.415	338.092157			477305.8692	482557.2368	698148.3712	436959.7379	1100774.152	738922.4652	738589.2103	918131.2775	506567.3758	309396.2167	899542.7461	874723.2363	925126.1522	348134.3262	544429.8756	392834.1638	661250.899	656546.4501
POS01335					-	-	-	605.403	361.0718846			1033886.022	2001139.031	779552.8356	982098.289	1299069.349	1170153.681	573892.6623	1173569.928	750619.145	932438.4897	1643981.454	993221.8239	2607524.563	641471.3089	1133201.879	1301487.069	1174126.031	1173296.274
POS01336					-	-	-	605.36	398.1695379			5712276.141	5012467.707	18078184.52	4262172.648	11674875.63	6211710.214	5507337.286	2725670.468	4590099.231	3703033.427	8208855.87	1409680.027	8979339.614	3773427.422	5414654.753	4262050.922	5358055.356	5670503.494
POS01337					-	-	-	605.337	454.1866118			708604.1949	899361.8292	1536967.039	766527.9201	142866.5379	907363.5148	241651.7581	131510.3225	337709.9868	973242.0197	991675.5169	158067.8043	803974.1051	726111.0499	1649317.774	747882.7343	619672.7691	388417.1814
POS01338					-	-	-	603.442	397.1650972			58166791.56	64568611.06	182347734.5	78729493.69	76154486.3	116368599.6	71443153.87	11482925.76	21836172.39	38503646.54	126464779.2	48847878.05	97367051	36215211.69	166420898	126978971.7	155912022.2	90940126.27
POS01339					-	-	-	602.467	222.9758537			1056080.275	493443.8113	1078428.035	1066963.746	1333468.624	1137037.695	1232630.553	1222062.385	739085.6829	948431.3444	1138139.597	1258800.309	1233498.374	904988.023	1106370.037	910597.623	1018408.762	885296.8024
POS01340					-	-	-	601.9155	369.1342961			2095800.687	1839258.015	2110548.188	4858158.989	2066355.787	3551547.638	2047729.381	348045.6955	183490.4314	1972565.925	3702767.97	2228373.476	2163200.195	1580334.599	3225383.965	1500452.416	1978418.708	2329823.999
POS01341					-	-	-	601.464	179.0429425			611861.7487	181128.6017	338119.743	189245.13	2233688.146	296546.8241	885746.5251	1071644.764	741008.9375	286608.1649	495353.5515	1099319.751	479354.8168	53291.60457	247554.703	173576.9054	275995.1683	892003.6293
POS01342					-	-	-	601.442	123.0917651			2560171.665	2758638.976	2174871.266	2940803.372	2876477.172	2856831.048	2747588.197	2552808.468	2864012.077	2606492.7	1767429.78	2797755.479	2170371.673	2683139.875	2847692.825	2555289.406	2697240.508	2949535.395
POS01343					-	-	-	601.4305	272.9694459			2346868.032	3354897.278	2222004.317	3114121.978	2055924.268	3284677.287	2201894.73	1562566.262	1955497.524	2307109.529	4329057.953	1475669.958	2765717.012	2320357.855	919940.0933	1894090.503	3886044.826	2436908.68
POS01344			Cyanidin-3-(p-coumaroyl)-rutinoside-5-glucoside	12.28733728	-	-	-	601.407	904.827782			48167.82369	94453.16779	71388.30994	69665.60186	92538.78794	86857.05731	127147.9879	89398.82959	135572.35	98388.3606	91501.45517	108911.7444	112170.2104	85574.49565	83140.07031	73860.93587	93882.66475	128552.4941
POS01345					-	-	-	601.126	287.1289936			443049.49	1097732.643	509506.5401	1092293.201	530066.7596	632469.8252	483944.0883	750844.7088	1251161.577	362846.4748	645274.7915	542022.1318	483163.029	349739.1402	655749.3282	480927.6173	669430.0044	536291.6546
POS01346					-	-	-	601.121	181.9495679			1153927.249	2547288.84	2483766.293	3044808.101	2428425.369	2589508.214	2843243.525	2334735.025	948171.0738	1129942.501	1601636.225	2293498.13	2895396.454	929815.0076	1146439.411	911592.7689	2581271.349	2738086.747
POS01347					-	-	-	600.094	325.0799859			5003332.178	6771137.978	6515114.711	4248486.383	4850006.348	3284495.589	5052679.652	615646.1576	4025957.101	7579585.191	8981460.796	4722231.239	5563420.35	3874963.456	15692326.73	2076143.799	5014533.04	8179365.2
POS01348					-	-	-	599.991	324.0769071			52684272.53	276873196.5	210444721.9	54624978.06	49411667.14	11487453.17	171977908.1	265108044.6	69179301.38	53854302.49	176535524.7	70189719.83	99775943.14	225882533.4	104165624.6	108059776.2	87613843.58	87925557.64
POS01349					-	-	-	599.796	410.1605166			276159.5387	583665.2003	783632.8297	337403.7313	149847.979	851622.5782	237398.5605	91494.45725	452603.9631	1209373.911	789777.7897	208687.1225	1470050.381	574789.8494	732149.6475	705834.3276	925160.3352	171619.7855
POS01350					-	-	-	599.415	284.1633845			1548896.575	787488.9772	996474.5553	741200.3797	3436193.385	924806.1048	2360379.538	3649907.933	2013228.598	754006.6746	1212803.318	3413338.268	1222164.466	700438.5401	951207.1811	768540.5648	871287.061	687807.258
POS01351					-	-	-	599.124	266.9268269			137338.6214	153833.4327	157132.3541	119174.3669	153864.4798	211604.7898	294053.4664	226978.8724	265222.8292	197068.7802	206109.7787	245340.999	182874.2366	134547.0469	189276.8921	130313.048	139692.3977	283804.8112
POS01352					-	-	-	599.062	335.9778123			611848.2109	733855.7171	745746.7232	929603.8369	568172.9394	728393.391	690055.1361	473157.4381	698036.9664	445096.4747	1097965.656	753706.1181	407570.8517	1119370.017	817915.2869	428000.3689	555799.3933	927163.6133
POS01353					-	-	-	598.475	192.9445745			116327.7873	83558.59494	67101.67764	81650.89674	72588.62653	74085.05127	153037.8186	151760.0955	103819.0093	66417.47741	82679.58566	110248.2084	71153.13305	82264.89848	88992.75482	33102.02097	110745.9666	159428.8968
POS01354					-	-	-	598.466	294.9514247			804778.5309	1888616.393	712203.2779	1813664.172	710103.7363	1959295.402	400008.2846	812231.267	1069762.442	731835.6446	1664590.372	782530.7111	2022370.085	1733981.525	1934127.742	1425445.017	1582561.613	656765.5077
POS01355					-	-	-	598.458	252.2068721			247451.9776	96410.31959	299516.2438	308992.7733	302934.8145	311723.8292	262793.8544	245736.9951	166126.4607	279491.1304	282802.7402	265349.2474	326615.4542	282182.5781	309632.2901	271593.891	306792.7465	295760.3464
POS01356					-	-	-	597.754	459.0870529			207180.1162	37867.40697	283305.407	162242.6405	603568.5212	429704.0625	507890.0853	349838.9809	215512.2398	171620.5418	277295.8452	480121.6972	283268.6957	158235.6441	219016.6661	190760.4765	259127.7718	312288.7974
POS01357			Didecyldimethylammonium chloride	9.452926842	-	-	-	597.607	363.0868993			7403171.149	30882702.99	31955647.33	11300848.37	16250331.18	16340234.9	10287724.31	12134644.48	10608476.86	18046082.27	30225219.43	4134411.691	35064999.66	28384360.39	34330188.89	27482028.48	15831701.33	7742919.437
POS01358					-	-	-	597.43	480.2021453			12177949.56	21933607.36	25973750.74	22685848.66	12064256.94	27783784.2	11627034.96	1840565.418	11573632.07	21974149.77	44944004	11153873.36	55018123.33	22866087.29	29039217.33	23018701.44	14212533.19	12817453.28
POS01359					-	-	-	597.3055	310.9253157			57890.73489	152637.3077	190256.7701	80777.72839	79072.48576	215312.2449	71296.79514	81193.53914	50483.45733	162838.5548	123960.9505	49894.49254	252995.9797	169706.869	180316.7862	133722.3687	205645.7256	77812.41717
POS01360					-	-	-	597.129	145.1701626			2139320.355	2231212.178	2216566.8	2592606.625	3062324.752	2421502.684	2330434.729	2712016.046	2391367.367	2206078.824	2294557.238	2746527.44	2451454.621	2383469.143	2605855.025	274365.0246	2272461.402	2625991.484
POS01361					-	-	-	596.7755	168.1578973			2772054.36	2908430.037	3617615.861	3537693.725	2855877.911	3482890.064	2805156.971	2496188.083	3450904.595	3051140.288	3215661.974	2317998.713	2940508.601	3275068.525	3669653.616	3204963.478	2969390.69	3421158.492
POS01362					-	-	-	596.474	432.145722			2405900.481	4703525.835	4724920.41	4552012.494	1748492.66	4959060.595	1949996.618	1330696.318	2568591.776	4176067.153	4426762.104	1589630.128	5053762.576	4109887.812	6375051.223	4022403.558	4441884.179	2344556.089
POS01363					-	-	-	596.142	501.0639129			323430.1321	252492.2543	277211.4028	275086.3251	425256.8652	297934.0354	473874.6878	395930.6865	404043.4091	246687.3503	170901.7253	315843.7472	551252.9056	278447.5235	423981.1022	102448.1216	222671.9414	288849.7734
POS01364					-	-	-	596.142	507.2506567			3250829.153	4516748.063	5447265.315	4138453.747	4051774.899	6738037.942	4019845.276	3494375.654	3325842.856	4119118.774	3280380.46	3791161.312	5477842.382	3714766.286	5186963.529	3945628.71	3190295.421	3762101.677
POS01365					-	-	-	596.112	102.1278269			1757872.271	2053562.437	1759073.898	2269014.179	2033136.66	2226104.31	2326521.372	2528159.262	2224235.923	1962899.943	2075459.02	2267891.376	2145314.982	1984605.705	2151640.691	1855411.424	1674354.822	2346859.809
POS01366					-	-	-	595.801	267.952805			165491.0076	154718.669	113122.7383	141526.0316	205206.5366	138870.2532	200878.1291	193240.3131	178885.2579	151582.5815	175199.9228	142580.7188	148466.325	100474.2145	91002.49328	115246.0224	142422.4834	240549.5975
POS01367					-	-	-	594.3515	505.2338341			1329953.254	3192170.202	944854.6092	2433101.961	2105099.834	2469088.277	2411545.44	2134600.977	1866082.301	3323501.014	3605686.96	1051212.071	1451273.217	1975106.99	2421066.484	2799052.448	2127506.118	2223362.328
POS01368					-	-	-	594.291	407.1130621			1943904.619	15146645.6	16016369.58	14729823.59	5509355.289	15836899.46	4820997.404	4659123.576	5366353.23	12860798.86	12435553.98	2117620.464	16255581.47	14072800.87	12300051.89	13775221.97	15030406.17	626331.1361
POS01369			Adenylylselete	1.514228594	-	-	-	594.1215	475.1873946			1070001.06	2743176.207	150007.1483	2648412.302	1067322.626	5434881.617	1074919.522	855337.8697	1353249.994	3363891.636	2702205.92	992590.5824	2075282.974	1937628.492	2805260.262	3461029.916	2496556.411	2490670.26
POS01370					-	-	-	593.7995	436.176496			9021597.31	12045489.05	13720979.89	13241256.33	11208503.12	17002538.1	6109201.965	8452938.47	8179959.751	10144825.58	13726643.13	9518893.566	14641563.52	7056341.179	17296303.94	7601320.734	11436853.8	11550276.28
POS01371					-	-	-	593.4715	406.1292419			701933.1202	1290569.047	2109140.479	1110655.59	823006.7123	1405541.443	665116.3041	574430.0464	1042144.844	914196.4135	2069818.321	624368.0375	1524126.661	512382.0834	2152421.049	906537.552	1204035.586	1105604.227
POS01372					-	-	-	593.436	393.1341421			5421785.361	9089546.431	11040246.84	9174189.844	6960531.43	10114372.4	7256831.957	6150249.811	6337494.732	7458607.611	10180650.02	6390335.401	10186004.8	7999099.085	10503534.29	4410257.51	7502987.853	7319599.507
POS01373					-	-	-	593.221	519.2132704			1649770.253	4331085.468	4210495.513	2978181.244	1262352.613	4036896.848	770656.8787	987127.9047	1930350.043	3890243.174	2457263.478	1202878.597	3874363.255	4434817.792	4379633.176	3961568.832	4093493.597	1255185.115
POS01374					-	-	-	592.8025	438.192342			4950307.614	6292110.905	4336792.45	7836160.839	4623742.616	5609734.298	4893901.409	2685258.812	3452901.772	3638714.268	6970956.092	4208600.612	6906788.248	481402.4401	9625616.69	736037.2225	5007769.012	4343581.494
POS01375					-	-	-	592.78	420.1448955			104500.6013	134966.5402	221271.6616	164061.7692	67905.10872	202319.3998	98017.12223	67017.54109	49271.08934	91533.16207	221798.9696	138198.5012	262154.5644	63008.8114	185044.2072	112960.2197	61381.95438	132208.5658
POS01376					-	-	-	592.4355	364.0916147			326427.7607	824885.9237	928066.57	846782.0656	226856.0877	837371.1174	294188.8406	247016.6132	400350.4572	821053.7173	825573.3519	195951.4274	979131.3922	745488.6401	939440.5987	771602.9988	807092.1387	429111.2409
POS01377			rciclasine	20.74012325	-	-	-	592.288	308.2691491			138503.2308	248426.4212	267760.0059	346429.3334	83108.74699	275742.2319	142507.5754	125816.2419	164743.1118	278635.6404	192354.8816	52168.40591	259085.4094	283214.5584	312119.5276	274183.576	220738.0142	176021.9721
POS01378					-	-	-	592.109	399.0652957			420571.9837	324153.9876	353858.0791	194572.2345	432211.4487	325993.0666	200897.4742	526134.7475	413522.2333	343807.8095	206911.8868	445868.8013	150757.7745	170768.4411	250457.4835	280918.9856	335793.5606	522363.9816
POS01379					-	-	-	591.941	189.1023358			453113.8162	491015.6036	511334.8412	369919.3696	537357.5056	559961.5113	495304.4039	429582.4903	279792.4207	418653.6519	309310.539	479291.5349	386786.2274	440057.4957	494465.0213	493083.4695	419919.6021	583667.4572
POS01380					-	-	-	591.795	333.0404471			219704.3533	518499.4198	805333.6956	653729.5357	321591.4933	804135.2202	177338.3562	229364.1405	120645.5682	329826.0889	266440.917	263965.0693	522725.6248	518510.5959	659443.3123	568992.6388	773081.7326	299583.9086
POS01381			Glyphosate-isopropylammonium	2.095411075	-	-	-	591.781	229.1910547			3858892.007	4766730.358	2577370.876	8086236.912	4390572.407	6437511.973	4641470.187	2263803.383	9723294.089	6444085.56	5928970.504	2542760.017	8817277.184	5383604.913	4210793.093	6249923.322	6172926.258	518992.4885
POS01382					-	-	-	591.627	563.2392971			262275.8683	354247.5876	999945.512	909403.6025	70872.62737	708209.9725	162218.8279	43127.68996	234527.2676	773481.8512	658357.837	68999.18777	780093.7861	1094144.998	831191.6164	984372.5596	456385.2802	206018.5988
POS01383					-	-	-	591.47	408.1453047			602934.6694	1402625.369	1546574.763	1349799.776	598456.3844	1601337.997	555177.7833	429224.0624	692580.9932	1270773.035	1404517.34	538312.6765	1490312.744	1188668.915	575564.7304	1227757.739	998583.5597	726352.5398
POS01384					-	-	-	591.464	199.1079179			965790.3078	885852.7118	763866.5468	861579.1731	783515.2365	1264429.596	792316.6649	545452.201	732418.6706	796038.9868	679009.8098	701161.0711	862070.9998	637255.5578	862815.1926	744627.9051	679405.5493	896485.1899
POS01385			Calcium hydroxide	-2.194315395	-	-	-	591.458	75.09981402			22255790.62	31781253.53	36142069.59	30928658.65	58034552.6	38050634.77	46751403.32	53333577.12	43618352.7	30390538.34	38367147.51	38051420.13	41361375.43	27335784.45	34691453.59	27953187.54	33737153.41	50207111.57
POS01386					-	-	-	591.176	225.0295117			835424.9759	975489.5969	688510.1161	681169.9874	524469.916	432538.712	564330.6441	1009819.688	960428.2532	733685.3216	930522.301	1000723.431	1056019.709	418058.4007	613387.6829	425852.8854	878989.856	1097779.811
POS01387			Aminosalicylate sodium anhydrous	21.97202443	-	-	-	591.12	176.1283243			2233866.219	3963567.883	2673163.061	3380396.857	1704900.022	2802596.582	1838520.209	1395460.538	2405894.933	2704477.448	2518608.751	1702119.293	2872007.338	3134457.242	3196469.063	3022157.413	2719745.927	2339675.225
POS01388					-	-	-	590.764	262.0799515			298111.366	249286.9015	201665.7279	272919.243	254278.6855	204965.8361	255343.7642	207451.292	297828.9562	196465.5487	194891.0006	268929.9247	242668.7549	232895.4395	216566.3291	177616.6606	130839.0132	261857.111
POS01389					-	-	-	590.5205	260.081493			800010.4596	1447003.33	762099.4864	892913.1342	788249.6727	510622.8727	855162.7394	667003.4414	772767.1778	776462.7136	730904.2926	854174.9707	756885.7366	807073.9957	773899.1132	629679.3846	744187.1416	990982.3089
POS01390					-	-	-	589.605	164.9206707			143641.383	198645.07	217367.5987	218302.821	209116.7896	269279.834	287872.6714	296053.7564	285316.2009	284383.2767	243157.8998	269500.1616	281902.4628	257858.5155	279395.7717	303045.3178	291774.5419	325622.6947
POS01391			Cyazine	22.11252054	-	-	-	589.546	241.7052989			701887.4262	386408.4676	714594.0881	820543.1087	768260.1621	821088.8646	831099.6185	675847.1452	786814.5004	439696.4209	677731.2671	684980.8925	657304.0025	659311.0679	738340.737	805047.1947	656280.4173	874784.3532
POS01392					-	-	-	589.4615	184.0032954			182374.161	407048.1476	309978.738	362599.6012	488811.5197	102469.8621	338952.8552	456094.2889	402899.3758	391667.1759	406672.9526	226129.8674	468411.3345	393820.8794	388397.5372	320140.7548	346087.6193	514784.0899
POS01393					-	-	-	589.4605	128.9536874			1008929.706	1307972.189	543809.5401	1376976.74	1141989.908	1206149.227	1279923.916	1010400.599	1212973.621	1128834.366	1150626.26	114901.7035	1305279.369	1180981.829	1206498.246	855093.9639	1115470.581	1172314.505
POS01394					-	-	-	589.454	234.0661555			211763.667	226978.4876	201509.29	237367.3283	208746.2189	100222.797	124309.9419	160013.499	255313.2316	226136.0152	204379.3045	193376.1605	89596.69867	240183.5268	219009.1025	156121.2981	101962.1758	226018.1538
POS01395					-	-	-	589.4505	241.2035068			1102828.311	2419037.921	2755406.533	2969369.741	2664011.733	3002612.919	3091289.756	2318385.53	2471404.182	2207345.931	224437.3645	2747641.198	2894942.076	2397114.137	2732688.283	2691787.5	2569002.662	2933147.433
POS01396			3-Fluoro-cis,cis-mucote	1.904939129	-	-	-	589.45	161.1074816			285630.9627	343768.6907	288222.6435	317578.0393	274800.9752	372368.5322	282997.7396	250127.8106	267251.6357	274976.471	263652.455	278999.0688	306835.7707	300322.3091	367256.2122	287381.5836	300119.5705	255053.8038
POS01397					-	-	-	589.1105	220.069549			337485.7549	218609.0565	262137.7542	339519.493	734880.413	254836.3504	559388.201	665886.5309	316753.3465	228835.5718	300847.0205	473894.0458	315941.8806	249730.325	238193.6339	225073.1191	243691.1883	239112.4811
POS01398					-	-	-	588.803	156.1498289			8673107.828	5913808.889	10427200.78	10137330.08	9350635.423	10771351.93	8989700.986	8415198.319	8950819.108	9166784.865	9322980.933	8497382.423	10346423.43	9140622.314	10853316.81	8801493.951	9695504.823	10432168.34
POS01399			4-Bromophenylacetate	21.06550531	-	-	-	588.495	216.0558066			5343262.557	2799314.69	1960449.705	5835953.205	3742729.061	2976903.952	3333142.18	3285528.51	3158876.05	2258210.475	2607340.242	3329755.834	2990426.882	3106703.048	3290957.293	2398168.208	2205705.864	4218482.303
POS01400					-	-	-	588.462	320.0451036			492810.5456	967614.0266	999741.8262	998793.1796	428251.153	1238833.37	282631.2955	314981.4329	621809.8505	866887.0297	916504.2196	255910.6087	1178799.77	1153558.469	894504.0003	838248.5548	977112.7707	384597.2528
POS01401					-	-	-	588.4465	498.0986908			441096.2656	621944.1552	480762.7687	581103.4148	544185.2678	697625.6338	235885.7996	515376.9251	423127.064	471565.5438	629108.6858	359141.1519	814111.1492	389771.3907	722603.3968	622201.2285	582278.7298	581487.0769
POS01402					-	-	-	588.1245	500.096996			41654.8221	153510.7846	138635.1092	123252.2556	113366.9954	121381.9278	89418.36393	122086.0741	114823.692	136034.0292	151111.2181	79682.66722	139254.81	99573.52207	102020.0307	95710.00019	105898.9981	118379.1115
POS01403			Allantoate	4.568592091	-	-	-	588.118	177.1387813			2323705.817	2991160.193	2969333.256	3064784.622	1310389.012	3069314.59	1855907.835	1334734.253	3346549.27	3124756.172	3068647.116	1278104.61	3173065.327	2728757.58	3091633.686	1041665.895	2775852.508	1891977.73
POS01404					-	-	-	587.959	218.0539713			1113701.557	949335.7572	932880.16	1034541.121	1383865.648	384808.1046	1262766.88	1203088.1	1290699.871	988622.3911	975922.1623	1244384.546	993076.505	1263233.159	1264990.049	973333.986	1009001.618	1389156.499
[truncated: 20,470 more rows]
